# Supplementary material for: Uneven Missing Data Skew Phylogenomic Relationships within the Lories and Lorikeets
Source: Genome Biol Evol. 2020 May 29;12(7):1131–47. doi: 10.1093/gbe/evaa113 (PMC7486955; doi:10.1093/gbe/evaa113)
Supplement: evaa113_Supplementary_Data [file evaa113_supplementary_data.zip]

Archive with 6 entries (6 files):
- Supplementary_Table_S4.pdf
- SUPPLEMENTARY FIG AND TABLE LEGENDS.docx
- Supplementary Table S1.xlsx
- Supplementary Table S2.xlsx
- Supplementary Table S3.xlsx
- Supplementary_Figures.pdf
