# Supplementary material for: Uneven Missing Data Skew Phylogenomic Relationships within the Lories and Lorikeets
Source: Genome Biol Evol. 2020 May 29;12(7):1131–47. doi: 10.1093/gbe/evaa113 (PMC7486955; doi:10.1093/gbe/evaa113)
Supplement: evaa113_Supplementary_Data [file evaa113_supplementary_data.zip › Supplementary Table S1.xlsx]

## Sheet: Specimen_metadata
Scientific name	Museum.Number	Accession.Number	Sample.Type	Alignment.Code	Country	Locality					Latitude	Longitude	Collecting.Date
Chalcopsitta atra	DOT7892	SRX5391416	Modern	C_a7892	Captive
Chalcopsitta atra	FMNH360295	SRX5391415	Modern	C_a360295	Captive
Chalcopsitta atra atra	AMNH233675	SRX5391414	Historical	C_aa233675	Indonesia	West Papua, Gift of E. S. Joseph					?	?	1927-11-30
Chalcopsitta atra bernsteini	AMNH616721	SRX5391413	Historical	C_ab616721	Indonesia	West Papua, Misol					-1.8836	130.13	1900-01-14
Chalcopsitta atra insignis	AMNH616737	SRX5391412	Historical	C_ai616737	Indonesia	West Papua, Geelvink Bay, Rumberpon					-1.837	134.186
Chalcopsitta duivenbodei duivenbodei	DOT13128	SRX5391411	Modern	C_dd13128	NA
Chalcopsitta duivenbodei syringanuchalis	AMNH828937	SRX5391410	Historical	C_ds828937	Papua New Guinea	West Sepik, Utai, Bewani					-3.3895	141.583	1965-08-25
Chalcopsitta scintillata	DOT7778	SRX5391409	Modern	xC_s7778	Captive
Chalcopsitta scintillata	DOT7857	SRX5391408	Modern	C_s7857	Captive
Chalcopsitta scintillata chloroptera	AMNH802059	SRX5391407	Historical	C_sc802059	Papua New Guinea	Chimbu, Soriabida, Mt. Karimui					-6.7	144.83	1965-07-25
Chalcopsitta scintillata chloroptera	ANWCB56014	SRX5391315	Historical	Cs_B56014	Papua New Guinea	Central, 3 km NW of Agevairu, 90 km NW of Port Moresby, Agevairu					-8.99937	146.804	26/10/2013
Chalcopsitta scintillata rubrifrons	AMNH616765	SRX5391312; SRX5391313; SRX5391314	Historical	C_sr616765	Indonesia	Maluku, Soengai Wanoembai, Aru Islands, Kobroor					-5.9492	134.567	1900-09-02
Chalcopsitta scintillata scintillata	AMNH789792	SRX5391319	Historical	C_ss789792	Indonesia	Nabire, Geelvink Bay					-3.3591	135.501	1963-01-13
Charmosyna amabilis	AMNH249468	SRX5391316; SRX5391317; SRX5391318	Historical	C_a249468	Fiji	Check Field Notes, Viti Levu					-17.8485	178.012	1925-05-07
Charmosyna amabilis	AMNH249471	SRX5391309; SRX5391310	Historical	C_a249471	Fiji	Check Field Notes, Viti Levu					-17.8485	178.012	1925-05-13
Charmosyna josefinae cyclopum	AMNH829013	SRX5391289	Historical	C_jc829013	Papua New Guinea	West Sepik, Bewani, Mt. Menawa					-3.2	141.72	1966-08-03
Charmosyna josefinae josefinae	AMNH339244	SRX5391290	Historical	C_jj339244	Indonesia	Papua, Bernhard Camp					-3.48	139.22	1939-03-10
Charmosyna josefinae sepikiana	DOT22213	SRX5391287	Modern	C_j22213	Papua New Guinea	East Sepik, Ayuwagu Camp					-4.88197	143.122	2014-11-06
Charmosyna margarethae	AMNH228721	SRX5391288	Historical	xC_m228721	Papua New Guinea	Bougainville, Soraken					-5.605	154.765	1929-08-19
Charmosyna margarethae	AMNH228722	SRX5391285	Historical	C_m228722	Papua New Guinea	Bougainville, Soraken					-5.605	154.765	1929-08-19
Charmosyna meeki	AMNH219091	SRX5391286	Historical	Cm_219091	Solomon Islands	Guadalcanal, Check Field Notes, Guadalcanal					-9.614	160.23	1927-07-20
Charmosyna meeki	DOT208	SRX5391283	Modern	C_m208	Solomon Islands	New Georgia Group, Kolombangara Island, Southwest Flank, Mt. Mbatuvana					-8	157.048	2004-05-17
Charmosyna multistriata	LSUMZB19411	SRX5391284	Modern	xC_m19411	Captive
Charmosyna multistriata	LSUMZB19418	SRX5391281	Modern	C_m19418	Captive
Charmosyna palmarum	AMNH213817	SRX5391282	Historical	C_p1213817	Republic of Vanuatu	Torba					-14.3077	167.496	1926-09-11
Charmosyna palmarum	AMNH215593	SRX5391469	Historical	C_p215593	Solomon Islands	Temotu					?	?	1926-10-04
Charmosyna palmarum	DOT21408	SRX5391468	Modern	C_p21408	Republic of Vanuatu	Torba, E shore Lake Letes					-14.2747	167.549	05 Dec 2014
Charmosyna palmarum	DOT21611	SRX5391471	Modern	C_p21611	Republic of Vanuatu	Torba, E shore Lake Letes					-14.2747	167.549	06 Dec 2014
Charmosyna papou goliathina	AMNH618519	SRX5391470	Historical	Cpg_618519	Indonesia	Papua, Weyland , Mt. Kunupi					-3.83	135.92	1920-11-01
Charmosyna papou goliathina	KU18337	SRX5391465	Modern	Cpg_18337KU	Papua New Guinea	West Sepik, Mt. Stolle					-4.81331	141.653	2009-01-31
Charmosyna papou papou	AMNH792913	SRX5391464	Historical	C_pp792913	Indonesia	West Papua, S. flank west end, West Tamrau, Mt. Bantjiet					-0.65	132.33	1964-07-24
Charmosyna papou stellae	KU16129	SRX5391467	Modern	C_p16129	Papua New Guinea	Madang, Meskor Bush Camp, Adelbert					-4.71727	145.275	2007-11-24
Charmosyna papou stellae	KU16449	SRX5391466	Modern	C_ps16449	Papua New Guinea	Central, Param Village Bush Camp, Mt. Simpson					-9.98955	149.487	2008-10-11
Charmosyna papou wahnesi	AMNH266859	SRX5391462	Historical	C_pw266859	Papua New Guinea	Morobe, Huon Peninsula, Huon Peninsula					-6.3	147.65	1929-03-10
Charmosyna placentis intensior	AMNH467564	SRX5391461	Historical	C_pi467564	Indonesia	North Maluku, Halmahera,Moluccas, Halmahera					0.6673	127.985	1931-04-16
Charmosyna placentis ornata	AMNH618305	SRX5391463	Historical	Cpo_618305	Indonesia	West Papua, Moluccas, Misol					-1.8836	130.13	1900-01-30
Charmosyna placentis pallidior	DOT20055	SRX5391344	Modern	C_p20055	Papua New Guinea	New Ireland, Lelet Plateau, Logantan Bush Camp					-3.27489	151.93	2012-10-16
Charmosyna placentis placentis	AMNH802091	SRX5391265; SRX5391266; SRX5391267	Historical	C_pp802091	Papua New Guinea	Chimbu, Soriabida, Mt. Karimui					-6.7	144.83	1965-07-27
Charmosyna placentis subplacens	AMNH791056	SRX5391268	Historical	C_ps791056	Papua New Guinea	Maratambu, Adelbert							1959-03-21
Charmosyna placentis subplacens	KU6917	SRX5391270	Modern	C_p6917	Papua New Guinea	Oro, W bank Wai-io-a River; 17.7 km 315 degrees SW Uiaku Village, Uiaku Village, Mt. Suckling					-9.54718	149.071	2002-10-20
Charmosyna pulchella pulchella	KU16123	SRX5391435	Modern	xC_p16123	Papua New Guinea	Madang, Meskor Bush Camp, Adelbert					-4.71727	145.275	2007-11-24
Charmosyna pulchella pulchella	KU18364	SRX5391436	Modern	C_p18364	Papua New Guinea	West Sepik, Mt. Stolle					-4.81331	141.653	2009-02-01
Charmosyna pulchella rothschildi	AMNH828981	SRX5391329	Historical	Cpr_828981	Papua New Guinea	West Sepik, Torricelli, Mt. Nibo					-3.33	141.65	1966-07-11
Charmosyna rubrigularis	AMNH777811	SRX5391325	Historical	C_r777811	Papua New Guinea	West New Britain, Whiteman, Mt. Uali, Bismarck Archipelago					-5.91	149.795	1958-12-08
Charmosyna rubronotata rubronotata	AMNH828971	SRX5391323	Historical	C_r828971	Papua New Guinea	West Sepik, Torricelli, Mt. Nibo					-3.33	141.65	1966-07-16
Charmosyna rubronotata rubronotata	AMNH828973	SRX5391322	Historical	xC_r828973	Papua New Guinea	West Sepik, Bewani, Mt. Menawa					-3.2	141.72	1966-08-04
Charmosyna rubronotata rubronotata	DOT22011	SRX5391320	Modern	C_r22010	Papua New Guinea	East Sepik Province, Angoram District, Ayuwagu Camp; 5.92 km Northwest of Malaumanda Airstrip					4.88286	143.122	05 Nov 2014
Charmosyna toxopei	AMNH618270	SRX5391269; SRX5391308; SRX5391308	Historical	C_t618270	Indonesia	Maluku, Nal Besi, Moluccas, Buru					-3.4126	126.504	1921-06-10
Charmosyna wilhelminae	AMNH816446	SRX5391295	Historical	C_w816446	Papua New Guinea	Central Province, Mt. Albert Edward					-8.5169	147.288	1969-08-23
Charmosyna wilhelminae	KU16438	SRX5391449	Modern	C_w16438	Papua New Guinea	Central Province, Param Village Bush Camp, Mt. Simpson					-9.98955	149.487	2008-10-09
Cyclopsitta diophthalma	DOT7826	SRX5391419	Modern	C_d7826	Captive
Eos bornea	DOT7813	SRX5391399	Modern	E_b7813	Captive
Eos bornea	KU1551	SRX5391400	Modern	E_b1551	Indonesia
Eos bornea bornea	AMNH616955	SRX5391397	Historical	Ebb_616955	Indonesia	Maluku, Amboina, Moluccas, Ambon					-3.655	128.189	1906-02-05
Eos bornea cyanonotha	AMNH616947	SRX5391398	Historical	Ebc_616947	Indonesia	Maluku, Gunung Fogha, Moluccas, Buru					-3.326	126.076	1912-02-24
Eos cyanogenia	AMNH301248	SRX5391403	Historical	Ec_301248	Indonesia	Biak Numfor, Palau Numfor, Schouten Islands					-1.00987	134.878	1931-04-17
Eos cyanogenia	FMNH360292	SRX5391404	Modern	E_c360292	Captive
Eos histrio	DOT7703	SRX5391401	Modern	E_h7703	Captive
Eos histrio histrio	AMNH616920	SRX5391402	Historical	Ehh_616920	Indonesia	North Sulawesi, Sangihe					3.576	125.54	7/28/1893
Eos histrio talautensis	AMNH616934	SRX5391367; SRX5391405; SRX5391406	Historical	E_ht616934	Indonesia	North Sulawesi, Lirung					3.923	126.685	04/-/1897
Eos reticulata	DOT7852	SRX5391366	Modern	E_r7852	NA
Eos reticulata	UWBM89692	SRX5391369	Modern	E_r89692	NA
Eos semilarvata	AMNH617003	SRX5391368	Historical	Es_617003	Indonesia	Gunung Pinaia, Molucca Sea, Maluku Islands, Seram							1911-08-13
Eos semilarvata	AMNH617005	SRX5391371	Historical	E_s617005	Indonesia	Maluku, Gunung Pinaia, Moluccas, Seram					-3.228	129.5	1911-08-14
Eos squamata obiensis	AMNH616911	SRX5391370	Historical	Eso_616911	Indonesia	North Maluku, Moluccas, Obi					-1.529	127.741	1902-03-27
Eos squamata squamata	AMNH467336	SRX5391372; SRX5391373; SRX5391375	Historical	Ess_467336	Indonesia	North Maluku, Moluccas, Batjan					-0.6205	127.543	1931-06-25
Glossopsitta concinna	KU10699	SRX5391374	Modern	G_c10699	NA
Glossopsitta concinna concinna	ANWCB32232	SRX5391330	Modern	Gc_B32232	Australia	New South Wales, Vincentia					-35.0667	150.667
Glossopsitta concinna didimus	AMNH647770	SRX5391331	Historical	Gc_647770	Australia	Tasmania
Lorius albidinucha	AMNH617985	SRX5391332	Historical	L_a617985	Papua New Guinea	New Ireland					-3.32	151.936	1923-12-17
Lorius albidinucha	USNM615015	SRX5391333	Modern	L_aUSNM615015	Papua New Guinea	New Ireland, New Ireland, Hans Meyer					-4.45	152.93
Lorius chlorocercus	UWBM60257	SRX5391326	Modern	L_c60257	Solomon Islands	Guadalcanal, Mbarana Village, 1.5 km S, 1.5 km E, Mt. Austen					-9.48352	159.982	1998-07-26
Lorius chlorocercus	UWBM66091	SRX5391327	Modern	L_c66091	Solomon Islands	Malaita, 0.3 km S, 3 km E; Roahan'ire Camp, Maruu'ure					-9.344	161.165	2000-02-28
Lorius domicella	DOT7695	SRX5391328	Modern	L_d7695	Captive
Lorius domicella	UWBM90675	SRX5391437	Modern	L_d90675	Captive
Lorius garrulus	LSUMZB36548	SRX5391324	Modern	L_g36548	Captive
Lorius garrulus flavopalliatus	DOT7894	SRX5391433	Modern	L_gf7894	Captive
Lorius garrulus garrulus	AMNH467552	SRX5391294	Historical	L_gg467552	Indonesia	North Maluku, Moluccas, Halmahera					0.6673	127.985	1931-04-25
Lorius garrulus morotaianus	AMNH617995	SRX5391291; SRX5391292; SRX5391293	Historical	L_gm617995	Indonesia	North Maluku, Moluccas, Morotai					2.3129	128.457
Lorius hypoinochrous devittatus	AMNH838415	SRX5391376	Historical	L_hd838415	Papua New Guinea	Morobe, Mt. Birik, Bismarck Archipelago, Umboi					-5.567	147.922	1972-07-02
Lorius hypoinochrous devittatus	KU9612	SRX5391365	Modern	L_h9612	Papua New Guinea	Morobe, Kamiali					-7.3008	147.135	2004-11-17
Lorius hypoinochrous hypoinochrous	AMNH329126	SRX5391297	Historical	L_hh329126	Papua New Guinea	Milne Bay, Louisiade Archipelago, Misima					-10.6706	152.729	1930-07-25
Lorius hypoinochrous rosselianus	AMNH617838	SRX5391296	Historical	L_hr617838	Papua New Guinea	Milne Bay, Mt. Rossel, Louisiade Archipelago, Rossel					-11.34	154.19	1915-11-15
Lorius lory cyanauchen	AMNH343540	SRX5391434	Historical	L_lc343540	Indonesia	Korido, Biak					-0.8145	135.568	1937-11-23
Lorius lory erythrothorax	AMNH781393	SRX5391432	Historical	L_le781393	Papua New Guinea	Central, Rouna					-9.42	147.37	1948-02-20
Lorius lory erythrothorax	KU7396		Modern	L_l7396	Papua New Guinea	Gulf, Wabo Village					-6.9893	145.075	8/-/2002
Lorius lory jobiensis	AMNH301498	SRX5391361	Historical	L_lj301498	Indonesia	Papua, Yapen					-1.756	136.222	1931-02-20
Lorius lory lory	AMNH617870	SRX5391362	Historical	L_ll617870	Indonesia	West Papua, Ditschi, Arfak					-1.5	134	1928-05-29
Lorius lory salvadorii	AMNH835538	SRX5391363	Historical	L_ls835538	Papua New Guinea	Madang, Sempi					-5.01	145.79	1969-05-13
Lorius lory salvadorii	KU16173	SRX5391364	Modern	L_l16173	Papua New Guinea	Madang, Urumar Camp, Adelbert					-4.6711	145.197	2007-11-30
Lorius lory somu	AMNH802076	SRX5391357; SRX5391358; SRX5391359	Historical	L_ls802076	Papua New Guinea	Eastern Highlands, Bomai					-6.37	144.63	1965-07-08
Lorius lory viridicrissalis	AMNH339166	SRX5391355; SRX5391356; SRX5391360	Historical	L_lv339166	Indonesia	Papua, Bernhard Camp					-3.48	139.22
Melopsittacus undulatus	DOT9145	SRX5391421	Modern	M_u9145	Captive
Neopsittacus musschenbroekii major	AMNH816447	SRX5391392	Historical	N_mma816447	Papua New Guinea	Central Province, Mt. Albert Edward					-8.5169	147.288	1969-08-12
Neopsittacus musschenbroekii major	KU12060	SRX5391391	Modern	xN_m12060	Papua New Guinea	Eastern Highlands, Okapa District, , Kimigomo Village Bush Camp					-6.42718	145.58	2006-10-07
Neopsittacus musschenbroekii major	KU12064	SRX5391390	Modern	N_m12064	Papua New Guinea	Eastern Highlands, Okapa District, Kimigomo Village Bush Camp					-6.42718	145.58	2006-10-07
Neopsittacus musschenbroekii musschenbroekii	AMNH792918	SRX5391389	Historical	N_mm792918	Indonesia	West Irian, S. flank, West Tamrau, Mt. Bantjiet							1964-07-30
Neopsittacus pullicauda alpinus	AMNH765610	SRX5391396	Historical	N_pa765610	Papua New Guinea	West Sepik, Mt. Ifal					-4.98	141.72	1954-05-10
Neopsittacus pullicauda pullicauda	AMNH704859	SRX5391395	Historical	N_p704859	Papua New Guinea	Western Highlands , Base Camp, Tomba, Mt. Hagen					-5.78	143.97	1950-07-28
Neopsittacus pullicauda pullicauda	AMNH816448	SRX5391394	Historical	N_pp816448	Papua New Guinea	Central Province, Mt. Albert Edward					-8.5169	147.288	1969-08-12
Oreopsittacus arfaki arfaki	AMNH618583	SRX5391388; SRX5391393;SRX5391387	Historical	Oa_618583	Indonesia	West Papua, Arfak					-1.09181	133.907	2/1/1894
Oreopsittacus arfaki grandis	KU4789	SRX5391300	Modern	O_ag4789	Papua New Guinea	Morobe, , Huon Peninsula, Abalgamut Camp					-6.0994	146.559	2001-10-20
Oreopsittacus arfaki major	AMNH339320	SRX5391301	Historical	O_am339320	Indonesia	Papua, Lake Habbema					-4.1346	138.675	1938-10-25
Parvipsitta pusilla	AMNH618218	SRX5391304	Historical	G_p618218	Australia	Victoria, Castlemaine					-37.0647	144.217	06/-/1897
Parvipsitta pusilla	AMNH618237	SRX5391305	Historical	xG_p618237	Australia	South Australia, Adelaide Plains					-34.552	138.757	1910-05-24
Parvipsitta pusilla	ANWCB44246	SRX5391302	Modern	Gp_B44246	Australia	Queensland, Rockhampton					-22.4417	150.297	1992-02-04
Parvipsitta porphyrocephala	DOT17712	SRX5391298	Modern	G_p17712	Australia	Western Australia
Parvipsitta porphyrocephala	KU9665	SRX5391299	Modern	G_p9665	Australia	Victoria, Horsham					-36.7135	142.2
Phigys solitarius	KU22543	SRX5391303	Modern	xP_s22543	Fiji	Viti Levu, ca. 10 km N Suva, Colo-i-Suva Reserve, Suva, Fiji					-18.058	178.46
Phigys solitarius	KU26423	SRX5391306	Modern	P_s26423	Fiji	Matuku					-19.1653	-179.757	2011-07-27
Pseudeos cardinalis	DOT6626	SRX5391307	Modern	Cc_6626	Solomon Islands	Isabel Island, Tunucheu					-1.837	134.186	1995-07-13
Pseudeos cardinalis	DOT6623	SRX5391335	Modern	C_c6623	Solomon Islands	Isabel Province, Santa Isabel Island, Tunucheu, above Thirotongna Village							1995-07-13
Pseudeos cardinalis	UWBM76389	SRX5391334	Modern	C_c76389	Captive
Pseudeos fuscata incondita	ANWCB56061	SRX5391337	Historical	Pf_B56061	Papua New Guinea	Central, 1.5 km N of Agevairu, 90 km NW of Port Moresby, Agevairu					-9.011	146.816
Pseudeos fuscata incondita	KU16139	SRX5391336	Modern	P_f16139	Papua New Guinea	Madang, Meskor Bush Camp, Adelbert					-4.71727	145.275	2007-11-26
Pseudeos fuscata incondita	KU16143	SRX5391339	Modern	xP_f16143	Papua New Guinea	Madang, Meskor Bush Camp, Adelbert					-4.71727	145.275	2007-11-27
Psittaculirostris edwardsii	DOT7827	SRX5391420	Modern	xP_e7827	Captive
Psitteuteles goldiei	DOT7897	SRX5391338	Modern	P_g7897	Captive
Psitteuteles goldiei	KU4744	SRX5391341	Modern	P_g4744	Papua New Guinea	Morobe, Huon Peninsula, Dendawang Camp					-6.081	146.572	2001-10-10
Psitteuteles iris	DOT7722	SRX5391340	Modern	xP_i722	Captive
Psitteuteles iris	DOT7723	SRX5391343	Modern	P_i7723	Captive
Psitteuteles iris iris	AMNH345468	SRX5391342	Historical	Pii_345468	Indonesia	East Nusa Tenggara, Nenas, Lesser Sundas, Timor					-9.59	124.207	1932-03-05
Psitteuteles iris wetterensis	AMNH618735	SRX5391452	Historical	P_iw618735	Indonesia	Maluku, Wetar					-7.781	126.354	1902-09-18
Psitteuteles versicolor	DOT19663	SRX5391453	Modern	C_v19663	Australia	Western Australia, Kimberley, Ellenbrae Station, Dawn Creek					-15.9897	127.023	2012-05-11
Psitteuteles versicolor	DOT19664	SRX5391454	Modern	P_v19664	Australia	Western Australia, Kimberley, Ellenbrae Station, Dawn Creek					-15.9897	127.023	2012-05-11
Trichoglossus capistratus capistratus	DOT7932	SRX5391455	Modern	T_h7932	Captive
Trichoglossus capistratus fortis	AMNH346651	SRX5391457; SRX5391458; SRX5391456	Historical	T_hf346651	Indonesia	East Nusa Tenggara, Langgaliru, Lesser Sundas, Sumba					-9.654	119.822	1932-05-30
Trichoglossus chlorolepidotus	DOT2422	SRX5391459	Modern	T_c2422	Australia	New South Wales, Byron
Trichoglossus euteles	DOT7931	SRX5391450	Modern	P_e7931	Captive
Trichoglossus flavoviridis flavoviridis	AMNH618606	SRX5391451	Historical	T_ff618606	Indonesia	North Maluku, Moluccas, Mangoli					-1.854	125.9	11/-/1897
Trichoglossus flavoviridis meyeri	DOT13122	SRX5391278	Modern	T_fm13122	Captive
Trichoglossus flavoviridis meyeri	LSUMZB19414	SRX5391277	Modern	T_f19414	Captive
Trichoglossus forsteni forsteni	AMNH617074	SRX5391274; SRX5391275; SRX5391276	Historical	T_hf617074	Indonesia	West Nusa Tenggara, Bima, Lesser Sundas, Sumbawa					-8.46	118.727	08/-/1896
Trichoglossus forsteni mitchellii	DOT7721	SRX5391273	Modern	xT_fm7721	Captive
Trichoglossus forsteni stresemanni	AMNH266495	SRX5391271; SRX5391272; SRX5391280	Historical	T_hs266495	Indonesia	South Sulawesi, Kalao Toea					-7.296	120.938	1927-05-05
Trichoglossus haematodus caeruleiceps	AMNH425628	SRX5391279	Historical	T_hc425628	Papua New Guinea	Western Province, Tarara					-8.82	141.87	1937-01-17
Trichoglossus haematodus deplanchii	AMNH337742	SRX5391430	Historical	T_hd337742	New Caledonia	Tao					-20.563	164.806	1939-08-14
Trichoglossus haematodus djampeanus	AMNH617075	SRX5391428; SRX5391429; SRX5391431	Historical	T_hd617075	Indonesia	South Sulawesi, Djampea					-7.084	120.686	12/-/1895
Trichoglossus haematodus flavicans	AMNH617384	SRX5391424; SRX5391426; SRX5391427	Historical	T_hf617384	Papua New Guinea	New Ireland, Bismarck Archipelago, New Hanover					-2.521	150.239	1923-03-20
Trichoglossus haematodus flavotectus	AMNH617117	SRX5391422; SRX5391423; SRX5391425	Historical	T_hf617117	Indonesia	Maluku, Moluccas, Roma					-7.556	127.408	1902-07-12
Trichoglossus haematodus haematodus	DOT7937	SRX5391445	Modern	T_hh7937	Captive
Trichoglossus haematodus haematodus	AMNH791053	SRX5391444	Historical	Thi_791053	Papua New Guinea	Memenga Forest, Adelbert					-4.9	145.4
Trichoglossus haematodus masena	DOT19850	SRX5391447	Modern	T_hh19850	Papua New Guinea	Madang Province, Crater RIm Bush Camp, Karkar Island					-4.66178	145.967	01 Mar 2012
Trichoglossus haematodus massena	LSUMZB45397	SRX5391446	Modern	T_hm45397	Vanuatu	Vanuatu
Trichoglossus haematodus massena	UWBM63034	SRX5391441	Modern	T_hm63034	Solomon Islands	Western Province, Eagon Resource Development Company, Arara Camp, 2-4 km N, New Georgia					-8.4914	157.648	1999-05-17
Trichoglossus haematodus micropteryx	AMNH781381	SRX5391440	Historical	T_hm781381	Papua New Guinea	Central, Rouna					-9.42	147.37	1948-02-21
Trichoglossus haematodus moluccanus	DOT2397	SRX5391443	Modern	T_hm2397	Australia	New South Wales
Trichoglossus haematodus moluccanus	UWBM72539	SRX5391442	Modern	T_hm72539	Australia	Queensland, Brisbane, Indoroopilly, Australia					-27.4972	152.974	1989-04-01
Trichoglossus haematodus nesophilus	AMNH336243	SRX5391439	Historical	T_hn336243	Papua New Guinea	Manus, Bismarck Archipelago, Ahu					-1.325	144.159	1934-06-07
Trichoglossus haematodus nigrogularis	AMNH617223	SRX5391438	Historical	T_hn617223	Indonesia	Maluku Province, Aru Islands, Manien					-6.326	134.808	11/19/1897
Trichoglossus haematodus nigrogularis	AMNH617233		Historical	Thn_617233	Indonesia	Maluku Province, Aru Islands, Manien					-6.326	134.808	11/19/1897
Trichoglossus haematodus rosenbergii	DOT7815	SRX5391349	Modern	T_hr7815	Captive
Trichoglossus haematodus rubritorquis	KU22839	SRX5391350	Modern	T_hr22839	Australia	Northern Territory, 3.5 KM North of Lorella Springs HS, Lorella Springs
Trichoglossus haematodus weberi	AMNH617093	SRX5391354	Historical	Tw_617093	Indonesia	East Nusa Tenggara, Lesser Sundas, Flores					-8.695	121.228	10/-/1896
Trichoglossus johnstoniae	AMNH782263	SRX5391351	Historical	T_jp782263	Philippines	Misamis Occidental, Gandawan, Mt. Malindang, Mindano					8.24	123.569	1956-04-06
Trichoglossus johnstoniae	KU19131	SRX5391352	Modern	T_j19131	Philippines	Misamis Occidental, Gingoog City; Brgy. Lumotan; Sitio San Isidro;, Mt. Balatukan, Mindanao					8.7325	125.004
Trichoglossus ornatus	DOT7930	SRX5391345	Modern	T_o7930	Captive
Trichoglossus ornatus	LSUMZB19422	SRX5391346	Modern	T_o19422	Captive
Trichoglossus rubiginosus	AMNH331233	SRX5391347	Historical	Tr_331233	Federated States of Micronesia	Pohnpei, Caroline Islands, Ponape					6.878	158.234	1931-11-05
Trichoglossus rubiginosus	AMNH331239	SRX5391348	Historical	T_r331239	Federated States of Micronesia	Pohnpei, Caroline Islands, Ponape					6.878	158.234	1931-11-11
Trichoglossus rubiginosus	AMNH331260	SRX5391353	Historical	Tru_331260	Federated States of Micronesia	Pohnpei, Caroline Islands, Ponape					6.878	158.234	1931-11-10
Vini australis	KU26318	SRX5391380	Modern	xV_a26318	Fiji	Lau Archipelago, Vatoa					-19.8088	-178.24	2011-07-09
Vini australis	KU26380	SRX5391379	Modern	V_a26380	Fiji	Lau Archipelago, Fulaga					-19.1505	-178.582	2011-07-19
Vini kuhlii	AMNH190081	SRX5391377; SRX5391384; SRX5391378	Historical	V_k190081	French Polynesia	Austral Islands, Rimatara					-22.6477	-152.805	1921-03-28
Vini kuhlii	AMNH190109	SRX5391383	Historical	V_k140109	French Polynesia	Austral Islands, Rimatara					-22.6477	-152.805	1921-03-30
Vini peruviana	DOT13079	SRX5391382	Modern	V_p13079	Captive
Vini peruviana	DOT7694	SRX5391381	Modern	V_p7694	Captive
Vini stepheni	AMNH192978	SRX5391386	Historical	xV_s192978	UK	Pitcairn Islands, Henderson					-24.3739	-128.322	1922-03-16
Vini stepheni	AMNH192989	SRX5391385	Historical	V_s192989	UK	Pitcairn Islands, Henderson					-24.3739	-128.322	1922-04-10
Vini ultramarina	AMNH195163	SRX5391448	Historical	xV_u195163	French Polynesia	Marquesas Islands, Ua Pu					-9.3975	-140.064	1922-09-11
Vini ultramarina	AMNH195184	SRX5391321	Historical	V_u195184	French Polynesia	Marquesas Islands, Ua Pu					-9.3975	-140.064	1922-09-07
