# Supplementary material for: Uneven Missing Data Skew Phylogenomic Relationships within the Lories and Lorikeets
Source: Genome Biol Evol. 2020 May 29;12(7):1131–47. doi: 10.1093/gbe/evaa113 (PMC7486955; doi:10.1093/gbe/evaa113)
Supplement: evaa113_Supplementary_Data [file evaa113_supplementary_data.zip › Supplementary Table S2.xlsx]

## Sheet: Read_Stats
	Scientific name	Museum.Number	Accession.Number	Sample.Type	Alignment.Code	Sample	QC-passed reads	QC-failed reads	Mapped	% Mapped	Paired in Sequecing	Read1	Read2	Properly Paired	Properly Paired %	Singletons	Number of Sites DP < 6 Filtered	fileList	Mean.Site.Coverage
14	Charmosyna amabilis	AMNH249468	SRX5391316; SRX5391317; SRX5391318	Historical	C_a249468	C_a249468	11263496	0	5214191	0.4629	11255240	5627620	5627620	5146508	0.4573	42693	182178	C_a249468	112.97
15	Charmosyna amabilis	AMNH249471	SRX5391309; SRX5391310	Historical	C_a249471	Cha_249471	6814686	0	3455535	0.5071	6811378	3405689	3405689	3421806	0.5024	21759	275628	Cha_249471	98.437
1	Chalcopsitta atra	FMNH360295	SRX5391415	Modern	C_a360295	C_a360295	3562535	0	3295206	0.925	3561700	1780850	1780850	3263136	0.9162	25627	434248	C_a360295	69.9303
2	Chalcopsitta atra	DOT7892	SRX5391416	Modern	C_a7892	C_a7892	3750839	0	3413871	0.9102	3750170	1875085	1875085	3371754	0.8991	36228	247611	C_a7892	77.3694
3	Chalcopsitta atra atra	AMNH233675	SRX5391414	Historical	C_aa233675	C_aa233675	2240215	0	1032633	0.461	2237784	1118892	1118892	990592	0.4427	35178	429335	C_aa233675	48.905
4	Chalcopsitta atra bernsteini	AMNH616721	SRX5391413	Historical	C_ab616721	C_ab616721	3660289	0	1666527	0.4553	3656036	1828018	1828018	1547518	0.4233	106218	541474	C_ab616721	56.8651
5	Chalcopsitta atra insignis	AMNH616737	SRX5391412	Historical	C_ai616737	C_ai616737	1545394	0	626262	0.4052	1543326	771663	771663	609598	0.395	10370	354155	C_ai616737	36.3796
111	Pseudeos cardinalis	DOT6623	SRX5391335	Modern	C_c6623	C_c6623	7514394	0	6919644	0.9209	7512994	3756497	3756497	6849960	0.9117	58484	103062	C_c6623	113.527
112	Pseudeos cardinalis	UWBM76389	SRX5391334	Modern	C_c76389	C_c76389	303361	0	278894	0.9193	303244	151622	151622	275336	0.908	2685	905859	C_c76389	11.8262
51	Cyclopsitta diophthalma	DOT7826	SRX5391419	Modern	C_d7826	C_d7826	3441858	0	3142866	0.9131	3441206	1720603	1720603	3108400	0.9033	28346	344803	C_d7826	70.9351
6	Chalcopsitta duivenbodei duivenbodei	DOT13128	SRX5391411	Modern	C_dd13128	C_dd13128	7881054	0	7234536	0.918	7880090	3940045	3940045	7175566	0.9106	46226	408798	C_dd13128	93.0418
7	Chalcopsitta duivenbodei syringanuchalis	AMNH828937	SRX5391410	Historical	C_ds828937	C_ds828937	3239842	0	1370920	0.4231	3236316	1618158	1618158	1290194	0.3987	66896	597755	C_ds828937	48.0104
18	Charmosyna josefinae sepikiana	DOT22213	SRX5391287	Modern	C_j22213	C_j22213	2746675	0	1262943	0.4598	2745262	1372631	1372631	1216278	0.443	40070	570812	C_j22213	35.7484
16	Charmosyna josefinae cyclopum	AMNH829013	SRX5391289	Historical	C_jc829013	C_jc829013	29882142	0	26562446	0.8889	29873294	14936647	14936647	25877524	0.8662	610576	230854	C_jc829013	134.061
17	Charmosyna josefinae josefinae	AMNH339244	SRX5391290	Historical	C_jj339244	C_jj339244	5153956	0	4459061	0.8652	5148896	2574448	2574448	4351696	0.8452	90749	164910	C_jj339244	96.8944
23	Charmosyna multistriata	LSUMZB19418	SRX5391281	Modern	C_m19418	C_m19418	3393658	0	3088724	0.9101	3392852	1696426	1696426	3052494	0.8997	30294	331534	C_m19418	70.2222
21	Charmosyna meeki	DOT208	SRX5391283	Modern	C_m208	C_m208	4603378	0	4217927	0.9163	4602250	2301125	2301125	4187184	0.9098	20533	399922	C_m208	80.7011
19	Charmosyna margarethae	AMNH228722	SRX5391285	Historical	C_m228722	C_m228722	7387527	0	6719679	0.9096	7384724	3692362	3692362	6581684	0.8913	107576	241967	C_m228722	105.561
25	Charmosyna palmarum	AMNH213817	SRX5391282	Historical	C_p1213817	C_p1213817	704916	0	646582	0.9172	704710	352355	352355	639580	0.9076	3866	165407	C_p1213817	57.4469
32	Charmosyna papou stellae	KU16129	SRX5391467	Modern	C_p16129	C_p16129	3759258	0	3421296	0.9101	3757208	1878604	1878604	3390218	0.9023	21278	384428	C_p16129	73.5758
41	Charmosyna pulchella pulchella	KU18364	SRX5391436	Modern	C_p18364	C_p18364	932569	0	848336	0.9097	932402	466201	466201	841892	0.9029	5119	848299	C_p18364	27.228
37	Charmosyna placentis pallidior	DOT20055	SRX5391344	Modern	C_p20055	C_p20055	2772325	0	2559429	0.9232	2771604	1385802	1385802	2536714	0.9153	17950	479532	C_p20055	61.1153
26	Charmosyna palmarum	DOT21408	SRX5391468	Modern	C_p21408	C_p21408	2783057	0	1229617	0.4418	2781680	1390840	1390840	1194592	0.4294	29622	594700	C_p21408	36.6103
27	Charmosyna palmarum	AMNH215593	SRX5391469	Historical	C_p215593	C_p215593	388302	0	346421	0.8921	387950	193975	193975	339624	0.8754	1619	185120	C_p215593	46.0375
28	Charmosyna palmarum	DOT21611	SRX5391471	Modern	C_p21611	C_p21611	1399668	0	579045	0.4137	1398922	699461	699461	559450	0.3999	16521	938943	C_p21611	18.7944
39	Charmosyna placentis subplacens	KU6917	SRX5391270	Modern	C_p6917	C_p6917	4929641	0	4516054	0.9161	4928704	2464352	2464352	4478152	0.9086	30589	279808	C_p6917	85.4662
35	Charmosyna placentis intensior	AMNH467564	SRX5391461	Historical	C_pi467564	C_pi467564	3673092	0	1589333	0.4327	3669036	1834518	1834518	1478284	0.4029	99821	531349	C_pi467564	54.3604
31	Charmosyna papou papou	AMNH792913	SRX5391464	Historical	C_pp792913	C_pp792913	1964438	0	823060	0.419	1962496	981248	981248	793998	0.4046	23188	460769	C_pp792913	40.339
38	Charmosyna placentis placentis	AMNH802091	SRX5391265; SRX5391266; SRX5391267	Historical	C_pp802091	Cpp_802091	7695333	0	3110006	0.4041	7690440	3845220	3845220	3037406	0.395	51655	426606	Cpp_802091	86.6527
33	Charmosyna papou stellae	KU16449	SRX5391466	Modern	C_ps16449	C_ps16449	2385609	0	2154134	0.903	2384866	1192433	1192433	2138734	0.8968	10445	656772	C_ps16449	51.6834
40	Charmosyna placentis subplacens	AMNH791056	SRX5391268	Historical	C_ps791056	C_ps791056	2999475	0	1284333	0.4282	2996408	1498204	1498204	1188786	0.3967	85540	545327	C_ps791056	47.4175
34	Charmosyna papou wahnesi	AMNH266859	SRX5391462	Historical	C_pw266859	C_pw266859	3456505	0	1284470	0.3716	3452224	1726112	1726112	1232880	0.3571	41919	439744	C_pw266859	50.1447
45	Charmosyna rubronotata rubronotata	DOT22011	SRX5391320	Modern	C_r22010	C_r22010	1618830	0	772981	0.4775	1618150	809075	809075	741584	0.4583	27959	730567	C_r22010	23.4037
44	Charmosyna rubrigularis	AMNH777811	SRX5391325	Historical	C_r777811	C_r777811	19714160	0	17273819	0.8762	19696922	9848461	9848461	16619528	0.8438	585969	208162	C_r777811	123.764
46	Charmosyna rubronotata rubronotata	AMNH828971	SRX5391323	Historical	C_r828971	C_r828971	7031066	0	6202431	0.8821	7023202	3511601	3511601	5875798	0.8366	300835	217913	C_r828971	102.337
8	Chalcopsitta scintillata	DOT7857	SRX5391408	Modern	C_s7857	C_s7857	3584565	0	3249880	0.9066	3583714	1791857	1791857	3225014	0.8999	19023	512712	C_s7857	69.2942
10	Chalcopsitta scintillata chloroptera	AMNH802059	SRX5391407	Historical	C_sc802059	C_sc802059	1096120	0	510235	0.4655	1094708	547354	547354	477828	0.4365	26869	559695	C_sc802059	25.5573
12	Chalcopsitta scintillata rubrifrons	AMNH616765	SRX5391312; SRX5391313; SRX5391314	Historical	C_sr616765	Csr_616765	4567062	0	2094556	0.4586	4564044	2282022	2282022	2067064	0.4529	16222	296739	Csr_616765	77.3805
13	Chalcopsitta scintillata scintillata	AMNH789792	SRX5391319	Historical	C_ss789792	C_ss789792	2458170	0	1151290	0.4684	2455292	1227646	1227646	1045356	0.4258	94860	656896	C_ss789792	40.0382
48	Charmosyna toxopei	AMNH618270	SRX5391269; SRX5391308; SRX5391308	Historical	C_t618270	C_t618270	16446771	0	14417045	0.8766	16429490	8214745	8214745	13916518	0.847	434602	279890	C_t618270	115.381
124	Psitteuteles versicolor	DOT19663	SRX5391453	Modern	C_v19663	C_v19663	3947931	0	3591068	0.9096	3947058	1973529	1973529	3550048	0.8994	34379	263552	C_v19663	80.4816
49	Charmosyna wilhelminae	KU16438	SRX5391449	Modern	C_w16438	C_w16438	2570151	0	2335887	0.9089	2569470	1284735	1284735	2307980	0.8982	22826	523632	C_w16438	57.1335
50	Charmosyna wilhelminae	AMNH816446	SRX5391295	Historical	C_w816446	C_w816446	2024166	0	866779	0.4282	2021918	1010959	1010959	820598	0.4059	38829	534468	C_w816446	39.6133
113	Pseudeos cardinalis	DOT6626	SRX5391307	Modern	Cc_6626	Cc_6626	1302495	0	590313	0.4532	1301686	650843	650843	557588	0.4284	28736	826462	Cc_6626	19.6212
22	Charmosyna meeki	AMNH219091	SRX5391286	Historical	Cm_219091	Cm_219091	3261743	0	1370014	0.42	3260276	1630138	1630138	1359674	0.417	5321	305980	Cm_219091	67.191
29	Charmosyna papou goliathina	KU18337	SRX5391465	Modern	Cpg_18337KU	Cpg_18337KU	3749336	0	1513900	0.4038	3747610	1873805	1873805	1437288	0.3835	67260	447767	Cpg_18337KU	45.9728
30	Charmosyna papou goliathina	AMNH618519	SRX5391470	Historical	Cpg_618519	Cpg_618519	11557718	0	6197374	0.5362	11555650	5777825	5777825	6147298	0.532	28032	312319	Cpg_618519	120.842
36	Charmosyna placentis ornata	AMNH618305	SRX5391463	Historical	Cpo_618305	Cpo_618305	4493355	0	1824903	0.4061	4492180	2246090	2246090	1810862	0.4031	6190	284738	Cpo_618305	80.8644
43	Charmosyna pulchella rothschildi	AMNH828981	SRX5391329	Historical	Cpr_828981	Cpr_828981	7710474	0	3384793	0.439	7707702	3853851	3853851	3338122	0.4331	30145	390942	Cpr_828981	96.5829
11	Chalcopsitta scintillata chloroptera	ANWCB56014	SRX5391315	Historical	Cs_B56014	Cs_B56014	3277831	0	1505410	0.4593	3276438	1638219	1638219	1453434	0.4436	44795	457821	Cs_B56014	47.5355
52	Eos bornea	KU1551	SRX5391400	Modern	E_b1551	E_b1551	3744362	0	3415923	0.9123	3743596	1871798	1871798	3368262	0.8997	41317	234293	E_b1551	78.0557
53	Eos bornea	DOT7813	SRX5391399	Modern	E_b7813	E_b7813	6473238	0	5871742	0.9071	6472216	3236108	3236108	5820068	0.8992	43858	188837	E_b7813	96.8527
56	Eos cyanogenia	FMNH360292	SRX5391404	Modern	E_c360292	E_c360292	4360267	0	4002681	0.918	4358332	2179166	2179166	3947798	0.9058	43742	460556	E_c360292	74.831
58	Eos histrio	DOT7703	SRX5391401	Modern	E_h7703	E_h7703	4912079	0	4500557	0.9162	4911026	2455513	2455513	4470640	0.9103	21342	373642	E_h7703	84.0124
60	Eos histrio talautensis	AMNH616934	SRX5391367; SRX5391405; SRX5391406	Historical	E_ht616934	Eht_616934	6780167	0	2355554	0.3474	6773050	3386525	3386525	2326520	0.3435	12567	288998	Eht_616934	79.2677
61	Eos reticulata	DOT7852	SRX5391366	Modern	E_r7852	E_r7852	3544374	0	3189276	0.8998	3543708	1771854	1771854	3161372	0.8921	22316	375175	E_r7852	71.7081
62	Eos reticulata	UWBM89692	SRX5391369	Modern	E_r89692	E_r89692	2184786	0	1970867	0.9021	2184428	1092214	1092214	1953626	0.8943	14039	556553	E_r89692	51.293
63	Eos semilarvata	AMNH617005	SRX5391371	Historical	E_s617005	E_s617005	6276244	0	5472366	0.8719	6274422	3137211	3137211	5338110	0.8508	118518	227918	E_s617005	106.104
54	Eos bornea bornea	AMNH616955	SRX5391397	Historical	Ebb_616955	Ebb_616955	6213505	0	1850672	0.2978	6206574	3103287	3103287	1818102	0.2929	14347	292642	Ebb_616955	70.7756
55	Eos bornea cyanonotha	AMNH616947	SRX5391398	Historical	Ebc_616947	Ebc_616947	4518154	0	1634484	0.3618	4514570	2257285	2257285	1608912	0.3564	15234	310552	Ebc_616947	67.12
57	Eos cyanogenia	AMNH301248	SRX5391403	Historical	Ec_301248	Ec_301248	4690485	0	1361640	0.2903	4685390	2342695	2342695	1336964	0.2853	12167	291769	Ec_301248	58.2515
59	Eos histrio histrio	AMNH616920	SRX5391402	Historical	Ehh_616920	Ehh_616920	5372332	0	1638296	0.305	5367816	2683908	2683908	1615140	0.3009	12464	294055	Ehh_616920	62.3174
64	Eos semilarvata	AMNH617003	SRX5391368	Historical	Es_617003	Es_617003	5954720	0	2125424	0.3569	5951204	2975602	2975602	2096434	0.3523	17896	302456	Es_617003	74.9051
65	Eos squamata obiensis	AMNH616911	SRX5391370	Historical	Eso_616911	Eso_616911	4770728	0	2176816	0.4563	4767492	2383746	2383746	2153374	0.4517	14898	268066	Eso_616911	82.263
66	Eos squamata squamata	AMNH467336	SRX5391372; SRX5391373; SRX5391375	Historical	Ess_467336	Ess_467336	19954095	0	14980400	0.7507	19943630	9971815	9971815	14509172	0.7275	410461	339798	Ess_467336	127.634
67	Glossopsitta concinna	KU10699	SRX5391374	Modern	G_c10699	G_c10699	7682431	0	7107825	0.9252	7681064	3840532	3840532	7026920	0.9148	68590	409499	G_c10699	94.588
107	Parvipsitta porphyrocephala	DOT17712	SRX5391298	Modern	G_p17712	G_p17712	8303022	0	7617274	0.9174	8300636	4150318	4150318	7563378	0.9112	37586	238150	G_p17712	105.311
104	Parvipsitta pusilla	AMNH618218	SRX5391304	Historical	G_p618218	G_p618218	2949154	0	2701721	0.9161	2948482	1474241	1474241	2674486	0.9071	16627	215719	G_p618218	91.2944
108	Parvipsitta porphyrocephala	KU9665	SRX5391299	Modern	G_p9665	G_p9665	4035503	0	3698268	0.9164	4034714	2017357	2017357	3659026	0.9069	32097	279796	G_p9665	79.3392
69	Glossopsitta concinna didimus	AMNH647770	SRX5391331	Historical	Gc_647770	Gc_647770	3792854	0	1908231	0.5031	3791774	1895887	1895887	1898402	0.5007	3665	232868	Gc_647770	90.1404
68	Glossopsitta concinna concinna	ANWCB32232	SRX5391330	Historical	Gc_B32232	Gc_B32232	4019109	0	1634975	0.4068	4016470	2008235	2008235	1585340	0.3947	39392	569089	Gc_B32232	52.9269
105	Parvipsitta pusilla	ANWCB44246	SRX5391302	Historical	Gp_B44246	Gp_B44246	3683568	0	1482392	0.4024	3681290	1840645	1840645	1434608	0.3897	39262	537238	Gp_B44246	47.4458
70	Lorius albidinucha	AMNH617985	SRX5391332	Historical	L_a617985	L_a617985	6816422	0	6073662	0.891	6812528	3406264	3406264	5929458	0.8704	117610	258165	L_a617985	100.923
71	Lorius albidinucha	USNM615015	SRX5391333	Modern	L_aUSNM615015	L_aUSNM615015	1445903	0	698371	0.483	1445008	722504	722504	676200	0.468	18204	820246	L_aUSNM615015	21.5308
72	Lorius chlorocercus	UWBM60257	SRX5391326	Modern	L_c60257	L_c60257	2778922	0	2538469	0.9135	2778564	1389282	1389282	2519914	0.9069	14625	510734	L_c60257	61.3226
73	Lorius chlorocercus	UWBM66091	SRX5391327	Modern	L_c66091	L_c66091	6252496	0	5828180	0.9321	6251420	3125710	3125710	5782752	0.925	29418	533909	L_c66091	84.0692
74	Lorius domicella	DOT7695	SRX5391328	Modern	L_d7695	L_d7695	7621732	0	6945648	0.9113	7620954	3810477	3810477	6889196	0.904	45892	160049	L_d7695	106.106
75	Lorius domicella	UWBM90675	SRX5391437	Modern	L_d90675	L_d90675	3483631	0	3191399	0.9161	3483124	1741562	1741562	3156290	0.9062	28562	331722	L_d90675	71.9854
76	Lorius garrulus	LSUMZB36548	SRX5391324	Modern	L_g36548	L_g36548	2308787	0	2094598	0.9072	2308574	1154287	1154287	2079012	0.9006	10811	656264	L_g36548	50.8654
77	Lorius garrulus flavopalliatus	DOT7894	SRX5391433	Modern	L_gf7894	L_gf7894	9079402	0	8408695	0.9261	9078812	4539406	4539406	8342724	0.9189	29907	365409	L_gf7894	95.1454
78	Lorius garrulus garrulus	AMNH467552	SRX5391294	Historical	L_gg467552	L_gg467552	1749219	0	674395	0.3855	1746424	873212	873212	644648	0.3691	22970	456333	L_gg467552	32.6102
79	Lorius garrulus morotaianus	AMNH617995	SRX5391291; SRX5391292; SRX5391293	Historical	L_gm617995	Lgm_617995	5993659	0	2318237	0.3868	5986506	2993253	2993253	2289490	0.3824	9824	268721	Lgm_617995	84.4449
80	Lorius hypoinochrous devittatus	KU9612	SRX5391365	Modern	L_h9612	L_h9612	2949906	0	2644001	0.8963	2949448	1474724	1474724	2619498	0.8881	20255	407465	L_h9612	63.4284
81	Lorius hypoinochrous devittatus	AMNH838415	SRX5391376	Historical	L_hd838415	L_hd838415	2828233	0	1164270	0.4117	2825294	1412647	1412647	1079898	0.3822	71601	669311	L_hd838415	40.9938
82	Lorius hypoinochrous hypoinochrous	AMNH329126	SRX5391297	Historical	L_hh329126	L_hh329126	2838684	0	1169400	0.412	2834946	1417473	1417473	1090754	0.3848	67658	538444	L_hh329126	45.4734
83	Lorius hypoinochrous rosselianus	AMNH617838	SRX5391296	Historical	L_hr617838	L_hr617838	3584138	0	1283836	0.3582	3580462	1790231	1790231	1225548	0.3423	47736	512142	L_hr617838	50.156
89	Lorius lory salvadorii	KU16173	SRX5391364	Modern	L_l16173	L_l16173	1043191	0	939097	0.9002	1043036	521518	521518	931054	0.8926	6626	809045	L_l16173	28.8681
85	Lorius lory erythrothorax	KU7396		Modern	L_l7396	L_l7396	4771752	0	4357815	0.9133	4770894	2385447	2385447	4312900	0.904	30127	305186	L_l7396	86.1954
84	Lorius lory cyanauchen	AMNH343540	SRX5391434	Historical	L_lc343540	L_lc343540	2395424	0	906685	0.3785	2391092	1195546	1195546	868980	0.3634	28083	461227	L_lc343540	38.9247
86	Lorius lory erythrothorax	AMNH781393	SRX5391432	Historical	L_le781393	L_le781393	2158135	0	826409	0.3829	2154792	1077396	1077396	792164	0.3676	25098	519563	L_le781393	36.4223
87	Lorius lory jobiensis	AMNH301498	SRX5391361	Historical	L_lj301498	L_lj301498	1916472	0	862535	0.4501	1914556	957278	957278	817648	0.4271	37323	543933	L_lj301498	39.625
88	Lorius lory lory	AMNH617870	SRX5391362	Historical	L_ll617870	L_ll617870	2445078	0	941256	0.385	2442706	1221353	1221353	917088	0.3754	17436	450707	L_ll617870	46.1689
91	Lorius lory somu	AMNH802076	SRX5391357; SRX5391358; SRX5391359	Historical	L_ls802076	Lls_802076	10811155	0	4731153	0.4376	10803120	5401560	5401560	4607372	0.4265	85984	434744	Lls_802076	97.5097
90	Lorius lory salvadorii	AMNH835538	SRX5391363	Historical	L_ls835538	L_ls835538	4170596	0	1573664	0.3773	4166468	2083234	2083234	1477014	0.3545	78774	733513	L_ls835538	43.8384
92	Lorius lory viridicrissalis	AMNH339166	SRX5391355; SRX5391356; SRX5391360	Historical	L_lv339166	Llv_339166	10644064	0	3612470	0.3394	10631714	5315857	5315857	3525140	0.3316	57740	450225	Llv_339166	83.4522
93	Melopsittacus undulatus	DOT9145	SRX5391421	Modern	M_u9145	M_u9145	3474495	0	3156893	0.9086	3473528	1736764	1736764	3117396	0.8975	33322	300657	M_u9145	73.1791
94	Neopsittacus musschenbroekii major	KU12064	SRX5391390	Modern	N_m12064	N_m12064	555675	0	506682	0.9118	555460	277730	277730	497874	0.8963	7515	846896	N_m12064	19.1657
97	Neopsittacus musschenbroekii musschenbroekii	AMNH792918	SRX5391389	Historical	N_mm792918	N_mm792918	3611729	0	1351191	0.3741	3608738	1804369	1804369	1291448	0.3579	49158	555243	N_mm792918	50.6181
95	Neopsittacus musschenbroekii major	AMNH816447	SRX5391392	Historical	N_mma816447	N_mma816447	2951908	0	1411295	0.4781	2948696	1474348	1474348	1320686	0.4479	79037	571454	N_mma816447	51.9294
99	Neopsittacus pullicauda pullicauda	AMNH704859	SRX5391395	Historical	N_p704859	N_p704859	12271766	0	11270663	0.9184	12269706	6134853	6134853	11077454	0.9028	172491	230925	N_p704859	121.318
98	Neopsittacus pullicauda alpinus	AMNH765610	SRX5391396	Historical	N_pa765610	N_pa765610	3539624	0	1603362	0.453	3536336	1768168	1768168	1533608	0.4337	57332	555566	N_pa765610	57.0868
100	Neopsittacus pullicauda pullicauda	AMNH816448	SRX5391394	Historical	N_pp816448	N_pp816448	3890016	0	1681563	0.4323	3886810	1943405	1943405	1611842	0.4147	54345	645779	N_pp816448	53.7502
102	Oreopsittacus arfaki grandis	KU4789	SRX5391300	Modern	O_ag4789	O_ag4789	2043445	0	1844869	0.9028	2043098	1021549	1021549	1827550	0.8945	14334	622597	O_ag4789	47.5769
103	Oreopsittacus arfaki major	AMNH339320	SRX5391301	Historical	O_am339320	O_am339320	3440623	0	1452013	0.422	3355552	1677776	1677776	1336260	0.3982	23106	269615	O_am339320	55.851
101	Oreopsittacus arfaki arfaki	AMNH618583	SRX5391388; SRX5391393;SRX5391387	Historical	Oa_618583	Oa_618583	5229643	0	1990600	0.3806	5205012	2602506	2602506	1944098	0.3735	14609	393338	Oa_618583	63.8189
129	Trichoglossus euteles	DOT7931	SRX5391450	Modern	P_e7931	P_e7931	3844786	0	3453893	0.8983	3843864	1921932	1921932	3402704	0.8852	43567	237244	P_e7931	78.1159
114	Pseudeos fuscata incondita	KU16139	SRX5391336	Modern	P_f16139	P_f16139	1540542	0	1404623	0.9118	1540338	770169	770169	1390954	0.903	11085	679530	P_f16139	38.893
118	Psitteuteles goldiei	KU4744	SRX5391341	Modern	P_g4744	P_g4744	1594656	0	1460050	0.9156	1594416	797208	797208	1444776	0.9061	12740	657705	P_g4744	40.0413
119	Psitteuteles goldiei	DOT7897	SRX5391338	Modern	P_g7897	P_g7897	9822671	0	9008606	0.9171	9821518	4910759	4910759	8936312	0.9099	58161	291740	P_g7897	104.078
120	Psitteuteles iris	DOT7723	SRX5391343	Modern	P_i7723	P_i7723	4986675	0	4558047	0.914	4985314	2492657	2492657	4517240	0.9061	32062	270460	P_i7723	86.2683
123	Psitteuteles iris wetterensis	AMNH618735	SRX5391452	Historical	P_iw618735	P_iw618735	1591354	0	719144	0.4519	1589890	794945	794945	699908	0.4402	14590	336813	P_iw618735	42.492
109	Phigys solitarius	KU26423	SRX5391306	Modern	P_s26423	P_s26423	955026	0	863869	0.9046	954822	477411	477411	852614	0.893	9065	770011	P_s26423	26.731
125	Psitteuteles versicolor	DOT19664	SRX5391454	Modern	P_v19664	P_v19664	2171687	0	1974213	0.9091	2171020	1085510	1085510	1952618	0.8994	17542	521158	P_v19664	51.989
115	Pseudeos fuscata incondita	ANWCB56061	SRX5391337	Historical	Pf_B56061	Pf_B56061	2633890	0	1081462	0.4106	2632306	1316153	1316153	1044992	0.397	30268	605979	Pf_B56061	34.8186
122	Psitteuteles iris iris	AMNH345468	SRX5391342	Historical	Pii_345468	Pii_345468	5939784	0	3236935	0.545	5938364	2969182	2969182	3206440	0.54	14417	275132	Pii_345468	104.281
128	Trichoglossus chlorolepidotus	DOT2422	SRX5391459	Modern	T_c2422	T_c2422	3363891	0	3090900	0.9188	3362856	1681428	1681428	3055952	0.9087	26743	341762	T_c2422	72.6673
131	Trichoglossus flavoviridis meyeri	LSUMZB19414	SRX5391277	Modern	T_f19414	T_f19414	4568075	0	4169072	0.9127	4566928	2283464	2283464	4116252	0.9013	43757	213499	T_f19414	86.7364
130	Trichoglossus flavoviridis flavoviridis	AMNH618606	SRX5391451	Historical	T_ff618606	T_ff618606	2451943	0	997728	0.4069	2449694	1224847	1224847	972790	0.3971	15471	463628	T_ff618606	46.3753
132	Trichoglossus flavoviridis meyeri	DOT13122	SRX5391278	Modern	T_fm13122	T_fm13122	9361158	0	8665943	0.9257	9359956	4679978	4679978	8620080	0.921	30199	430384	T_fm13122	100.085
126	Trichoglossus capistratus capistratus	DOT7932	SRX5391455	Modern	T_h7932	T_h7932	3708593	0	3360658	0.9062	3707900	1853950	1853950	3331864	0.8986	22983	339048	T_h7932	74.8242
136	Trichoglossus haematodus caeruleiceps	AMNH425628	SRX5391279	Historical	T_hc425628	T_hc425628	1147637	0	461068	0.4018	1146368	573184	573184	440454	0.3842	16153	545113	T_hc425628	23.4664
137	Trichoglossus haematodus deplanchii	AMNH337742	SRX5391430	Historical	T_hd337742	T_hd337742	1172961	0	462748	0.3945	1172162	586081	586081	458542	0.3912	2277	133603	T_hd337742	52.3365
138	Trichoglossus haematodus djampeanus	AMNH617075	SRX5391428; SRX5391429; SRX5391431	Historical	T_hd617075	Thd_617075	3611478	0	1504163	0.4165	3609040	1804520	1804520	1482826	0.4109	11187	296315	Thd_617075	69.5436
127	Trichoglossus capistratus fortis	AMNH346651	SRX5391457; SRX5391458; SRX5391456	Historical	T_hf346651	T_hf346651	15698931	0	5265097	0.3354	15688466	7844233	7844233	5134634	0.3273	98976	567158	T_hf346651	89.0994
133	Trichoglossus forsteni forsteni	AMNH617074	SRX5391274; SRX5391275; SRX5391276	Historical	T_hf617074	Thf_617074	8088956	0	3325885	0.4112	8084064	4042032	4042032	3296682	0.4078	14423	258350	Thf_617074	100.236
140	Trichoglossus haematodus flavotectus	AMNH617117	SRX5391422; SRX5391423; SRX5391425	Historical	T_hf617117	Thfla_617117	8132892	0	3144374	0.3866	8126158	4063079	4063079	3091428	0.3804	30832	323629	Thfla_617117	86.8649
139	Trichoglossus haematodus flavicans	AMNH617384	SRX5391424; SRX5391426; SRX5391427	Historical	T_hf617384	Thfl_617384	7180898	0	2965238	0.4129	7176962	3588481	3588481	2924888	0.4075	24482	253542	Thfl_617384	96.6705
143	Trichoglossus haematodus masena	DOT19850	SRX5391447	Modern	T_hh19850	T_hh19850	4798856	0	4385810	0.9139	4798040	2399020	2399020	4356526	0.908	22050	340365	T_hh19850	84.2499
141	Trichoglossus haematodus haematodus	DOT7937	SRX5391445	Modern	T_hh7937	T_hh7937	4121522	0	3732798	0.9057	4120804	2060402	2060402	3696726	0.8971	29822	278762	T_hh7937	79.3915
147	Trichoglossus haematodus moluccanus	DOT2397	SRX5391443	Modern	T_hm2397	T_hm2397	3818519	0	3481272	0.9117	3817652	1908826	1908826	3445538	0.9025	28901	263672	T_hm2397	79.3432
144	Trichoglossus haematodus massena	LSUMZB45397	SRX5391446	Modern	T_hm45397	T_hm45397	1853482	0	1674515	0.9034	1852672	926336	926336	1641586	0.8861	27921	433213	T_hm45397	46.2576
145	Trichoglossus haematodus massena	UWBM63034	SRX5391441	Modern	T_hm63034	T_hm63034	5257086	0	4860454	0.9246	5255960	2627980	2627980	4808648	0.9149	40076	363152	T_hm63034	85.4915
148	Trichoglossus haematodus moluccanus	UWBM72539	SRX5391442	Modern	T_hm72539	T_hm72539	6047275	0	5476800	0.9057	6046066	3023033	3023033	5422080	0.8968	43795	275404	T_hm72539	90.0747
146	Trichoglossus haematodus micropteryx	AMNH781381	SRX5391440	Historical	T_hm781381	T_hm781381	2740220	0	749953	0.2737	2737258	1368629	1368629	721964	0.2638	20877	385463	T_hm781381	36.3588
149	Trichoglossus haematodus nesophilus	AMNH336243	SRX5391439	Historical	T_hn336243	T_hn336243	3083949	0	651403	0.2112	3079584	1539792	1539792	634934	0.2062	8672	186493	T_hn336243	43.94
150	Trichoglossus haematodus nigrogularis	AMNH617223	SRX5391438	Historical	T_hn617223	T_hn617223	1986622	0	426973	0.2149	1984908	992454	992454	419922	0.2116	3269	101205	T_hn617223	52.4672
153	Trichoglossus haematodus rubritorquis	KU22839	SRX5391350	Modern	T_hr22839	T_hr22839	3693934	0	3335120	0.9029	3693324	1846662	1846662	3304716	0.8948	23438	395398	T_hr22839	69.7049
152	Trichoglossus haematodus rosenbergii	DOT7815	SRX5391349	Modern	T_hr7815	T_hr7815	3668554	0	3327699	0.9071	3667556	1833778	1833778	3290386	0.8972	29533	338036	T_hr7815	75.5096
135	Trichoglossus forsteni stresemanni	AMNH266495	SRX5391271; SRX5391272; SRX5391280	Historical	T_hs266495	Ths_266495	4656849	0	1588208	0.341	4653624	2326812	2326812	1558206	0.3348	17145	349060	Ths_266495	65.6822
155	Trichoglossus johnstoniae	KU19131	SRX5391352	Modern	T_j19131	T_j19131	2322048	0	2130387	0.9175	2321418	1160709	1160709	2109982	0.9089	16375	549623	T_j19131	53.3934
156	Trichoglossus johnstoniae	AMNH782263	SRX5391351	Historical	T_jp782263	T_jp782263	2496523	0	1158420	0.464	2494532	1247266	1247266	1118594	0.4484	30687	531934	T_jp782263	49.8871
157	Trichoglossus ornatus	LSUMZB19422	SRX5391346	Modern	T_o19422	T_o19422	3540900	0	3257611	0.92	3540266	1770133	1770133	3223788	0.9106	28021	306935	T_o19422	74.4978
158	Trichoglossus ornatus	DOT7930	SRX5391345	Modern	T_o7930	T_o7930	5806442	0	5288100	0.9107	5805314	2902657	2902657	5222690	0.8996	55634	144096	T_o7930	98.8696
159	Trichoglossus rubiginosus	AMNH331239	SRX5391348	Historical	T_r331239	T_r331239	5955179	0	5371538	0.902	5953760	2976880	2976880	5233210	0.879	122993	180948	T_r331239	109.699
142	Trichoglossus haematodus haematodus	AMNH791053	SRX5391444	Historical	Thi_791053	Thi_791053	4577931	0	1963458	0.4289	4576292	2288146	2288146	1920926	0.4198	29733	511834	Thi_791053	73.8588
151	Trichoglossus haematodus nigrogularis	AMNH617233		Historical	Thn_617233	Thn_617233	7911848	0	3031905	0.3832	7904608	3952304	3952304	2989504	0.3782	23715	275440	Thn_617233	88.6202
160	Trichoglossus rubiginosus	AMNH331233	SRX5391347	Historical	Tr_331233	Tr_331233	4359201	0	1680076	0.3854	4356826	2178413	2178413	1660486	0.3811	12469	345835	Tr_331233	75.9087
161	Trichoglossus rubiginosus	AMNH331260	SRX5391353	Historical	Tru_331260	Tru_331260	5914320	0	1831868	0.3097	5911620	2955810	2955810	1810254	0.3062	12984	212947	Tru_331260	82.3679
154	Trichoglossus haematodus weberi	AMNH617093	SRX5391354	Historical	Tw_617093	Tw_617093	7037240	0	2955360	0.42	7034942	3517471	3517471	2932398	0.4168	11336	261366	Tw_617093	101.785
162	Vini australis	KU26380	SRX5391379	Modern	V_a26380	V_a26380	2975474	0	2698803	0.907	2974918	1487459	1487459	2680734	0.9011	12923	586097	V_a26380	59.3385
164	Vini kuhlii	AMNH190109	SRX5391383	Historical	V_k140109	V_k140109	3423725	0	1252271	0.3658	3419914	1709957	1709957	1228852	0.3593	15056	284485	V_k140109	60.2623
165	Vini kuhlii	AMNH190081	SRX5391377; SRX5391384; SRX5391378	Historical	V_k190081	V_k190081	3952032	0	3583841	0.9068	3950260	1975130	1975130	3528648	0.8933	32603	242387	V_k190081	88.9884
166	Vini peruviana	DOT13079	SRX5391382	Modern	V_p13079	V_p13079	6369994	0	5779411	0.9073	6368944	3184472	3184472	5733346	0.9002	33879	261469	V_p13079	95.3441
167	Vini peruviana	DOT7694	SRX5391381	Modern	V_p7694	V_p7694	9242460	0	8382275	0.9069	9240776	4620388	4620388	8317254	0.9001	50289	164129	V_p7694	113.449
168	Vini stepheni	AMNH192989	SRX5391385	Historical	V_s192989	V_s192989	1993805	0	1813753	0.9097	1992096	996048	996048	1787684	0.8974	17524	156088	V_s192989	84.6848
170	Vini ultramarina	AMNH195184	SRX5391321	Historical	V_u195184	V_u195184	5757300	0	5233677	0.9091	5754518	2877259	2877259	5126642	0.8909	92983	166995	V_u195184	110.025
24	Charmosyna multistriata	LSUMZB19411	SRX5391284	Modern	xC_m19411	xC_m19411	3275563	0	2993605	0.9139	3274764	1637382	1637382	2969286	0.9067	19594	439341	xC_m19411	67.6982
20	Charmosyna margarethae	AMNH228721	SRX5391288	Historical	xC_m228721	xC_m228721	9519563	0	8655559	0.9092	9516440	4758220	4758220	8474954	0.8906	154252	183517	xC_m228721	119.908
42	Charmosyna pulchella pulchella	KU16123	SRX5391435	Modern	xC_p16123	xC_p16123	4491971	0	4045286	0.9006	4491198	2245599	2245599	4010588	0.893	27783	403893	xC_p16123	75.8527
47	Charmosyna rubronotata rubronotata	AMNH828973	SRX5391322	Historical	xC_r828973	xC_r828973	11624440	0	10625761	0.9141	11622148	5811074	5811074	10414500	0.8961	190239	205479	xC_r828973	120.801
9	Chalcopsitta scintillata	DOT7778	SRX5391409	Modern	xC_s7778	xC_s7778	8379006	0	7681774	0.9168	8377110	4188555	4188555	7600318	0.9073	65712	221247	xC_s7778	105.701
106	Parvipsitta pusilla	AMNH618237	SRX5391305	Historical	xG_p618237	xG_p618237	2773243	0	2493664	0.8992	2769342	1384671	1384671	2432398	0.8783	50031	143438	xG_p618237	94.5441
96	Neopsittacus musschenbroekii major	KU12060	SRX5391391	Modern	xN_m12060	xN_m12060	1639898	0	1508775	0.92	1639642	819821	819821	1497176	0.9131	9141	697433	xN_m12060	42.2558
117	Psittaculirostris edwardsii	DOT7827	SRX5391420	Modern	xP_e7827	xP_e7827	3108812	0	2837194	0.9126	3107938	1553969	1553969	2801384	0.9014	30200	334310	xP_e7827	68.0992
116	Pseudeos fuscata incondita	KU16143	SRX5391339	Modern	xP_f16143	xP_f16143	1503890	0	1376149	0.9151	1503618	751809	751809	1365268	0.908	7929	727645	xP_f16143	39.71
121	Psitteuteles iris	DOT7722	SRX5391340	Modern	xP_i722	xP_i722	4329888	0	3959167	0.9144	4328894	2164447	2164447	3918302	0.9052	33487	250905	xP_i722	82.6855
110	Phigys solitarius	KU22543	SRX5391303	Modern	xP_s22543	xP_s22543	2210936	0	2000051	0.9046	2210444	1105222	1105222	1983746	0.8974	12433	600179	xP_s22543	49.6403
134	Trichoglossus forsteni mitchellii	DOT7721	SRX5391273	Modern	xT_fm7721	xT_fm7721	7033943	0	6379238	0.9069	7032520	3516260	3516260	6326922	0.8997	40763	184332	xT_fm7721	102.807
163	Vini australis	KU26318	SRX5391380	Modern	xV_a26318	xV_a26318	1724148	0	1548487	0.8981	1723746	861873	861873	1534130	0.89	11507	678598	xV_a26318	41.3059
169	Vini stepheni	AMNH192978	SRX5391386	Historical	xV_s192978	xV_s192978	7945379	0	7123014	0.8965	7941484	3970742	3970742	6952796	0.8755	141779	213715	xV_s192978	112.722
171	Vini ultramarina	AMNH195163	SRX5391448	Historical	xV_u195163	xV_u195163	2818335	0	2582493	0.9163	2816342	1408171	1408171	2544056	0.9033	24208	150023	xV_u195163	94.8059

## Sheet: Sheet2
Charmosyna_amabilis	_	AMNH249468	Charmosyna_amabilis_AMNH249468	C_a249468			Charmosyna_amabilis_AMNH249468	C_a249468
Charmosyna_amabilis	_	AMNH249471	Charmosyna_amabilis_AMNH249471	C_a249471			Charmosyna_amabilis_AMNH249471	C_a249471
Chalcopsitta_atra	_	FMNH360295	Chalcopsitta_atra_FMNH360295	C_a360295			Chalcopsitta_atra_FMNH360295	C_a360295
Chalcopsitta_atra	_	DOT7892	Chalcopsitta_atra_DOT7892	C_a7892			Chalcopsitta_atra_DOT7892	C_a7892
Chalcopsitta_atra_atra	_	AMNH233675	Chalcopsitta_atra_atra_AMNH233675	C_aa233675			Chalcopsitta_atra_atra_AMNH233675	C_aa233675
Chalcopsitta_atra_bernsteini	_	AMNH616721	Chalcopsitta_atra_bernsteini_AMNH616721	C_ab616721			Chalcopsitta_atra_bernsteini_AMNH616721	C_ab616721
Chalcopsitta_atra_insignis	_	AMNH616737	Chalcopsitta_atra_insignis_AMNH616737	C_ai616737			Chalcopsitta_atra_insignis_AMNH616737	C_ai616737
Pseudeos_cardinalis	_	DOT6623	Pseudeos_cardinalis_DOT6623	C_c6623			Pseudeos_cardinalis_DOT6623	C_c6623
Pseudeos_cardinalis	_	UWBM76389	Pseudeos_cardinalis_UWBM76389	C_c76389			Pseudeos_cardinalis_UWBM76389	C_c76389
Cyclopsitta_diophthalma	_	DOT7826	Cyclopsitta_diophthalma_DOT7826	C_d7826			Cyclopsitta_diophthalma_DOT7826	C_d7826
Chalcopsitta_duivenbodei_duivenbodei	_	DOT13128	Chalcopsitta_duivenbodei_duivenbodei_DOT13128	C_dd13128			Chalcopsitta_duivenbodei_duivenbodei_DOT13128	C_dd13128
Chalcopsitta_duivenbodei_syringanuchalis	_	AMNH828937	Chalcopsitta_duivenbodei_syringanuchalis_AMNH828937	C_ds828937			Chalcopsitta_duivenbodei_syringanuchalis_AMNH828937	C_ds828937
Charmosyna_josefinae_sepikiana	_	DOT22213	Charmosyna_josefinae_sepikiana_DOT22213	C_j22213			Charmosyna_josefinae_sepikiana_DOT22213	C_j22213
Charmosyna_josefinae_cyclopum	_	AMNH829013	Charmosyna_josefinae_cyclopum_AMNH829013	C_jc829013			Charmosyna_josefinae_cyclopum_AMNH829013	C_jc829013
Charmosyna_josefinae_josefinae	_	AMNH339244	Charmosyna_josefinae_josefinae_AMNH339244	C_jj339244			Charmosyna_josefinae_josefinae_AMNH339244	C_jj339244
Charmosyna_multistriata	_	LSUMZB19418	Charmosyna_multistriata_LSUMZB19418	C_m19418			Charmosyna_multistriata_LSUMZB19418	C_m19418
Charmosyna_meeki	_	DOT208	Charmosyna_meeki_DOT208	C_m208			Charmosyna_meeki_DOT208	C_m208
Charmosyna_margarethae	_	AMNH228722	Charmosyna_margarethae_AMNH228722	C_m228722			Charmosyna_margarethae_AMNH228722	C_m228722
Charmosyna_palmarum	_	AMNH213817	Charmosyna_palmarum_AMNH213817	C_p1213817			Charmosyna_palmarum_AMNH213817	C_p1213817
Charmosyna_papou_stellae	_	KU16129	Charmosyna_papou_stellae_KU16129	C_p16129			Charmosyna_papou_stellae_KU16129	C_p16129
Charmosyna_pulchella_pulchella	_	KU18364	Charmosyna_pulchella_pulchella_KU18364	C_p18364			Charmosyna_pulchella_pulchella_KU18364	C_p18364
Charmosyna_placentis_pallidior	_	DOT20055	Charmosyna_placentis_pallidior_DOT20055	C_p20055			Charmosyna_placentis_pallidior_DOT20055	C_p20055
Charmosyna_palmarum	_	DOT21408	Charmosyna_palmarum_DOT21408	C_p21408			Charmosyna_palmarum_DOT21408	C_p21408
Charmosyna_palmarum	_	AMNH215593	Charmosyna_palmarum_AMNH215593	C_p215593			Charmosyna_palmarum_AMNH215593	C_p215593
Charmosyna_palmarum	_	DOT21611	Charmosyna_palmarum_DOT21611	C_p21611			Charmosyna_palmarum_DOT21611	C_p21611
Charmosyna_placentis_subplacens	_	KU6917	Charmosyna_placentis_subplacens_KU6917	C_p6917			Charmosyna_placentis_subplacens_KU6917	C_p6917
Charmosyna_placentis_intensior	_	AMNH467564	Charmosyna_placentis_intensior_AMNH467564	C_pi467564			Charmosyna_placentis_intensior_AMNH467564	C_pi467564
Charmosyna_papou_papou	_	AMNH792913	Charmosyna_papou_papou_AMNH792913	C_pp792913			Charmosyna_papou_papou_AMNH792913	C_pp792913
Charmosyna_placentis_placentis	_	AMNH802091	Charmosyna_placentis_placentis_AMNH802091	C_pp802091			Charmosyna_placentis_placentis_AMNH802091	C_pp802091
Charmosyna_papou_stellae	_	KU16449	Charmosyna_papou_stellae_KU16449	C_ps16449			Charmosyna_papou_stellae_KU16449	C_ps16449
Charmosyna_placentis_subplacens	_	AMNH791056	Charmosyna_placentis_subplacens_AMNH791056	C_ps791056			Charmosyna_placentis_subplacens_AMNH791056	C_ps791056
Charmosyna_papou_wahnesi	_	AMNH266859	Charmosyna_papou_wahnesi_AMNH266859	C_pw266859			Charmosyna_papou_wahnesi_AMNH266859	C_pw266859
Charmosyna_rubronotata_rubronotata	_	DOT22011	Charmosyna_rubronotata_rubronotata_DOT22011	C_r22010			Charmosyna_rubronotata_rubronotata_DOT22011	C_r22010
Charmosyna_rubrigularis	_	AMNH777811	Charmosyna_rubrigularis_AMNH777811	C_r777811			Charmosyna_rubrigularis_AMNH777811	C_r777811
Charmosyna_rubronotata_rubronotata	_	AMNH828971	Charmosyna_rubronotata_rubronotata_AMNH828971	C_r828971			Charmosyna_rubronotata_rubronotata_AMNH828971	C_r828971
Chalcopsitta_scintillata	_	DOT7857	Chalcopsitta_scintillata_DOT7857	C_s7857			Chalcopsitta_scintillata_DOT7857	C_s7857
Chalcopsitta_scintillata_chloroptera	_	AMNH802059	Chalcopsitta_scintillata_chloroptera_AMNH802059	C_sc802059			Chalcopsitta_scintillata_chloroptera_AMNH802059	C_sc802059
Chalcopsitta_scintillata_rubrifrons	_	AMNH616765	Chalcopsitta_scintillata_rubrifrons_AMNH616765	C_sr616765			Chalcopsitta_scintillata_rubrifrons_AMNH616765	C_sr616765
Chalcopsitta_scintillata_scintillata	_	AMNH789792	Chalcopsitta_scintillata_scintillata_AMNH789792	C_ss789792			Chalcopsitta_scintillata_scintillata_AMNH789792	C_ss789792
Charmosyna_toxopei	_	AMNH618270	Charmosyna_toxopei_AMNH618270	C_t618270			Charmosyna_toxopei_AMNH618270	C_t618270
Psitteuteles_versicolor	_	DOT19663	Psitteuteles_versicolor_DOT19663	C_v19663			Psitteuteles_versicolor_DOT19663	C_v19663
Charmosyna_wilhelminae	_	KU16438	Charmosyna_wilhelminae_KU16438	C_w16438			Charmosyna_wilhelminae_KU16438	C_w16438
Charmosyna_wilhelminae	_	AMNH816446	Charmosyna_wilhelminae_AMNH816446	C_w816446			Charmosyna_wilhelminae_AMNH816446	C_w816446
Pseudeos_cardinalis	_	DOT6626	Pseudeos_cardinalis_DOT6626	Cc_6626			Pseudeos_cardinalis_DOT6626	Cc_6626
Charmosyna_meeki	_	AMNH219091	Charmosyna_meeki_AMNH219091	Cm_219091			Charmosyna_meeki_AMNH219091	Cm_219091
Charmosyna_papou_goliathina	_	KU18337	Charmosyna_papou_goliathina_KU18337	Cpg_18337KU			Charmosyna_papou_goliathina_KU18337	Cpg_18337KU
Charmosyna_papou_goliathina	_	AMNH618519	Charmosyna_papou_goliathina_AMNH618519	Cpg_618519			Charmosyna_papou_goliathina_AMNH618519	Cpg_618519
Charmosyna_placentis_ornata	_	AMNH618305	Charmosyna_placentis_ornata_AMNH618305	Cpo_618305			Charmosyna_placentis_ornata_AMNH618305	Cpo_618305
Charmosyna_pulchella_rothschildi	_	AMNH828981	Charmosyna_pulchella_rothschildi_AMNH828981	Cpr_828981			Charmosyna_pulchella_rothschildi_AMNH828981	Cpr_828981
Chalcopsitta_scintillata_chloroptera	_	ANWCB56014	Chalcopsitta_scintillata_chloroptera_ANWCB56014	Cs_B56014			Chalcopsitta_scintillata_chloroptera_ANWCB56014	Cs_B56014
Eos_bornea	_	KU1551	Eos_bornea_KU1551	E_b1551			Eos_bornea_KU1551	E_b1551
Eos_bornea	_	DOT7813	Eos_bornea_DOT7813	E_b7813			Eos_bornea_DOT7813	E_b7813
Eos_cyanogenia	_	FMNH360292	Eos_cyanogenia_FMNH360292	E_c360292			Eos_cyanogenia_FMNH360292	E_c360292
Eos_histrio	_	DOT7703	Eos_histrio_DOT7703	E_h7703			Eos_histrio_DOT7703	E_h7703
Eos_histrio_talautensis	_	AMNH616934	Eos_histrio_talautensis_AMNH616934	E_ht616934			Eos_histrio_talautensis_AMNH616934	E_ht616934
Eos_reticulata	_	DOT7852	Eos_reticulata_DOT7852	E_r7852			Eos_reticulata_DOT7852	E_r7852
Eos_reticulata	_	UWBM89692	Eos_reticulata_UWBM89692	E_r89692			Eos_reticulata_UWBM89692	E_r89692
Eos_semilarvata	_	AMNH617005	Eos_semilarvata_AMNH617005	E_s617005			Eos_semilarvata_AMNH617005	E_s617005
Eos_bornea_bornea	_	AMNH616955	Eos_bornea_bornea_AMNH616955	Ebb_616955			Eos_bornea_bornea_AMNH616955	Ebb_616955
Eos_bornea_cyanonotha	_	AMNH616947	Eos_bornea_cyanonotha_AMNH616947	Ebc_616947			Eos_bornea_cyanonotha_AMNH616947	Ebc_616947
Eos_cyanogenia	_	AMNH301248	Eos_cyanogenia_AMNH301248	Ec_301248			Eos_cyanogenia_AMNH301248	Ec_301248
Eos_histrio_histrio	_	AMNH616920	Eos_histrio_histrio_AMNH616920	Ehh_616920			Eos_histrio_histrio_AMNH616920	Ehh_616920
Eos_semilarvata	_	AMNH617003	Eos_semilarvata_AMNH617003	Es_617003			Eos_semilarvata_AMNH617003	Es_617003
Eos_squamata_obiensis	_	AMNH616911	Eos_squamata_obiensis_AMNH616911	Eso_616911			Eos_squamata_obiensis_AMNH616911	Eso_616911
Eos_squamata_squamata	_	AMNH467336	Eos_squamata_squamata_AMNH467336	Ess_467336			Eos_squamata_squamata_AMNH467336	Ess_467336
Glossopsitta_concinna	_	KU10699	Glossopsitta_concinna_KU10699	G_c10699			Glossopsitta_concinna_KU10699	G_c10699
Parvipsitta_porphyrocephala	_	DOT17712	Parvipsitta_porphyrocephala_DOT17712	G_p17712			Parvipsitta_porphyrocephala_DOT17712	G_p17712
Parvipsitta__pusilla	_	AMNH618218	Parvipsitta__pusilla_AMNH618218	G_p618218			Parvipsitta__pusilla_AMNH618218	G_p618218
Parvipsitta_porphyrocephala	_	KU9665	Parvipsitta_porphyrocephala_KU9665	G_p9665			Parvipsitta_porphyrocephala_KU9665	G_p9665
Glossopsitta_concinna_didimus	_	AMNH647770	Glossopsitta_concinna_didimus_AMNH647770	Gc_647770			Glossopsitta_concinna_didimus_AMNH647770	Gc_647770
Glossopsitta_concinna_concinna	_	ANWCB32232	Glossopsitta_concinna_concinna_ANWCB32232	Gc_B32232			Glossopsitta_concinna_concinna_ANWCB32232	Gc_B32232
Parvipsitta__pusilla	_	ANWCB44246	Parvipsitta__pusilla_ANWCB44246	Gp_B44246			Parvipsitta__pusilla_ANWCB44246	Gp_B44246
Lorius_albidinucha	_	AMNH617985	Lorius_albidinucha_AMNH617985	L_a617985			Lorius_albidinucha_AMNH617985	L_a617985
Lorius_albidinucha	_	USNM615015	Lorius_albidinucha_USNM615015	L_aUSNM615015			Lorius_albidinucha_USNM615015	L_aUSNM615015
Lorius_chlorocercus	_	UWBM60257	Lorius_chlorocercus_UWBM60257	L_c60257			Lorius_chlorocercus_UWBM60257	L_c60257
Lorius_chlorocercus	_	UWBM66091	Lorius_chlorocercus_UWBM66091	L_c66091			Lorius_chlorocercus_UWBM66091	L_c66091
Lorius_domicella	_	DOT7695	Lorius_domicella_DOT7695	L_d7695			Lorius_domicella_DOT7695	L_d7695
Lorius_domicella	_	UWBM90675	Lorius_domicella_UWBM90675	L_d90675			Lorius_domicella_UWBM90675	L_d90675
Lorius_garrulus	_	LSUMZB36548	Lorius_garrulus_LSUMZB36548	L_g36548			Lorius_garrulus_LSUMZB36548	L_g36548
Lorius_garrulus_flavopalliatus	_	DOT7894	Lorius_garrulus_flavopalliatus_DOT7894	L_gf7894			Lorius_garrulus_flavopalliatus_DOT7894	L_gf7894
Lorius_garrulus_garrulus	_	AMNH467552	Lorius_garrulus_garrulus_AMNH467552	L_gg467552			Lorius_garrulus_garrulus_AMNH467552	L_gg467552
Lorius_garrulus_morotaianus	_	AMNH617995	Lorius_garrulus_morotaianus_AMNH617995	L_gm617995			Lorius_garrulus_morotaianus_AMNH617995	L_gm617995
Lorius_hypoinochrous_devittatus	_	KU9612	Lorius_hypoinochrous_devittatus_KU9612	L_h9612			Lorius_hypoinochrous_devittatus_KU9612	L_h9612
Lorius_hypoinochrous_devittatus	_	AMNH838415	Lorius_hypoinochrous_devittatus_AMNH838415	L_hd838415			Lorius_hypoinochrous_devittatus_AMNH838415	L_hd838415
Lorius_hypoinochrous_hypoinochrous	_	AMNH329126	Lorius_hypoinochrous_hypoinochrous_AMNH329126	L_hh329126			Lorius_hypoinochrous_hypoinochrous_AMNH329126	L_hh329126
Lorius_hypoinochrous_rosselianus	_	AMNH617838	Lorius_hypoinochrous_rosselianus_AMNH617838	L_hr617838			Lorius_hypoinochrous_rosselianus_AMNH617838	L_hr617838
Lorius_lory_salvadorii	_	KU16173	Lorius_lory_salvadorii_KU16173	L_l16173			Lorius_lory_salvadorii_KU16173	L_l16173
Lorius_lory_erythrothorax	_	KU7396	Lorius_lory_erythrothorax_KU7396	L_l7396			Lorius_lory_erythrothorax_KU7396	L_l7396
Lorius_lory_cyanauchen	_	AMNH343540	Lorius_lory_cyanauchen_AMNH343540	L_lc343540			Lorius_lory_cyanauchen_AMNH343540	L_lc343540
Lorius_lory_erythrothorax	_	AMNH781393	Lorius_lory_erythrothorax_AMNH781393	L_le781393			Lorius_lory_erythrothorax_AMNH781393	L_le781393
Lorius_lory_jobiensis	_	AMNH301498	Lorius_lory_jobiensis_AMNH301498	L_lj301498			Lorius_lory_jobiensis_AMNH301498	L_lj301498
Lorius_lory_lory	_	AMNH617870	Lorius_lory_lory_AMNH617870	L_ll617870			Lorius_lory_lory_AMNH617870	L_ll617870
Lorius_lory_somu	_	AMNH802076	Lorius_lory_somu_AMNH802076	L_ls802076			Lorius_lory_somu_AMNH802076	L_ls802076
Lorius_lory_salvadorii	_	AMNH835538	Lorius_lory_salvadorii_AMNH835538	L_ls835538			Lorius_lory_salvadorii_AMNH835538	L_ls835538
Lorius_lory_viridicrissalis	_	AMNH339166	Lorius_lory_viridicrissalis_AMNH339166	L_lv339166			Lorius_lory_viridicrissalis_AMNH339166	L_lv339166
Melopsittacus_undulatus	_	DOT9145	Melopsittacus_undulatus_DOT9145	M_u9145			Melopsittacus_undulatus_DOT9145	M_u9145
Neopsittacus_musschenbroekii_major	_	KU12064	Neopsittacus_musschenbroekii_major_KU12064	N_m12064			Neopsittacus_musschenbroekii_major_KU12064	N_m12064
Neopsittacus_musschenbroekii_musschenbroekii	_	AMNH792918	Neopsittacus_musschenbroekii_musschenbroekii_AMNH792918	N_mm792918			Neopsittacus_musschenbroekii_musschenbroekii_AMNH792918	N_mm792918
Neopsittacus_musschenbroekii_major	_	AMNH816447	Neopsittacus_musschenbroekii_major_AMNH816447	N_mma816447			Neopsittacus_musschenbroekii_major_AMNH816447	N_mma816447
Neopsittacus_pullicauda_pullicauda	_	AMNH704859	Neopsittacus_pullicauda_pullicauda_AMNH704859	N_p704859			Neopsittacus_pullicauda_pullicauda_AMNH704859	N_p704859
Neopsittacus_pullicauda_alpinus	_	AMNH765610	Neopsittacus_pullicauda_alpinus_AMNH765610	N_pa765610			Neopsittacus_pullicauda_alpinus_AMNH765610	N_pa765610
Neopsittacus_pullicauda_pullicauda	_	AMNH816448	Neopsittacus_pullicauda_pullicauda_AMNH816448	N_pp816448			Neopsittacus_pullicauda_pullicauda_AMNH816448	N_pp816448
Oreopsittacus_arfaki_grandis	_	KU4789	Oreopsittacus_arfaki_grandis_KU4789	O_ag4789			Oreopsittacus_arfaki_grandis_KU4789	O_ag4789
Oreopsittacus_arfaki_major	_	AMNH339320	Oreopsittacus_arfaki_major_AMNH339320	O_am339320			Oreopsittacus_arfaki_major_AMNH339320	O_am339320
Oreopsittacus_arfaki_arfaki	_	AMNH618583	Oreopsittacus_arfaki_arfaki_AMNH618583	Oa_618583			Oreopsittacus_arfaki_arfaki_AMNH618583	Oa_618583
Trichoglossus_euteles	_	DOT7931	Trichoglossus_euteles_DOT7931	P_e7931			Trichoglossus_euteles_DOT7931	P_e7931
Pseudeos_fuscata_incondita	_	KU16139	Pseudeos_fuscata_incondita_KU16139	P_f16139			Pseudeos_fuscata_incondita_KU16139	P_f16139
Psitteuteles_goldiei	_	KU4744	Psitteuteles_goldiei_KU4744	P_g4744			Psitteuteles_goldiei_KU4744	P_g4744
Psitteuteles_goldiei	_	DOT7897	Psitteuteles_goldiei_DOT7897	P_g7897			Psitteuteles_goldiei_DOT7897	P_g7897
Psitteuteles_iris	_	DOT7723	Psitteuteles_iris_DOT7723	P_i7723			Psitteuteles_iris_DOT7723	P_i7723
Psitteuteles_iris_wetterensis	_	AMNH618735	Psitteuteles_iris_wetterensis_AMNH618735	P_iw618735			Psitteuteles_iris_wetterensis_AMNH618735	P_iw618735
Phigys_solitarius	_	KU26423	Phigys_solitarius_KU26423	P_s26423			Phigys_solitarius_KU26423	P_s26423
Psitteuteles_versicolor	_	DOT19664	Psitteuteles_versicolor_DOT19664	P_v19664			Psitteuteles_versicolor_DOT19664	P_v19664
Pseudeos_fuscata_incondita	_	ANWCB56061	Pseudeos_fuscata_incondita_ANWCB56061	Pf_B56061			Pseudeos_fuscata_incondita_ANWCB56061	Pf_B56061
Psitteuteles_iris_iris	_	AMNH345468	Psitteuteles_iris_iris_AMNH345468	Pii_345468			Psitteuteles_iris_iris_AMNH345468	Pii_345468
Trichoglossus_chlorolepidotus	_	DOT2422	Trichoglossus_chlorolepidotus_DOT2422	T_c2422			Trichoglossus_chlorolepidotus_DOT2422	T_c2422
Trichoglossus_flavoviridis_meyeri	_	LSUMZB19414	Trichoglossus_flavoviridis_meyeri_LSUMZB19414	T_f19414			Trichoglossus_flavoviridis_meyeri_LSUMZB19414	T_f19414
Trichoglossus_flavoviridis_flavoviridis	_	AMNH618606	Trichoglossus_flavoviridis_flavoviridis_AMNH618606	T_ff618606			Trichoglossus_flavoviridis_flavoviridis_AMNH618606	T_ff618606
Trichoglossus_flavoviridis_meyeri	_	DOT13122	Trichoglossus_flavoviridis_meyeri_DOT13122	T_fm13122			Trichoglossus_flavoviridis_meyeri_DOT13122	T_fm13122
Trichoglossus_capistratus_capistratus	_	DOT7932	Trichoglossus_capistratus_capistratus_DOT7932	T_h7932			Trichoglossus_capistratus_capistratus_DOT7932	T_h7932
Trichoglossus_haematodus_caeruleiceps	_	AMNH425628	Trichoglossus_haematodus_caeruleiceps_AMNH425628	T_hc425628			Trichoglossus_haematodus_caeruleiceps_AMNH425628	T_hc425628
Trichoglossus_haematodus_deplanchii	_	AMNH337742	Trichoglossus_haematodus_deplanchii_AMNH337742	T_hd337742			Trichoglossus_haematodus_deplanchii_AMNH337742	T_hd337742
Trichoglossus_haematodus_djampeanus	_	AMNH617075	Trichoglossus_haematodus_djampeanus_AMNH617075	T_hd617075			Trichoglossus_haematodus_djampeanus_AMNH617075	T_hd617075
Trichoglossus_capistratus_fortis	_	AMNH346651	Trichoglossus_capistratus_fortis_AMNH346651	T_hf346651			Trichoglossus_capistratus_fortis_AMNH346651	T_hf346651
Trichoglossus_forsteni_forsteni	_	AMNH617074	Trichoglossus_forsteni_forsteni_AMNH617074	T_hf617074			Trichoglossus_forsteni_forsteni_AMNH617074	T_hf617074
Trichoglossus_haematodus_flavotectus	_	AMNH617117	Trichoglossus_haematodus_flavotectus_AMNH617117	T_hf617117			Trichoglossus_haematodus_flavotectus_AMNH617117	T_hf617117
Trichoglossus_haematodus_flavicans	_	AMNH617384	Trichoglossus_haematodus_flavicans_AMNH617384	T_hf617384			Trichoglossus_haematodus_flavicans_AMNH617384	T_hf617384
Trichoglossus_haematodus_masena	_	DOT19850	Trichoglossus_haematodus_masena_DOT19850	T_hh19850			Trichoglossus_haematodus_masena_DOT19850	T_hh19850
Trichoglossus_haematodus_haematodus	_	DOT7937	Trichoglossus_haematodus_haematodus_DOT7937	T_hh7937			Trichoglossus_haematodus_haematodus_DOT7937	T_hh7937
Trichoglossus_haematodus_moluccanus	_	DOT2397	Trichoglossus_haematodus_moluccanus_DOT2397	T_hm2397			Trichoglossus_haematodus_moluccanus_DOT2397	T_hm2397
Trichoglossus_haematodus_massena	_	LSUMZB45397	Trichoglossus_haematodus_massena_LSUMZB45397	T_hm45397			Trichoglossus_haematodus_massena_LSUMZB45397	T_hm45397
Trichoglossus_haematodus_massena	_	UWBM63034	Trichoglossus_haematodus_massena_UWBM63034	T_hm63034			Trichoglossus_haematodus_massena_UWBM63034	T_hm63034
Trichoglossus_haematodus_moluccanus	_	UWBM72539	Trichoglossus_haematodus_moluccanus_UWBM72539	T_hm72539			Trichoglossus_haematodus_moluccanus_UWBM72539	T_hm72539
Trichoglossus_haematodus_micropteryx	_	AMNH781381	Trichoglossus_haematodus_micropteryx_AMNH781381	T_hm781381			Trichoglossus_haematodus_micropteryx_AMNH781381	T_hm781381
Trichoglossus_haematodus_nesophilus	_	AMNH336243	Trichoglossus_haematodus_nesophilus_AMNH336243	T_hn336243			Trichoglossus_haematodus_nesophilus_AMNH336243	T_hn336243
Trichoglossus_haematodus_nigrogularis	_	AMNH617223	Trichoglossus_haematodus_nigrogularis_AMNH617223	T_hn617223			Trichoglossus_haematodus_nigrogularis_AMNH617223	T_hn617223
Trichoglossus_haematodus_rubritorquis	_	KU22839	Trichoglossus_haematodus_rubritorquis_KU22839	T_hr22839			Trichoglossus_haematodus_rubritorquis_KU22839	T_hr22839
Trichoglossus_haematodus_rosenbergii	_	DOT7815	Trichoglossus_haematodus_rosenbergii_DOT7815	T_hr7815			Trichoglossus_haematodus_rosenbergii_DOT7815	T_hr7815
Trichoglossus_forsteni_stresemanni	_	AMNH266495	Trichoglossus_forsteni_stresemanni_AMNH266495	T_hs266495			Trichoglossus_forsteni_stresemanni_AMNH266495	T_hs266495
Trichoglossus_johnstoniae	_	KU19131	Trichoglossus_johnstoniae_KU19131	T_j19131			Trichoglossus_johnstoniae_KU19131	T_j19131
Trichoglossus_johnstoniae	_	AMNH782263	Trichoglossus_johnstoniae_AMNH782263	T_jp782263			Trichoglossus_johnstoniae_AMNH782263	T_jp782263
Trichoglossus_ornatus	_	LSUMZB19422	Trichoglossus_ornatus_LSUMZB19422	T_o19422			Trichoglossus_ornatus_LSUMZB19422	T_o19422
Trichoglossus_ornatus	_	DOT7930	Trichoglossus_ornatus_DOT7930	T_o7930			Trichoglossus_ornatus_DOT7930	T_o7930
Trichoglossus_rubiginosus	_	AMNH331239	Trichoglossus_rubiginosus_AMNH331239	T_r331239			Trichoglossus_rubiginosus_AMNH331239	T_r331239
Trichoglossus_haematodus_haematodus	_	AMNH791053	Trichoglossus_haematodus_haematodus_AMNH791053	Thi_791053			Trichoglossus_haematodus_haematodus_AMNH791053	Thi_791053
Trichoglossus_haematodus_nigrogularis	_	AMNH617233	Trichoglossus_haematodus_nigrogularis_AMNH617233	Thn_617233			Trichoglossus_haematodus_nigrogularis_AMNH617233	Thn_617233
Trichoglossus_rubiginosus	_	AMNH331233	Trichoglossus_rubiginosus_AMNH331233	Tr_331233			Trichoglossus_rubiginosus_AMNH331233	Tr_331233
Trichoglossus_rubiginosus	_	AMNH331260	Trichoglossus_rubiginosus_AMNH331260	Tru_331260			Trichoglossus_rubiginosus_AMNH331260	Tru_331260
Trichoglossus_haematodus_weberi	_	AMNH617093	Trichoglossus_haematodus_weberi_AMNH617093	Tw_617093			Trichoglossus_haematodus_weberi_AMNH617093	Tw_617093
Vini_australis	_	KU26380	Vini_australis_KU26380	V_a26380			Vini_australis_KU26380	V_a26380
Vini_kuhlii	_	AMNH190109	Vini_kuhlii_AMNH190109	V_k140109			Vini_kuhlii_AMNH190109	V_k140109
Vini_kuhlii	_	AMNH190081	Vini_kuhlii_AMNH190081	V_k190081			Vini_kuhlii_AMNH190081	V_k190081
Vini_peruviana	_	DOT13079	Vini_peruviana_DOT13079	V_p13079			Vini_peruviana_DOT13079	V_p13079
Vini_peruviana	_	DOT7694	Vini_peruviana_DOT7694	V_p7694			Vini_peruviana_DOT7694	V_p7694
Vini_stepheni	_	AMNH192989	Vini_stepheni_AMNH192989	V_s192989			Vini_stepheni_AMNH192989	V_s192989
Vini_ultramarina	_	AMNH195184	Vini_ultramarina_AMNH195184	V_u195184			Vini_ultramarina_AMNH195184	V_u195184
Charmosyna_multistriata	_	LSUMZB19411	Charmosyna_multistriata_LSUMZB19411	xC_m19411			Charmosyna_multistriata_LSUMZB19411	xC_m19411
Charmosyna_margarethae	_	AMNH228721	Charmosyna_margarethae_AMNH228721	xC_m228721			Charmosyna_margarethae_AMNH228721	xC_m228721
Charmosyna_pulchella_pulchella	_	KU16123	Charmosyna_pulchella_pulchella_KU16123	xC_p16123			Charmosyna_pulchella_pulchella_KU16123	xC_p16123
Charmosyna_rubronotata_rubronotata	_	AMNH828973	Charmosyna_rubronotata_rubronotata_AMNH828973	xC_r828973			Charmosyna_rubronotata_rubronotata_AMNH828973	xC_r828973
Chalcopsitta_scintillata	_	DOT7778	Chalcopsitta_scintillata_DOT7778	xC_s7778			Chalcopsitta_scintillata_DOT7778	xC_s7778
Parvipsitta__pusilla	_	AMNH618237	Parvipsitta__pusilla_AMNH618237	xG_p618237			Parvipsitta__pusilla_AMNH618237	xG_p618237
Neopsittacus_musschenbroekii_major	_	KU12060	Neopsittacus_musschenbroekii_major_KU12060	xN_m12060			Neopsittacus_musschenbroekii_major_KU12060	xN_m12060
Psittaculirostris_edwardsii	_	DOT7827	Psittaculirostris_edwardsii_DOT7827	xP_e7827			Psittaculirostris_edwardsii_DOT7827	xP_e7827
Pseudeos_fuscata_incondita	_	KU16143	Pseudeos_fuscata_incondita_KU16143	xP_f16143			Pseudeos_fuscata_incondita_KU16143	xP_f16143
Psitteuteles_iris	_	DOT7722	Psitteuteles_iris_DOT7722	xP_i722			Psitteuteles_iris_DOT7722	xP_i722
Phigys_solitarius	_	KU22543	Phigys_solitarius_KU22543	xP_s22543			Phigys_solitarius_KU22543	xP_s22543
Trichoglossus_forsteni_mitchellii	_	DOT7721	Trichoglossus_forsteni_mitchellii_DOT7721	xT_fm7721			Trichoglossus_forsteni_mitchellii_DOT7721	xT_fm7721
Vini_australis	_	KU26318	Vini_australis_KU26318	xV_a26318			Vini_australis_KU26318	xV_a26318
Vini_stepheni	_	AMNH192978	Vini_stepheni_AMNH192978	xV_s192978			Vini_stepheni_AMNH192978	xV_s192978
Vini_ultramarina	_	AMNH195163	Vini_ultramarina_AMNH195163	xV_u195163			Vini_ultramarina_AMNH195163	xV_u195163
