# Supplementary material for: Uneven Missing Data Skew Phylogenomic Relationships within the Lories and Lorikeets
Source: Genome Biol Evol. 2020 May 29;12(7):1131–47. doi: 10.1093/gbe/evaa113 (PMC7486955; doi:10.1093/gbe/evaa113)
Supplement: evaa113_Supplementary_Data [file evaa113_supplementary_data.zip › Supplementary Table S3.xlsx]

## Sheet: meanCoverageForEachLociAcrossSpecies_2_12_2020
	Charmosyna_amabilis_AMNH249468	Chalcopsitta_atra_FMNH360295	Chalcopsitta_atra_DOT7892	Chalcopsitta_atra_atra_AMNH233675	Chalcopsitta_atra_bernsteini_AMNH616721	Chalcopsitta_atra_insignis_AMNH616737	Pseudeos_cardinalis_DOT6623	Pseudeos_cardinalis_UWBM76389	Cyclopsitta_diophthalma_DOT7826	Chalcopsitta_duivenbodei_duivenbodei_DOT13128	Chalcopsitta_duivenbodei_syringanuchalis_AMNH828937	Charmosyna_josefinae_sepikiana_DOT22213	Charmosyna_josefinae_cyclopum_AMNH829013	Charmosyna_josefinae_josefinae_AMNH339244	Charmosyna_multistriata_LSUMZB19418	Charmosyna_meeki_DOT208	Charmosyna_margarethae_AMNH228722	Charmosyna_palmarum_AMNH213817	Charmosyna_papou_stellae_KU16129	Charmosyna_pulchella_pulchella_KU18364	Charmosyna_placentis_pallidior_DOT20055	Charmosyna_palmarum_DOT21408	Charmosyna_palmarum_AMNH215593	Charmosyna_palmarum_DOT21611	Charmosyna_placentis_subplacens_KU6917	Charmosyna_placentis_intensior_AMNH467564	Charmosyna_papou_papou_AMNH792913	Charmosyna_papou_stellae_KU16449	Charmosyna_placentis_subplacens_AMNH791056	Charmosyna_papou_wahnesi_AMNH266859	Charmosyna_rubronotata_rubronotata_DOT22011	Charmosyna_rubrigularis_AMNH777811	Charmosyna_rubronotata_rubronotata_AMNH828971	Chalcopsitta_scintillata_DOT7857	Chalcopsitta_scintillata_chloroptera_AMNH802059	Chalcopsitta_scintillata_scintillata_AMNH789792	Charmosyna_toxopei_AMNH618270	Psitteuteles_versicolor_DOT19663	Charmosyna_wilhelminae_KU16438	Charmosyna_wilhelminae_AMNH816446	Pseudeos_cardinalis_DOT6626	Charmosyna_amabilis_AMNH249471	Charmosyna_meeki_AMNH219091	Charmosyna_papou_goliathina_KU18337	Charmosyna_papou_goliathina_AMNH618519	Charmosyna_placentis_ornata_AMNH618305	Charmosyna_placentis_placentis_AMNH802091	Charmosyna_pulchella_rothschildi_AMNH828981	Chalcopsitta_scintillata_chloroptera_ANWCB56014
uce-10	3.42529	2.32258	1.90774	1.68539	1.34875	2	2	0	3.22917	4.78571	3.05217	6.46131	12.2589	0	4.65476	2.96429	2.68456	0	2.28571	2	1.23891	6.78105	0	2.77833	4.4256	2.22481	6.50549	1.92766	0	2	1	6.04484	0	4.40179	0	1.44604	3.27869	3.663	1.6875	1.61062	11.3292	2	2	8.05655	6.44749	3.71779	2	6.05128	13.8363
uce-1003	149.501	51.2297	79.9739	40.5094	60.7586	20.3397	151.209	13.711	77.0426	74.3989	52.8417	29.3173	158.626	136.33	77.7868	107.256	115.525	27.251	75.5282	24.8517	65.9835	38.1751	30.5863	19.3547	113.146	26.5095	29.1013	59.5728	40.3832	59.9157	16.2623	124.664	126.423	76.731	17.4858	24.9786	134.587	79.1352	73.5773	25.0576	20.1229	134	115.693	46.8652	110.284	143.159	136.115	130.109	57.0385
uce-1004	136.433	145.835	158.83	94.6945	101.86	38.9533	182.677	38.8851	136.288	143.626	75.4871	70.726	189.934	160.084	143.79	145.111	181.372	128.241	142.634	54.9708	126.237	75.5351	0	38.7139	160.8	110.828	101.408	106.301	60.1216	110.662	40.0463	171.661	169.925	140.268	41.9323	64.7182	193.599	156.929	118.456	80.3736	29.2254	199.419	116.502	66.7607	128.582	110.254	95.7632	154.824	72.8958
uce-1005	174.642	127.231	143.124	123.845	95.3445	105.323	172.659	36.1462	129.685	136.621	102.44	70.3733	196.868	122.897	143.646	141.611	159.321	128.963	136.589	57.1148	122.684	72.0451	155.468	35.292	150.65	122.235	79.2561	90.0661	127.869	113.218	41.717	193.146	176.679	132.961	81.1715	90.6364	157.48	144.523	110.668	101.842	34.4918	147.005	114.561	57.6674	163.497	160.673	114.085	109.812	65.1377
uce-1008	86.0045	77.8881	74.8785	38.7721	56.9094	15.332	141.583	8.58482	59.8481	117.198	42.8069	36.5903	151.346	137.024	56.4378	96.4044	133.683	23.5294	84.6188	25.4013	56.0746	30.2213	9.48485	12.1776	110.709	54.9423	29.1535	37.5049	30.5129	39.5185	19.9764	159.351	121.581	74.7234	26.0084	31.2468	143.921	78.8923	61.6926	25	24.5983	53.3552	34.3726	46.1961	122.848	56.0142	100.1	148.5	50.9779
uce-101	90.1167	12.3121	9.07762	6.37003	12.5383	4.07589	17.1232	0	6.84201	27.3134	9.74157	5.57074	25.757	10.7784	4.40653	9.42262	18.0452	0	8.08123	2.15581	5.93388	6.33889	0	3.38462	9.82114	6.68878	5.56932	3.57143	12.3502	7.08179	8.97229	19.2219	7.15985	5.3113	4.87273	5.77835	21.7427	6.71119	5.61	4.17978	15.9637	22.2351	24.1577	42.9402	109.211	41.5868	46.0311	55.1016	42.8303
uce-1010	173.731	123.565	121.932	74.7869	78.1049	51.5404	160.135	5.83267	107.878	142.199	71.6422	51.2771	150.671	148.611	108.666	126.58	153.547	35.6467	125.336	34.7084	111.69	54.8436	0	26.139	139.545	96.2699	56.1221	81.5447	78.8283	83.8851	25.9965	184.363	137.722	108.137	28.3821	60.3091	185.096	121.795	108.613	69.7765	28.8872	156.586	136.062	45.7652	139.034	125.98	102.507	131.825	48.5031
uce-1012	158.242	133.427	156.548	120.281	66.949	104.825	195.54	39.794	155.246	142.048	98.5562	76.7461	169.431	173.28	153.981	161.06	180.855	142.538	166.79	98.4102	126.678	74.9872	75.1598	39.4538	170.541	111.94	100.515	122.663	82.3201	101.351	45.6872	214.315	182.183	138.916	98.8719	100.641	138.126	170.175	125.276	79.5814	34.3761	149.793	139.291	63.1851	112.59	114.632	118.418	116.481	64.9962
uce-1014	45.3648	111.722	101.363	28.3476	40.854	21.8859	165.337	21.5215	90.0939	124.925	27.1203	36.9789	157.654	110.84	92.5235	113.75	118.033	24.4468	113.164	18.2985	94.1782	34.964	1	17.1106	131.178	32.8272	20.3301	55.7735	26.074	21.1025	23.4226	142.099	111.331	99.7127	15.8092	20.9155	154.067	107.844	89.9917	27.5607	28.8536	140.192	18.9516	50.8481	105.797	1.80357	72.4533	57.1594	54.7376
uce-1017	189.022	10.9667	46.4298	27.2685	52.6825	41.7494	61.4522	20.2193	51.7608	35.2199	34.0099	26.9515	124.191	95.9892	43.0517	96.0821	110.266	53.3903	52.9892	39.3815	43.9418	47.7106	13.1767	38.9064	124.984	71.2535	48.2891	119.494	74.7315	65.0958	17.9078	136.622	79.5112	81.075	10.8891	51.1263	124.685	77.0511	154.422	39.6496	17.0849	117.196	109.588	86.234	119.411	147.944	123.973	127.207	41.201
uce-1018	98.1747	89.7047	72.6312	25.2045	28.8205	31.0264	155.997	5.71429	67.1759	112.678	35.823	33.2606	157.241	51.516	69.2781	98.3204	119.303	2.65	83.7118	18.59	54.6228	26.3866	0	16.7352	85.5031	49.2621	18.532	54.601	31.0938	34.9799	19.4577	139.21	104.98	101.703	10.2343	28.4246	139.918	82.5609	39.1721	25.0719	21.6572	94.8221	39.1892	43.7814	146.532	82.2113	90.2933	73.635	51.7766
uce-102	48.4569	12.1039	24.1977	35.5597	59.8527	41.9446	54.272	4.57812	25.8409	29.5405	93.034	23.2841	151.983	71.0038	24.0716	37.6239	87.2059	1.93204	31.9255	3.40401	16.4644	27.2266	2.5	14.3851	29.4473	55.7104	45.7678	17.0634	44.4923	57.8587	17.7607	127.744	102.313	32.5637	34.1739	63.0706	146.226	24.6374	20.892	40.2251	4.59729	50.0165	15.1235	10.3657	60.5018	44.4618	106.385	40.3416	11.7399
uce-1021	137.018	98.3229	96.1743	84.5128	81.7451	27.3724	156.705	5.82556	99.251	119.033	76.1658	50.6853	162.662	163	100.902	120.861	112.59	12.016	93.2614	33.104	98.9246	51.6832	6.13942	29.6478	119.687	78.2729	69.2576	69.7157	100.018	91.7019	32.9267	164.103	126.885	110.018	32.681	84.9242	150.652	108.42	103.484	71.4514	19.1114	83.2684	66.5217	37.1645	91.7671	80.5736	100.012	62.4582	34.7758
uce-1025	103.067	135.907	112.643	72.115	60.4334	63.4052	156.529	9.10843	92.2686	133.398	48.3784	40.8785	183.391	163.975	107.707	121.47	140.418	110.054	112.357	35.867	101.896	49.7991	1.16279	23.0891	128.837	69.2312	60.7995	71.1016	66.9718	77.2207	23.5361	134.688	180.066	100.736	29.3826	77.4681	156.277	117.284	110.307	51.1412	21.9396	90.2539	92.5023	42.7547	161.943	95.8497	118.671	113.739	47.5386
uce-1026	150.038	131.07	143.885	88.3112	63.6559	106.416	156.535	30.5302	135.111	138.84	104.169	68.0725	191.502	186.51	135.369	145.09	146.873	96.9125	140.439	67.3818	109.932	78.3006	12.8571	42.7826	147.586	100.684	80.5506	116.179	75.8904	100.607	37.6635	195.159	122.545	138.36	41.5209	62.2546	128.672	153.685	129.506	93.9766	20.3268	134.827	74.2592	58.3062	112.069	99.355	114.135	116.39	58.7247
uce-1027	142.174	94.7831	127.431	55.8777	88.6903	59.1434	154.63	11.1296	118.974	129.599	48.6352	54.7516	161.573	198.449	118.794	117.48	177.634	114.912	126.717	51.9235	106.514	60.7717	54.3163	30.0043	134.869	98.4503	59.2973	82.9537	68.9386	102.904	31.686	199.661	155.579	115.445	28.8757	56.0197	172.184	124.939	103.002	82.8503	23.1278	128.506	77.5751	47.2667	114.102	150.01	91.4208	105.472	58.9839
uce-1029	132.308	17.9856	22.3116	13.5421	20.1836	6.46584	31.7504	3.4188	9.33393	34.2883	12.7216	12.9767	46.5928	3.82677	18.1329	24.2419	57.8088	0	19.3321	7.36719	7.62082	13.5795	0	5.85433	33.1939	18.5612	9.7309	11.5364	10.6923	11.2281	16.8977	39.4719	39.7	16.5099	7.28049	9.79449	111.592	24.2531	12.0036	14.0598	12.3714	11.5141	62.1077	18.0808	105.296	38.4192	31.0695	48.163	27.1329
uce-103	152.853	151.914	175.314	104.011	113.281	91.2507	205.629	29.3362	155.676	162.003	72.8584	77.9717	192.633	147.629	168.593	167.309	147.518	41.3073	174.056	79.0149	142.984	84.9426	192.912	36.1058	187.385	106.014	95.7132	126.321	111.612	111.838	51.4036	189.66	165.347	146.78	51.275	80.2882	157.548	168.655	142.979	98.3104	36.5789	127.96	136.594	77.6303	164.974	143.916	138.128	123.135	86.1673
uce-1034	116.624	110.324	122.552	92.154	81.0759	94.4452	154.482	31.3872	122.423	133.817	88.352	61.1598	172.782	122.471	121.622	130.26	120.477	91.2719	127.416	42.3338	112.413	64.9658	85.9176	32.4673	134.056	106.524	76.9566	88.167	60.5814	100.403	40.0485	166.273	183.225	120.651	56.1216	83.2909	186.46	121.316	113.581	77.1265	24.6701	134.415	125.291	54.6735	127.764	93.5501	112.972	88.6513	56.8958
uce-1035	169.923	33.6228	41.5562	26.654	67.3575	21.564	89.873	5.81395	42.5606	82.9529	55.3376	29.4773	153.832	154.004	21.514	33.886	170.799	53.6692	31.023	14.3594	23.5574	40.8682	0	8.64956	38.5939	30.652	26.946	26.4554	42.5415	52.2782	23.4523	150.597	117.427	42.6931	27.2316	26.9081	173.537	49.0829	43.5139	20.7351	16.8203	88.4582	33.8927	38.5198	147	93.3445	87.7411	97.9502	42.6446
uce-1036	122.041	47.2014	68.5552	53.507	71.3753	28.5714	120.021	12.0488	64.0424	79.2869	54.5598	39.3387	137.575	124.258	36.6222	56.4428	127.357	69.4474	36.6362	25.7018	28.252	39.0684	1	12.5636	59.4905	47.7478	21.1469	38.2335	45.5231	33.8902	22.454	137.475	93.1351	37.0476	30.4114	29.3183	120.81	63.2809	60.1437	36.2821	6.55	98.298	62.7581	29.2396	128.597	54.5	89.941	100.789	27.0258
uce-1037	95.6958	88.9911	82.8082	58.3994	62.4143	29.0081	124.868	21.1564	69.3256	109.938	61.3274	34.1003	161.059	127.561	75.9017	119.916	151.42	40.9802	90.1553	36.6709	71.2272	42.7905	33.2216	21.0794	106.228	63.784	23.0401	50.6359	58.4644	78.5327	22.4072	189.088	161.708	69.2934	22.9113	43.225	126.162	99.8808	78.3902	63.0593	19.9445	65.1006	78.1398	35.9033	150.043	71.2652	72.9658	142.469	34.8091
uce-1038	96.25	135.526	152.243	56.2178	71.2202	76.8619	176.175	42.8198	130.614	159.071	66.3655	73.347	179.371	125.857	138.67	146.303	144.71	9.63366	145.438	57.6365	115.698	78.7834	127.801	49.4924	165.213	81.7128	62.3325	104.585	94.884	77.7539	39.2143	146.72	147.771	131.04	41.0673	62.2776	155.359	162.636	142.661	58.4756	28.3338	103.216	90.3887	68.8465	113.724	92.7669	91.9758	92.3941	71.8643
uce-1039	18.3361	4.30704	2.87896	2.53543	2.32075	0	7.00845	1	2.80282	5.1396	10.9053	7.94085	9.17037	0	2.03944	4.63205	7.03518	0	4.29915	4.47085	5.82331	12.8958	0	2.89441	10.2901	6.54913	2.62338	2.28446	2.8324	2.49383	6.11549	6.06061	2.98246	3.83235	1.77381	1	13.3435	1.5371	3.26415	2.50932	16.3944	12.3359	1.9	27.8592	58.6787	21.9469	22.5767	22.3297	26.7408
uce-1040	115.944	83.2734	54.8709	32.8716	81.3976	17.4426	113.561	16.3271	57.2893	104.021	24.5094	23.7326	120.536	100.385	52.4822	56.6395	100.615	4.15225	52.0461	9.83029	58.3824	22.8309	0	10.738	44.0282	55.0628	23.0614	35.5052	46.9019	41.7751	9.58009	112.657	85.6615	50.8516	14.8205	30.2608	143.575	57.3917	18.0668	31.0804	11.3451	14.8298	28.8732	18.3328	109.411	56.0174	55.5437	60.2512	27.7953
uce-1041	123.493	3.58744	3.87437	8.42009	10.6491	9.76437	6.31231	0	1.87179	2.95941	10.0568	6.98494	43.4228	15.4863	1.36364	4.42643	15.0969	0	3.14019	1	3.51613	5.84906	0	3.06827	2.83432	11.9734	5.57422	1.79755	13.7388	5.61049	2.84333	34.9786	10.2367	3.44404	4.11314	7.04204	20.3988	3.85401	3.40248	9.10828	14.2823	68.981	44.7915	30.3453	129.202	88.733	104.459	67.0207	33.9129
uce-1043	168.384	138.865	144.278	127.807	119.667	113.073	178.084	17.5611	143.65	142.626	114.279	77.1008	207.871	188.806	148.87	139.21	193.879	161.263	146.232	80.0403	127.791	72.1366	154.437	47.7029	154.102	108.899	109.626	115.084	104.092	130.724	48.6421	201.773	204.065	127.727	84.9644	101.824	135.956	156.483	128.381	116.035	33.8317	156.305	121.446	80.7846	171.711	136.604	133.139	174.401	76.2384
uce-1044	59.0921	9.14778	8.57143	9.50575	13.4027	5.75357	15.6552	2.06552	5.58867	16.6272	10.8382	11.5099	34.699	0	10.6626	15.2808	14.274	0	7.11823	4.28032	6.867	7.25879	0	6.87685	6.70765	12.75	8.50671	6.46027	9.47391	2.375	6.31281	7.95455	9.07692	8.08547	1.4604	10.4155	24.1763	8.33416	3.8843	6.25743	24.1256	31.4103	28.7211	47.5911	123.781	15.3818	62.6773	64.2252	45.4852
uce-1047	177.639	81.6	70.2725	65.7071	82.8699	25.7778	126.93	3.89683	59.545	123.937	40.533	26.6993	152.431	97.7508	58.1181	95.6174	146.937	44.7979	67.7409	14.438	51.8239	23.9477	4.78261	14.0464	101.196	48.8087	31.1772	61.2031	38.3245	41.3907	20.209	165.236	138.065	68.8443	16.6914	37.1894	146.103	70.5289	74.956	27.7756	19.8959	95.7613	61.7559	34.8067	153.864	106.465	101.239	133.894	40.4309
uce-105	123.31	4.18257	2.75776	5.9507	13.5046	3.02885	3.07143	0	2.04762	8.44398	8.60581	8.6556	20.515	1.5625	3.10373	3.18894	4.66355	0	1.87421	1	4.75314	6.02075	0	5.63071	5.16318	7.52174	5.01681	4.93989	5.34228	8.53988	4.08787	21.8287	2.56889	3.3361	1.975	5.02685	11.7737	1.17241	9.78205	2.40741	9.81328	43.2339	42.25	25.2324	83.7286	57.7134	35.3616	36.2535	18.39
uce-1050	82.9289	8.74473	5.21097	12.1392	12.0857	14.2731	14.5696	2.07639	8.4482	17.6266	18.9286	15.5508	40.102	2.81818	4.22395	9.87306	17.4212	6.89412	5.5443	1	5.21867	17.7616	0	3.92944	6.76371	10.4845	9.11966	3.98289	10.5728	11.5122	3.04416	17.8544	25.1747	8.96414	4.81931	9.12828	30.4327	6.61814	5.02975	15.4093	11.4093	3.66972	25.5073	21.0359	123.947	70.292	37.5697	56.4491	22.616
uce-1051	103.145	69.6893	66.6879	55.1897	53.406	22.9325	146.064	9.05742	62.62	106.736	38.8263	33.9192	149.489	126.633	63.6935	86.0888	129.034	59.0736	69.1054	11.8535	55.9556	29.5094	37.156	12.1608	72.1082	48.916	40.7364	41.7628	49.4057	62.3687	22.1359	148.276	100.723	78.6027	25.2789	45.792	108.591	74.6921	29.887	38.3249	11.4438	126.7	27.1537	34.5355	95.2561	76.2302	112.66	63.0614	45.8014
uce-1052	123.593	129.821	116.042	43.835	62.0919	30.4226	169.775	15.0753	99.3019	148.614	37.8646	33.5718	177.873	129.541	110.157	118.321	142.978	89.5772	118.748	29.5079	88.6403	38.7297	44.9713	21.3357	118.507	61.6272	28.7854	67.6949	56.6037	42.1051	30.3586	133.341	169.752	106.065	12.2521	37.8407	152.878	116.379	64.8142	39.5363	22.037	163.65	73.8561	44.2209	140.049	100.735	97.9758	124.295	50.6742
uce-1053	65.4714	70.1842	85.6156	31.0426	21.9385	9.92437	148.333	6.985	62.5294	114.971	28.1859	39.4691	155.05	37.5636	86.4977	119.921	114.82	12.3077	88.1373	18.4785	74.9014	32.0506	3.44828	17.9435	121.436	21.8769	17.9383	47.8364	19.7766	16.3969	25.9597	105.776	134.879	70.1961	15.2356	15.7917	135.106	88.8812	87.8519	16.1422	29.3797	30.2436	16.1792	60.0812	162.284	11.9617	53.9018	50.1605	61.9199
uce-1054	106.48	85.2786	133.473	38.8377	37.7247	13.4989	158.956	8.46763	115.937	133.061	33.5236	30.2584	185.97	133.73	111.993	134.252	140.368	11.3821	121.116	28.252	82.0927	47.1293	66.0211	34.7742	153.493	65.3111	48.0406	80.7089	49.5553	47.0193	20.0452	157.462	122.453	111.125	26.5046	38.2662	106.067	122.039	109.369	42.0375	24.671	181.813	119.907	85.5862	133.604	129.406	120.504	132.713	65.0927
uce-1055	100.987	117.248	129.463	65.9293	71.2507	70.3213	167.995	30.4874	116.777	128.69	47.2306	49.0643	174.348	143.484	115.252	129.633	151.304	37.4154	133.109	33.4768	100.524	59.4612	0	25.8836	150.715	35.0647	56.9966	85.9898	45.957	48.5168	32.5653	148.71	142.072	107.241	23.7506	32.5182	126.982	118.217	115.051	44.1756	29.3785	132.196	90.3741	46.72	194.24	105.667	103.809	112.619	44.6573
uce-1056	61.7203	16.4131	7.13093	10.8086	17.8947	3.77907	18.2834	0	6.71106	19.2009	11.6643	14.8403	41.9629	3.03955	8.02709	9.62302	12.1347	3.8835	6.15124	4.04959	4.33611	8.04082	1.56345	3.02349	10.3747	8.16	6.1502	7.60714	3.74396	15.9906	4.60138	3.33333	26.2724	8.47178	4.63679	11.9094	62.2331	2.93207	4.28571	4.21992	13.2241	4.47826	8.67692	29.4289	52.405	5.04274	23.7055	50.7111	31.6817
uce-1058	85.7304	22.6585	17.1544	11.7625	6.21509	11.616	37.3662	4.38835	14.0822	43.5157	12.3209	20.1051	85.137	3.5871	15.0978	18.0591	44.5192	0	13.7389	4.31267	9.85821	16.6102	17.7337	7.05078	27.7368	10.9655	8.75966	7.09589	7.33452	9.39384	10.07	9.32676	17.6242	16.8882	2.83974	14.5945	33.6614	16.5681	13.3511	9.59229	19.3202	48.8375	28.008	25.3596	86.7275	37.125	36.9378	57.121	37.631
uce-1059	109.233	117.699	123.358	71.0996	82.6674	51.1964	153.29	28.7039	113.887	123.429	82.1866	42.6725	168.06	134.158	123.807	129.445	175.821	167.535	126.146	71.4661	110.756	76.6154	32.2791	28.3329	139.39	85.7772	78.5718	89.3441	79.6208	78.4387	35.9671	155.808	159.007	110.033	39.8354	58.6079	151.064	125.208	116.019	91.0509	30.6568	160.541	121.325	55.5498	160.545	100.106	85.5495	98.3877	52.4275
uce-106	128.738	33.5204	83.9787	35.1161	61.885	20.0787	142.388	4.90057	63.412	66.3474	40.3532	21.3253	127.954	128.417	45.972	54.7008	124.634	23.3439	31.2936	25.1664	40.2736	27.0645	24.0311	6.90182	54.3578	49.5517	27.2648	22.6404	33.1341	27.8527	19.2991	169.778	71.9127	40.0926	30.8982	31.972	113.294	50.4612	74.2867	25.0226	12.2917	21.4987	65.7015	37.0533	150.77	49.6792	65.5379	97.1612	35.7517
uce-1060	97.9018	104.466	119.496	43.2121	34.1781	38.3903	154.381	12.8484	96.5962	128.839	47.0882	43.7431	160.632	185.328	105.811	119.117	132.53	75.4043	115.093	45.2532	89.7954	47.3988	37.8171	25.6381	134.569	52.8312	39.7227	74.2246	34.2187	43.4818	25.1929	139.288	169.232	100.605	18.9135	20.5721	156.61	121.44	86.8128	35.3443	22.4918	79.4341	75.7214	45.0947	163.02	109.337	144.265	111.106	45.8682
uce-1061	150.349	16.6162	10.2765	11.6343	13.7106	7.65877	29.8799	2.71111	7.76257	22.0894	13.1802	16.2179	50.0642	4.09633	8.16201	4.88268	25.4803	2.63158	6.26816	3.12853	9.23464	17.9176	0	7.2549	15.6955	23.3734	7.01887	10.257	14.2026	10.083	9.39106	23.3691	23.2945	16.757	3.02857	8.48772	64.6151	7.96927	6.49714	10.0382	22.4022	11.4778	41.1094	48.7905	146.028	50.768	84.568	88.901	67.5894
uce-1062	114.672	77.2214	51.6549	30.7194	57.4089	25.9034	124.442	4.07427	92.9457	112.864	30.3333	22.4182	155.69	54.6287	51.5249	69.4091	109.547	17.2632	60.3876	10.583	37.5528	24.056	47.0885	12.0935	60.2727	46.3084	24.0173	34.0757	29.2611	22.1751	22.1148	132.305	132.881	60.1657	12.0597	19.0943	114.2	60.0323	16.1733	21.596	26.3428	82.4074	77.2335	58.1056	138.686	95.6979	113.669	118.01	66.55
uce-1063	124.132	75.9739	70.5293	34.7605	41.1571	38.2695	136.917	13.2	61.0782	137.751	24.1818	32.3094	139.305	66.3949	75.0179	86.101	77.5584	1	75.8567	14.432	68.1599	28.4723	13.102	12.8904	89.5537	32.8602	27.7743	52.386	30.9883	30.5052	19.6521	133.325	67.1234	64.7541	11.7678	23.4058	125.35	148.202	37.0179	23.8338	16.8046	39.9208	17.5074	38.8599	93.7752	56.1319	48.4552	55.0943	36.098
uce-1064	93.1121	37.9356	85.444	27.6078	49.9759	7.47368	135.337	12.0144	51.604	64.0688	35.3619	29.9683	154.271	85.1765	26.2602	37.9529	136.612	15.6071	39.3605	14.2748	31.7293	38.9108	12.1795	10.5166	65.1474	46.1957	15.7273	38.0163	38.6762	35.088	24.2648	178.249	90.0836	24.0232	17.219	15.8468	78.2535	65.5443	53.4569	22.2742	8.1009	13.2297	56.1718	52.9169	154.05	83.0706	64.6677	116.716	49.5021
uce-1065	132.801	8.44291	3.77078	19.7465	20.9564	14.9018	6.6378	1	9.2419	25.3402	13.4423	7.79521	38.381	10.9421	7.27756	9.62568	25.8111	0	5.174	1.5625	5.81395	7.1472	4.88957	7.27551	5.36454	12.7517	8.38528	5.10543	15.6475	10.4248	5.21806	36.8432	7.63668	4.95824	6.08974	14.9169	32.2597	7.6752	2.77778	5.25	19.0453	122.582	57.0586	55.4134	168.15	118.833	111.101	101.57	52.9154
uce-1068	87.3011	25.4208	45.1227	31.0861	55.4704	3.33333	112.203	1.98219	39.1962	53.0681	44.0166	29.0613	131.302	91.9539	22.644	28.5571	113.415	33.1076	24.6644	10.9052	17.2697	25.1533	2.84	5.66465	23.0085	26.972	18.5	9.55319	18.3364	16.2584	18.8689	135.597	74.4006	26.8654	27.6777	13.2866	137.163	51.5826	34.3714	13.9829	12.276	31.8339	60.3689	38.2215	122.89	31.2822	27.913	76.1209	36.7223
uce-1069	56.6522	1.94902	4.36979	4.12403	8.48235	2.69291	5.93333	1	1.79293	5.04018	5.89216	7.78824	6.66228	0	3.02941	0	4.37956	8.87407	1.14286	0	3.225	11.0431	0	4.43137	4.17647	4.11215	3.2	1.75	6.09615	4.6443	4.88583	6.26752	5.11165	0	3.69608	9.39896	7.90308	2.9	1.21687	5.671	7.01176	19.4934	12.0889	18.8667	124.913	29.6148	33.9907	57.1325	20
uce-1070	136.34	15.3693	15.0621	14.4146	30.7795	6.40909	27.0294	2.19663	16.9461	24.9073	21.9749	11.7674	91.4714	42.4846	14.7926	17.0921	46.903	5.67376	16.7208	3.25733	5.79667	17.0241	0	10.4901	11.6976	31.7533	18.6306	12.2482	21.1403	25.7567	7.25053	81.5718	36.919	8.33114	12.5614	16.0699	78.6903	11.9002	13.1806	15.0144	13.119	151.044	46.4615	31.5017	83.9256	74.1076	50.1373	106.771	32.4927
uce-1072	146.668	16.7311	17.2668	30.0755	27.2485	22.6897	44.4202	1.11732	16.6176	34.5315	21.5566	22.0189	133.522	18.7875	22.6849	23.9244	59.497	0	25.2374	5.10538	15.4517	23.3088	4	6.46414	24.9895	23.7843	22.3422	9.78125	21.8344	33.2387	15.6282	99.2918	52.2387	18.5752	13.4841	19.6518	86.9107	12.6744	13.4836	18.2917	27.7521	123.855	118.81	50.5693	102.204	146.676	113.57	149.242	66.1366
uce-1081	94.2046	17.7732	20.5172	25.3625	33.2814	15.9231	45.7216	1.32857	26.6117	47.0601	31.2582	19.5103	129.88	65.3444	22.8883	26.3519	47.8485	17.8467	24.4171	6.03645	22.8028	16.1655	9.00752	9.96655	20.3694	27.8615	26.5596	15.7002	27.8776	33.677	10.5277	110.738	58.4176	19.1544	9.84136	23.5203	95.7025	22.4691	11.6766	27.3108	12.1185	65.28	37.8736	24.8505	132.022	27.1135	56.8712	87.0163	23.8417
uce-1083	114.352	47.4411	74.7044	19.8849	16.4308	19.583	131.069	4.72655	51.534	84.1073	19.7153	34.2779	130.275	90.8204	58.9653	87.3077	121.731	33.0965	67.8066	16.4824	65.1855	34.7311	26.0274	16.3936	105.205	21.6877	22.3453	31.8097	22.4712	12.9926	22.8127	158.96	116.54	56.4824	4.62903	11.8968	112.134	65.4042	60.2566	18.4257	24.2407	49.9759	15.1908	46.9471	133.161	38.3358	73.3493	95.2992	50.4796
uce-1085	120.097	36.3868	43.1439	27.6751	45.1659	10.6766	99.8786	3.6102	52.3108	81.6192	36.9564	26.97	145.185	106.213	38.6042	47.5895	113.145	31.4788	41.2684	11.0057	30.3358	26.3888	8.58904	12.3051	56.6627	38.1914	23.3553	27.3307	31.1374	48.4454	16.6193	129.183	89.7827	43.2519	17.1129	26.7776	102.335	41.5817	23.3248	31.0542	15.6324	126.612	70.5169	33.2504	107.367	88.72	133.735	100.821	44.1289
uce-1088	154.495	49.0356	48.6246	55.5464	69.5496	17.8878	115.476	3.26797	41.3482	91.8501	51.9179	34.0979	128.21	92.3141	37.9154	76.3769	100.145	51.9081	43.7982	7.44079	40.1222	32.6763	7.66265	14.8807	75.638	54.9797	49.0982	29.6211	53.4454	44.8325	22.9807	161.135	113.174	54.0861	23.9933	37.6703	137.932	45.4273	27.3215	35.8364	26.1577	117.336	110.515	55.854	114.594	134.918	111.582	108.007	55.8605
uce-1089	60.5427	5.24217	2.47183	16.2381	13.7903	3.54592	8.35613	2	5.4416	10.9772	10.7993	9.13675	57.9311	12.8197	4.3	9.68091	11.1685	0	4.43875	2.07254	5.66952	8.74644	0	7.6263	14.849	19.5297	6.63107	3.19088	14.0225	19.6022	9.27066	23.1321	15.4106	6.85197	4.49751	18.1917	42	8.35043	2.34602	11.966	15.886	51.0606	10.8533	39.4815	106.752	16.9395	45.097	36.2278	30.4701
uce-1090	95.8292	85.8216	123.104	17.4694	52.6853	19.0536	170.64	18.0401	110.604	116.295	24.4662	39.5483	131.512	30.9278	61.3933	90.526	129.379	16.7072	64.0219	26.3861	51.1311	45.1669	13.775	21.1304	88.3861	27.0444	15.041	39.5968	18.8592	21.621	25.0215	143.737	102.811	58.5435	17.3597	18.8963	139.663	123.731	62.1546	19.2139	13.7395	114.114	30.8654	58.3933	167.774	34.724	70.9567	75.7211	67.0489
uce-1092	127.186	51.5339	33.8884	42.8199	55.6741	11.4894	71.2888	7.48293	27.0241	82.7829	48.8194	23.8101	157.86	112.486	36.6324	52.5124	93.5813	10	35.908	16.2942	37.132	31.7145	0	16.3487	46.3493	83.9132	24.1482	23.7231	46.4586	38.509	17.2769	148.506	98.4429	36.1943	13.1581	43.6582	147.331	34.3865	41.5184	37.3045	24.8207	126.515	93.9701	62.4157	142.335	122.677	107.345	115.417	50.4913
uce-1093	161.851	20.1175	43.7429	30.2602	66.2341	8.44561	63.738	7.02733	32.7353	62.8649	36.7059	22.7197	135.065	38.4919	19.8171	22.1762	85.4387	34.5227	26.7446	20.3011	21.1043	25.4125	3	9.6808	37.8808	31.69	19.2857	12.9235	29.3579	11.0562	19.0468	115.145	63.5689	23.8027	25.5473	12.6912	83.8945	47.9712	27.2519	17.5824	14.1951	172.685	73.3102	46.5248	127.993	65.3753	102.346	108.771	42.2679
uce-1094	154.805	108.891	105.148	56.8829	45.0237	34.2068	145.114	16.0221	86.5795	119.732	40.3577	40.1792	137.641	82.9722	78.2602	115.046	147.3	49.4815	103.335	18.3768	66.5535	36.8072	0	16.7193	120.97	66.5817	39.9916	60.5414	44.5395	39.0816	27.0476	133.758	133.454	93.2576	17.0023	51.7136	125.814	102.038	74.0636	50.3738	39.4994	179.87	85.5491	71.3913	148.175	74.0072	121.256	86.4637	64.3503
uce-1098	104.335	49.9055	68.4993	43.1047	49.5901	7.66901	118.381	3.08389	58.368	94.6032	40.3063	23.5543	127.801	80.0047	24.6979	40.1354	127.047	44.8403	37.773	21.2508	27.7923	31.771	0	8.55426	44.574	31.9137	23.7964	27.4615	30.8302	24.8296	20.615	132.125	80.8199	43.257	23.7638	28.3045	115.36	79.0651	51.7247	18.7611	16.2197	46.2633	24.4737	41.4288	108.47	50.6633	79.5599	76.3991	60.7878
uce-11	141.217	114.189	112.165	110.533	87.7245	96.6134	172.885	26.4784	116.935	124.424	83.2511	45.1225	181.096	185.542	130.945	124.029	143.2	212.624	119.198	31.4988	117.545	39.5887	5.05537	23.8089	131.765	110.074	95.8858	86.1932	95.9974	93.0668	24.9913	188.052	119.12	108.893	46.4007	67.5873	156.378	131.777	82.4463	86.54	20.5347	125.042	121.121	51.0254	110.892	105.431	119.252	83.4105	55.5
uce-110	90.3628	56.3989	78.5108	20.3574	40.5076	21.4063	135.605	2.94862	57.2412	95.1536	43.9018	37.0202	136.978	98.635	52.779	90.1402	129.465	89.8282	69.3666	14.1633	57.3603	34.2143	19.981	23.1411	90.9609	41.3071	38.4431	31.3571	43.6791	25.4158	28.4723	145.093	128.031	69.987	18.245	52.7996	135.685	89.7561	48.562	29.0333	22.1285	75.1732	32.6	47.2364	101.271	15.3568	71.0828	95.4862	54.7314
uce-1100	144.257	70.482	54.3677	32.9348	40.0832	42.2492	116.897	1.27	50.9377	116.927	41.6674	19.5964	162.178	129.593	59.6188	82.7834	138.347	31.2797	59.736	22.8095	45.6094	23.4363	13.6279	11.5397	62.2174	59.8961	26.872	43.9333	65.4661	35.6826	14.7655	132.811	111.014	82.2879	24.8657	45.5922	143.723	77.9466	35.2989	32.1433	9.05524	120.176	46.2169	18.4613	101.777	34.3342	89.3917	47.6584	28.0803
uce-1101	199.201	155.837	156.857	121.467	138.13	103.476	186.402	27.2895	140.333	157.646	92.8223	78.5205	154.209	166.411	148.127	147.319	199.499	125.158	147.241	66.7277	124.402	85.8546	105.856	43.7666	162.535	110.801	109.493	109.592	109.847	121.838	54.6192	157.331	152.926	132.066	85.543	124.169	156.079	160.361	114.618	104.608	33.5751	184.82	156.187	78.6406	153.631	144.946	138.225	144.891	83.7748
uce-1102	135.593	88.9728	66.8689	52.0892	58.437	21.5668	131.443	2.7536	69.8763	115.225	41.9478	30.8468	138.406	30.881	52.877	87.6274	112.926	21.1401	66.9161	22.0061	47.4016	36.8249	46.2634	21.5597	102.286	69.8839	39.9793	45.0118	43.9839	30.3933	18.4183	127.167	108.874	64.7084	17.9821	48.9096	119.575	71.6804	61.8778	29.1491	11.006	64.16	32.9404	26.2	108.463	64.9864	53.9668	80.6281	26.2607
uce-1107	163.758	57.3527	81.1447	67.726	55.6797	32.7753	148.437	14.0567	61.1643	98.3455	50.3829	34.3642	157.854	94.2056	66.8947	95.3188	123.468	13.7676	82.2767	12.9244	70.0043	35.3315	63.3741	14.8059	85.1376	54.7243	52.2786	45.8781	37.1315	60.0451	26.8029	149.048	170.321	72.1356	26.4174	33.948	136.877	73.0225	61.3202	48.9564	32	129.102	112.708	57.0801	150.962	130.191	132.322	147.885	62.1053
uce-1110	128.587	80.6838	72.0364	28.8533	50.2569	19.5064	135.061	11.3178	59.9158	117.484	39.5717	35.2999	166.337	31.9413	53.4743	102.232	117.496	9.30303	76.8971	19.4672	60.1493	40.1777	28.3667	15.2889	115.181	29.7785	33.376	44.4555	38.2833	24.6174	22.9678	144.556	70.7351	62.675	23.304	28.1624	152.452	71.2359	57.4078	26.0825	44.9315	133.522	80.8526	81.606	175.388	121.283	135.46	151.762	70.8921
uce-1119	147.609	105.235	80.6882	101.281	78.342	59.1842	177.971	23.0475	100.927	114.381	84.4567	56.1602	176.172	138.72	133.375	125.125	144.524	12.1868	130.687	50.415	92.975	38.0152	8.09058	25.2793	113.142	78.9084	77.7659	99.2981	96.4887	94.5353	34.5807	147.3	157.478	79.8767	43.5362	81.6349	142.729	88.9938	38.0273	62.5864	18.669	118.527	75.3923	49.1584	134.95	123.849	142.067	129.392	61.4459
uce-1120	126.752	113.675	127.954	100.224	105.378	71.356	153.161	14.6891	103.762	118.221	87.1487	51.8151	170.582	147.127	111.89	133.143	128.594	47.1777	127.574	37.8767	121.325	48.4928	32.4016	34.3032	135.31	87.3901	106.769	77.6528	107.641	84.6346	44.9989	176.11	158.06	113.109	63.847	98.2258	170.175	131.072	73.4872	94.8992	28.0726	187.571	109.831	54.633	103.088	138.421	118.649	111.405	56.6562
uce-1121	135.607	22.1728	32.449	20.017	35.545	19.7626	69.0244	3.46097	32.5312	61.8843	23.8077	18.4719	111.315	21.3199	20.516	25.0502	49.7585	4.10959	27.3577	6.94489	25.3988	15.3179	0	5.96585	30.5875	27.9171	10.0891	21.2088	35.2044	29.9064	11.9053	51.0659	52.9865	28.1537	5.93069	21.4313	73.4831	37.3805	13.49	17.4704	14.8684	52.4398	33.1271	31.0351	118.378	41.3333	37.7642	51.4423	26.3933
uce-1122	14.4706	2.43262	2.76817	2.60776	3.49254	1	6.0593	0	4.08895	6.75556	4.76316	5.19407	1.30921	0	2.14138	5.86364	4.49438	0	2.78171	0	3.73606	5.72703	0	2.44118	3.08889	2.34762	0	0	2.075	4.69369	5.93466	5.47647	7.45342	2.44681	4	3.47549	6.51667	4.07524	2.60383	1.62051	5.46518	1	0	14.4205	14.5754	2.94702	6.8125	3.66532	21.7574
uce-1123	140.35	73.8573	135.197	108.106	106.975	93.9295	175.229	13.8341	115.879	137.056	107.228	58.7373	163.09	144.379	127.224	142.09	123.574	101.053	124.763	39.1741	108.288	61.04	145.471	38.1701	133.967	93.496	111.364	83.929	117.7	122.174	36.8366	203.477	158.987	127.581	105.149	91.9598	168.989	141.099	85.8057	108.806	29.6248	135.722	111.875	65.9891	126.877	96.243	132.85	108.071	62.8581
uce-1126	52.3356	105.197	62.7355	20.4825	18.737	2.92308	127.096	15.9231	81.357	139.038	21.3884	33.3537	135.164	10.8085	64.1802	87.7851	105.986	50	83.6215	32.2618	88.764	32.6214	0	13.9245	126.058	28.8439	17.0875	56.4305	14.4058	9.07843	16.7966	30.4802	75.7746	65.734	11.2776	18.315	118.683	68.3983	76.4293	14.1908	15.154	89.2366	8.06731	41.9603	90.0696	4.81967	48.5912	80.6791	49.1421
uce-1127	138.678	150.86	153.109	120.331	130.193	115.126	182.575	26.016	146.876	151.968	108.426	78.6136	191.461	193.286	155.023	152.713	155.82	138.245	144.502	77.2728	126.468	69.4706	215.721	32.9426	160.079	101.96	92.5306	107.557	96.6264	108.811	44.6753	181.849	164.983	138.024	73.339	98.3842	174.225	154.445	132.924	111.21	32.0196	124.931	165.77	68.946	174.766	149.101	144.715	120.206	66.7704
uce-1128	78.3512	82.3979	77.447	50.5563	40.4347	36.0194	151.358	6.45114	54.2429	113.765	45.2571	37.3254	145.413	69.9492	57.9884	74.9216	114.988	45.1883	63.0646	14.4127	58.639	26.8132	17.6466	16.6278	60.155	43.5087	37.443	31.7759	47.1856	50.314	19.4799	137.384	115.14	76.1085	22.4985	42.6718	122.507	89.2016	38.4676	38.6701	19.6559	112.569	69.9258	44.2178	117.249	121.772	102.07	83.0616	50.8656
uce-1131	158.509	110.585	147.648	43.4089	80.4017	25.5831	177.031	45.6206	145.064	147.04	93.7844	73.5057	198.33	129.105	113.438	108.606	175.791	99.6595	114.88	51.2154	82.4265	74.6836	150.487	23.1661	125.809	65.1207	27.1978	64.7321	52.8463	66.3724	57.456	177.602	182.176	103.207	60.6602	43.2649	153.395	151.962	118.166	35.7928	20.1449	143.377	33.6908	81.0323	130.16	86.4409	82.3053	102.068	75.4374
uce-1133	108.652	16.8774	15.021	18.1769	19.5471	14.0986	34.1296	3.88889	13.3752	27.6985	22.5597	21.9387	84.3243	58.9363	11.7138	17.7285	26.4348	0	17.4781	7.23514	12.8495	16.7666	23.0303	9.31524	24.317	26.5933	20.2234	11.0824	15.726	23.1461	8.08246	46.8201	59.7138	11.7546	9.26909	12.5106	55.6429	15.6778	15.1489	9.84106	32.7531	96.7368	60.385	46.3818	142.338	131.486	95.9818	151.766	57.7198
uce-1134	35.5043	7.44751	7.91436	27.5307	35.2	6.00478	14.6288	0	7.14244	14.8	12.6997	12.5378	70.7117	29.3333	13.2314	16.1796	49.5683	4.0641	8.25	0	10.5086	9.8	4.77778	3.76	10.2451	37.9535	18.146	7.65891	24.0272	26.7982	8.00284	97.8635	47.5391	10.4795	11.531	21.5212	120.594	9.90265	1.69444	11.6085	18.8204	114.182	32.5719	34.1199	136.273	49.096	81.1053	102.295	25.9581
uce-1135	130.032	101.534	136.077	47.1694	67.0082	34.7578	180.486	10.1619	116.252	122.88	45.4906	33.9039	174.274	133.247	120.259	138.28	136.676	65.25	125.441	30.4584	110.589	49.7265	81.2236	18.5314	152.37	77.9486	49.5411	64.0935	57.4256	60.1453	24.4052	124.639	123.071	110.529	27.1417	45.0703	144.778	120.595	87.5154	41.4052	21.7773	121.294	70.3986	50.4833	118.011	98.0295	109.693	125.294	57.3418
uce-1136	113.755	52.8813	52.4514	52.563	33.088	27.1895	119.428	10.753	29.5504	117.975	19	30.5423	143.004	29.8974	59.4198	67.4523	111.372	2.72109	60.409	9.80147	41.9712	33.645	4.70671	11.164	59.5612	28.9745	25.1325	26.1888	18.1141	23.1805	19.4874	107.408	69.5552	45.7212	20.7656	23.6957	125.121	50.1385	50.8543	31.628	26.3417	154.996	72.9438	53.2054	140.916	107.168	91.8227	78.6448	60.7446
uce-1138	122.161	100.196	105.925	45.456	47.0291	43.2087	175.006	13.0152	118.237	131.38	50.2836	40.5254	177.295	162.292	104.963	123.592	118.739	44.8994	119.824	24.0192	99.338	23.0169	83.1564	19.3493	119.631	83.1158	45.6533	61.1441	81.6899	33.9289	30.0394	118.893	134.251	109.118	25.8227	43.761	141.205	111.831	43.1942	60.2593	19.356	185.895	108.466	50.2845	83.818	109.243	123.463	94.166	66.8676
uce-114	140.475	40.9739	30.9721	38.0714	40.9901	27.7874	72.8328	4.28708	30.2805	81.1672	22.6565	23.6158	169.66	124.502	25.7038	43.9477	99.2651	25.019	32.3833	8.79965	34.5557	22.4411	7.16304	13.3606	55.4634	39.9689	20.3531	22.3746	38.4683	45.5732	14.5854	120.243	62.3118	23.7404	15.5368	20.7089	130.103	33.8641	23.9216	26.1108	17.8136	154.016	86.8199	42.4042	144.041	98.9971	120.856	94.2585	47.5436
uce-1143	45.4495	8.32677	14.5888	14.9909	15.1881	8.14559	21.8205	3	10.529	17.6718	16.5889	11.1525	55.5525	13.1371	4.58045	7.55019	15.8035	4.42857	6.21166	2.25696	5.5169	12.5425	0	4.81497	7.86004	8.67054	3.19203	8.43243	6.8609	4	10.6547	17.5944	8.55849	10.4691	11.8204	7.98714	14.7945	10.4475	2.44077	4.86364	12.4758	63.1271	18.1396	34.8012	111.773	17.3978	27.0452	60.4618	42.0058
uce-1148	167.689	36.4884	34.3614	29.6721	19.7848	26.4413	76.2935	1	31.6568	47.252	40.7917	32.0356	145.986	33.8792	32.0796	48.1032	114.866	31.0273	55.146	12.3327	42.7474	31.0489	2	10.296	43.2737	24.3654	34.4078	16.4977	21.9513	16.035	18.4413	148.576	84.1934	29.5508	16.9798	29.5326	138.815	38.7035	32.5331	18.3342	16.9778	107.484	65.9918	50.2473	133.26	106.943	114.667	100.547	58.1994
uce-115	129.696	146.859	137.951	61.6714	78.1377	38.4877	178.51	4.8713	133.334	150.478	52.9965	51.638	165.195	139.802	124.433	133.462	160.493	18.22	135.408	25.2426	113.669	48.2126	9.72277	28.0905	138.195	72.3841	46.0746	96.6907	78.6222	67.8464	40.4471	177.871	128.834	131.467	48.2644	55.0341	134.678	144.212	74.8665	60.3884	30.549	85.4205	61.8081	60.5006	166.72	113.418	96.8557	92.6864	69.1399
uce-1150	136.279	148.77	166.518	107.909	84.6643	87.4597	183.896	40.1091	156.932	150.991	111.52	73.492	184.838	195.482	162.951	146.112	176.62	103.039	153.118	83.0108	135.508	74.3291	51.8661	40.2229	159.618	105.212	112.163	129.683	91.9032	108.406	64.2747	206.935	149.577	146.908	84.196	102.614	176.5	169.881	110.71	102.267	25.952	205.405	114.604	74.285	131.062	107.904	129.419	101.779	69.974
uce-1154	144.421	87.4255	95.7902	60.5844	73.5374	49.6441	171.156	8.42536	98.8813	135.553	63.271	44.0921	169.016	134.276	84.1621	98.7525	149.58	11.2059	83.8162	22.3242	79.2952	47.3454	7.66055	21.1997	118.9	81.1659	54.2077	75.534	70.1058	73.4032	26.698	121.826	134.267	102.722	37.7778	45.2557	149.398	114.492	51.1919	41.687	28.3822	147.34	113.884	80.275	134.21	143.413	149.429	139.305	89.6729
uce-1155	24.5042	3.58127	2.49871	4.18033	0	0	4.71702	0	3.0604	9.25591	3.53846	5.97002	8.01381	6.63063	3.64043	3.94131	5.40541	0	2.17015	0	3.27941	6.51702	0	2.40476	5.68	6.3865	3.16292	3.80743	1.74648	1.2236	3.40213	0	0	5.63342	2.89637	2.63277	5.32727	6.28272	2.94432	1.36842	15.8574	1.81982	3.42857	32.0915	28.1923	0	14.2201	9.84038	33.6766
uce-1157	172.776	111.568	128.074	108.291	74.1088	37.9	159.488	12.4389	108.3	130.779	93.4654	41.9965	173.843	199.74	112.758	124.416	144.82	155.051	114.834	50.7287	103.804	49.3305	209.295	30.1401	135.775	70.32	97.0855	80.0718	96.4286	88.3576	30.8591	165.272	142.816	126.272	43.6537	70.4951	149.336	134.188	91.2302	87.049	17.0201	191.253	71.0029	47.617	91.0114	138.086	117.341	126.147	57.3821
uce-1158	184.641	113.874	134.051	129.849	115.497	74.0383	163.499	30.4087	121.391	115.895	84.0355	63.6019	177.601	176.276	128.12	133.878	191.975	77.8295	127.441	67.178	118.405	63.8716	37.0667	34.3419	139.25	121.947	72.7143	93.8807	96.4449	85.2376	38.7641	208.441	160.457	126.636	45.6723	87.3969	166.241	135.653	98.1856	85.5569	31.8581	149.693	116.889	77.2215	175.386	127.328	114.247	125.308	82.4728
uce-1159	66.1755	19.8714	11.8995	18.6105	16.2069	14.5472	19.4673	1.94922	12.1089	23.4556	16.8209	10.732	76.3168	7.34247	9.0753	17.4856	15.4207	1.99	13.703	5.11992	15.1976	18.5495	13.8889	9.11148	12.902	8.94323	10.6351	8.75752	18.9681	13.9132	5.75151	38.72	29.6883	8.32252	5.15897	8.73893	25.0382	9.20062	8.5672	8.83151	15.5346	96.6862	17.4212	38.8569	118.856	94.4646	86.4293	124.41	45.1409
uce-1161	117.957	24.7942	27.8605	19.197	20.8696	5.16294	66.2519	0	32.0523	49.2442	16.1464	22.0465	89.9524	30.2618	24.8605	44.5717	88.9661	90.3444	35.4264	6.96992	18.7655	24.9922	1.92	6.82136	36.781	18.1351	10.5917	24.8898	13.4667	7.27461	14.425	87.2668	51.0194	35.095	5.89644	10.3641	103.756	37.8721	14.0419	14.2441	16.3023	106.304	18.6624	37.8547	138.473	59.4603	57.1886	148.839	51.7229
uce-1162	33.45	9.07649	13.5578	4.93865	6.92812	7.70992	15.1157	5.71429	7.01679	10.056	9.9382	16.1644	15.1	3.56614	3.95336	8.43522	5.7069	0	4.45824	1	4.76498	10.648	0	4.94056	6.01085	3.33871	0	3.32135	3.98776	1.79803	7.75933	33.1317	4.47	4.30041	3.5443	4.72318	10.6614	11.166	6.39612	2.81407	6.98499	1.60465	0	35.1735	41.9593	6.39216	13.4014	14.3367	31.2985
uce-1163	100.27	90.6301	67.1849	33.5807	35.294	15.13	134.867	4.74651	45.6043	143.47	26.6953	28.4763	139.494	15.2386	51.4157	84.8462	70.2176	0	66.874	17.9772	52.0262	36.9165	21.0246	15.4115	111.619	31.5369	29.3503	34.3121	32.9258	29.0875	17.5614	108.193	102.102	54.0049	14.7346	23.4533	149.402	56.9444	30.7262	31.8023	29.4304	43.4714	19.5583	58.4763	155.325	60.2137	62.4472	125.82	55.5646
uce-1168	35.8387	8.06369	5.61094	4.20833	7.86061	1.57031	9.15607	0	3.33019	6.37861	3.57664	12.3728	9.8162	0	6.02023	8.65507	6.6	0	4.19075	1	4.04781	11.3246	0	2.98675	2.27439	4.82824	3.72596	4.58671	4.21586	7.9641	6.00289	2.71739	5	4.08654	3.82353	3.23164	27.0896	5.4029	4.38245	5	16.1908	5.2766	3.74074	27.1821	45.2647	11.5145	15.7244	34.2697	33.9682
uce-1169	137.126	120.46	112.998	95.6415	79.9121	50.2461	158.251	6.31051	97.4069	146.942	83.1106	42.7833	154.353	163.075	110.168	120.662	141.876	80.4852	118.508	46.018	88.5107	55.3097	1.2931	27.3378	130.987	64.1828	46.4168	56.4799	71.5901	89.897	32.9503	183.696	171.24	89.6813	37.5046	61.9653	154.26	112.358	67.9251	61.2239	28.2264	133.628	127.308	51.2998	144.111	107.658	132.016	112.569	59.8327
uce-117	83.2555	7.94779	9.37751	14.8385	15.6842	6.32803	15.4349	1.1236	5.77756	23.3447	10.7581	15.2745	52.7139	15.7273	5.85333	10.2144	28.2933	3.92157	7.13226	1.5339	10.2906	12.8517	4.44444	5.34656	13.8517	10.7601	13.2024	3.95778	7.69167	10.6318	6.95373	20.3206	19.8134	7.14859	3.98805	9.38614	37.344	6.9479	9.04367	3.80277	17.1443	25.7162	35.811	38.4008	103.613	39.489	49.9793	70.6029	30.6393
uce-1170	135.804	131.514	142.843	47.8712	93.9299	29.814	179.525	21.6074	136.173	139.599	61.1471	51.34	179.982	74.0185	124.786	146.788	135.459	114.38	136.023	62.3114	120.453	43.2773	47.541	28.4532	148.229	79.0713	41.0359	104.297	66.8812	45.026	34.5912	137.49	168.287	127.721	16.4266	41.4588	158.176	155.252	98.6201	53.4888	24.5275	14.2486	38.2422	63.7746	150.125	31.9306	105.225	83.6823	60.0887
uce-1172	148.312	110.073	148.646	124.201	91.0209	133.662	173.357	31.2292	137.4	129.882	110.795	82.4387	192.9	193.316	136.148	145.373	185.288	146.241	148.917	73.6872	125.674	83.5523	77.9484	43.0949	149.361	89.3805	103.242	113.135	119.651	97.4326	54.4769	202.435	161.47	126.991	59.6935	70.16	155.846	147.458	128.384	104.817	33.0425	147.284	146.473	70.0805	130.59	141.591	118.99	180.033	80.6746
uce-1173	8.9918	32.654	34.4868	4.31597	14.2542	3.53309	77.027	4.74777	39.3583	46.3311	13.5369	21.6009	64.5495	11.8065	18.9527	35.497	56.7729	8.85632	24.1553	8.26481	18.61	22.3188	10.895	7.33607	22.5611	10.5034	6.8069	14.1458	9.5	2.97665	18.49	82.3766	29.3172	17.2484	6.09032	11.7135	65.9163	42.2329	30.729	4.36031	6.85275	2	2.8867	25.736	76.3463	12.9034	25.7806	5.07029	27.1094
uce-1174	49.0419	8.37149	11.5983	5.78431	11.7056	1.57198	19.797	0	9.8013	17.7257	7.6633	11.5162	59.2311	4.54545	11.0801	14.0626	19.1858	1.16667	11.7127	2.31214	5.67366	9.14255	0	4.25436	11.6134	21.6845	8.20072	5.08952	4.00905	6.87097	13.6803	30.9518	17.4447	12.9028	4.13018	6.87248	25.3312	7.94168	4.20732	4.11538	11.1854	10.6218	23.4503	31.6998	98.3333	25.1418	43.8724	40.0761	34.1058
uce-1177	117.784	120.786	119.3	49.0812	83.4974	41.004	157.23	23.2563	117.477	112.358	68.6069	43.443	175.086	124.486	118.774	129.644	134.802	38.8671	124.378	31.7786	96.6581	45.7915	0	15.8711	141.801	87.8805	54.5426	84.5117	60.1581	80.1629	28.0422	166.894	135.315	112.395	18.1335	44.6902	147.377	134.459	102.348	51.4038	15.5263	56.7771	67.7689	31.3604	100.303	101.367	87.5502	105.416	38.2263
uce-1178	19.7337	9.2989	12.9458	4.1938	19.5234	3.20635	20.4839	2.11037	12.7086	13.0956	9.2844	14.6787	33.6988	23.1765	5.22545	11.2767	21.3823	5.47945	9.7666	9.44138	13.5609	16.1711	0	5.85809	17.3936	13.9246	3.35676	8.39416	8.75926	7.28682	8.2249	30.8006	25.2806	5.19149	3.16576	6.01974	33.6893	11.0462	16.0984	6.29493	7.23706	7.57185	9.18182	32.9478	74.6098	17.6491	9.6634	27.784	30.4105
uce-1181	119.458	40.386	65.9651	22.6851	35.6036	6.24706	126.774	6.65306	82.0366	99.7314	27.6659	29.7055	143.557	123.969	55.4542	66.2047	106.617	16.2995	47.8203	11.4936	47.9201	27.4792	0	14.1294	50.6106	35.3665	29.6968	27.4842	32.7246	31.4181	23.3935	114.018	82.1197	62.8087	14.2948	38.4694	121.122	75.3012	39.2767	31.028	21.8043	91.7484	36.7248	36.9884	160.959	87.5414	83.6098	123.755	59.3927
uce-1183	157.765	126.634	150.473	69.8344	104.675	28.5723	178.887	51.1781	140.249	136.769	66.7332	55.2732	153.866	127.003	137.522	146.18	139.812	204.333	135.244	68.1492	116.247	72.9945	1.75814	31.7009	160.563	116.866	65.8975	128.315	96.7096	93.8618	29.1097	165.554	143.158	121.108	27.1955	80.3778	134.176	158.893	144.33	57.4926	26.5182	96.0966	88.8623	70.4036	122.356	100.05	75.9858	114.081	60.0604
uce-1187	105.568	121.31	145.926	54.168	88.4825	51.1247	178.122	19.0292	127.889	144.579	72.5264	57.237	193.69	159.076	129.358	152.629	145.52	79.5904	138.247	61.8439	113.048	60.9476	111.398	34.601	139.981	70.1595	59.3093	104.732	72.9211	85.131	36.3833	183.097	124.651	144.411	31.8684	71.5593	139.992	140.835	85.1327	62.6762	23.9472	122.391	94.9183	52.1862	98.763	87.8078	114.429	108.268	47.6884
uce-1188	122.173	13.6362	18.5685	29.4909	38.5192	32.305	22.6814	1	13.9444	21.2798	43.2915	24.0914	100.247	26.4905	14.2232	25.9611	55.542	9.27273	15.7986	5.97701	16.9069	33.0051	0	12.0506	19.4129	32.15	28.4513	10.3057	29.2404	20.3468	10.1523	104.097	43.7095	13.832	17.4417	17.5687	86.6204	18.5042	16.0372	24.0197	22.0678	46.399	22.8705	41.934	117.585	58.2389	98.2997	141.119	48.0508
uce-119	162.321	76.3554	96.3554	49.9292	54.0091	15.0493	165.439	11.15	81.2637	107.039	50.9917	43.539	156.794	147.203	102.994	115.867	113.65	83.5131	109.416	31.283	98.5389	33.7964	21.9843	23.5743	120.039	59.6226	47.3759	67.8798	50.6017	72.942	24.3342	153.664	137.524	97.8318	26.0467	35.3091	131.2	107.683	45.6957	45.8311	31.4619	85.6015	82.75	64.786	109.272	101.038	115.966	150.708	70.6846
uce-1190	87.4683	125.138	125.378	37.586	45.0529	23.6729	167.798	14.2215	108.59	135.719	53.3693	57.915	189.917	122.267	123.538	132.737	139.539	33.0552	125.511	30.2742	106.045	61.6346	190.907	26.4634	152.819	58.1711	46.5953	84.7254	33.9031	45.5212	35.6339	154.937	144.198	122.864	18.9196	36.8195	149.914	144.767	119.007	42.0857	21.4348	124.33	85.5367	52.8916	132.169	104.349	88.8726	84.3218	45.3982
uce-1191	45.3355	24.3298	34.1863	15.5529	40.272	4.21993	64.7924	3.44828	19.7688	42.0183	22.585	25.2542	113.002	27.9294	30.5725	35.6076	99.7593	10.1911	33.2137	6.80962	25.374	20.7783	8	12.4667	38.3374	28.9929	14.5475	19.1581	13.7798	35.5909	15.0233	64.3973	77.7151	29.9474	7.77855	34.1658	101.801	37.7908	23.018	12.4894	16.9136	102.864	29.1179	34.3969	122.075	50.7045	61.5359	37.7007	33.8107
uce-1192	145.195	80.1768	98.5196	78.8612	85.3881	39.1598	159.012	17.7302	90.5488	103.589	53.5321	51.7791	149.407	121.873	87.978	122.449	160.589	91.2614	100.364	41.3323	68.8423	53.6086	18.2278	24.8102	128.364	82.9402	41.53	69.6699	88.5404	91.0222	27.6332	153.425	101.93	90.3007	48.2446	85.1256	136.693	114.685	87.4127	67.6807	19.4186	160.414	111.525	45.1763	95.61	108.338	90.7463	110.651	41.8324
uce-1193	89.8704	33.3625	17.2288	7.61732	13.7611	16.087	52.0177	3.18852	22.0242	63.9262	12.721	14.4569	82.5636	32.584	21.0779	27.3011	72.2085	0	34.2081	8.97963	22.2507	14.5957	0	10.8858	45.3175	10.9718	13.1505	19.1798	9.99088	3.78333	13.9614	51.1366	25.6991	23.4131	5.57416	7.90349	86.8389	21.7168	22.9875	7.02174	16.7533	6.99301	9.66912	37.2613	136.357	17.5733	36.4051	53.4155	45.1701
uce-1194	94.6074	132.559	149.622	84.9669	88.8051	68.3223	186.76	20.4993	130.408	146.649	99.4371	49.8686	170.24	158.434	142.461	138.535	194.104	25.3555	141.023	50.4309	121.876	47.4958	179.948	28.5074	139.915	70.9212	83.1152	94.5164	61.5899	94.5091	31.2034	180.213	165.084	134.481	46.0116	71.1863	172.029	145.588	70.5449	32.2872	25.3847	138.052	110.753	49.9178	123.764	119.386	119.454	132.473	62.4414
uce-12	130.012	48.8372	27.521	38.6016	36.9598	15.7619	68.4724	2.0989	21.2407	74.6843	24.7005	17.3726	177.054	103.542	26.6419	55.8738	123.2	20.1626	43.4279	15.3454	30.1567	26.257	36.3375	10.2265	54.0905	39.5623	23.7659	20.6317	32.4689	42.7405	13.5991	144.749	152.734	20.8848	10.9692	30.7178	157.7	42.3698	33.6667	37.8007	15.0178	100.128	43.0891	40.5737	144.395	87.9554	99.3286	128.723	31.9862
uce-1200	143.857	76.026	111.105	58.9645	75.8977	50.944	175.608	7.74292	102.656	123.742	73.6512	51.4959	177.679	139.422	109.275	111.115	154.677	26.0938	113.381	21.2534	91.3975	42.6169	28.6207	19.0883	120.802	99.4658	78.3345	57.865	98.8567	80.7287	34.0331	137.954	148.052	117.941	63.0685	81.1839	136.57	123.434	55.7385	64.5928	18.6803	86.6364	95.0237	46.0328	116.053	106.26	88.1738	116.089	47.2424
uce-1201	113.475	35.8567	43.3158	40.9577	41.8037	35.583	73.8421	1	32.4556	83.2045	21.0112	29.2151	136.55	158.804	43.7338	66.6787	130.456	42.6024	48.4383	16.3206	38.3154	34.6775	0	15.5767	74.1835	59.214	25.9206	23.2702	43.1662	34.369	18.3278	151.843	103.324	43.2156	19.673	27.5448	111.313	40.7776	54.0362	24.5221	22.9763	70.6138	35.4487	39.3686	115.829	94.9811	109.99	119.314	49.1027
uce-1202	126.785	111.542	131.352	92.2281	88.5212	50.4188	177.979	23.692	112.314	122.99	75.6449	52.3848	185.109	119.467	130.713	128.772	125.648	56.508	131.124	41.0174	104.43	51.8943	9.65957	28.6884	145.139	101.445	72.4146	90.3783	76.7626	84.6997	30.9192	150.747	139.606	106.456	46.9605	74.7852	200.33	121.93	108.294	65.1667	29.8836	112.392	79.4399	62.6591	120.095	136.857	128.401	138.358	59.3951
uce-1203	145.136	51.319	46.1308	39.7429	26.1756	29.7119	88.6332	7	36.1134	62.0672	16.8705	21.1388	132.318	47.8949	38.512	61.8191	96.9122	4	59.4833	11.4493	44.9171	30.2536	51.2889	11.7392	82.0718	45.1976	18.8632	23.2492	39.0743	22.1243	12.8708	113.114	81.8348	41.2894	11.0764	18.6374	107.803	40.3955	44.8357	22.3724	20.615	61.2321	53.1419	39.7161	125.359	72.554	91.4222	104.583	47.3844
uce-1204	147.273	107.043	46.9669	59.0229	76.9753	49.1498	107.509	2	101.833	118.427	55.3398	25.3581	159.675	149.699	34.9326	58.0864	145.614	171.545	65.6799	26.4628	17.0422	28.5047	42.7153	23.7479	104.933	89.3477	50.3115	44.3093	97.8689	140.178	16.8134	164.396	129.553	32.0933	18.727	64.3194	135.351	75.0871	40.5837	50.0961	18.2494	181.591	100.662	41.2093	148.059	149.349	136.334	143.906	51.6977
uce-1205	135.906	47.724	67.739	25.1095	34.3447	30.3576	141.066	5.93269	54.5886	117.784	28.931	29.2262	136.14	95.3452	57.2262	82.716	88.2388	5.38247	74.9894	15.683	62.148	29.1611	0	14.4691	90.6526	38.9734	24.07	39.088	24.8651	26.1884	29.2767	96.9745	128.409	77.518	18.3891	16.293	131.374	87.664	36.7513	28.6455	27.6948	44.181	37.3362	58.5856	140.258	36.8061	84.7677	98.4345	51.1265
uce-1206	119.295	86.7893	75.9136	27.8017	50.9904	17.9467	137.873	4.86538	56.21	106.579	26.0488	34.6644	130.286	76.1866	72.3822	87.124	117.859	25.9705	82.445	20.066	50.732	40.8598	0	12.9621	131.98	42.3824	41.6699	48.9411	17.7808	17.8548	22.1113	169.286	111.95	59.1113	9	31.6231	139.676	96.4319	80.0822	16.9538	26.7385	76.5979	51.7854	59.3675	172.277	42.878	89.4577	120.541	61.4568
uce-1207	144.301	88.0801	103.594	41.0998	102.715	68.3983	158.072	1.55491	85.2264	107.155	86.621	43.6543	187.665	106.753	89.14	119.549	119.782	83.3368	107.768	34.5933	85.1307	48.6786	25.9865	25.4251	132.082	92.8103	70.7484	72.3281	72.4564	72.0963	27.1514	161.533	125.924	98.3028	21.9448	56.3296	153.239	118.385	99.2964	64.7346	30.3792	98.9487	70.6005	61.6298	123.604	124.952	108.955	90.1014	63.9542
uce-1209	155.131	104.324	85.4802	44.87	52.3406	42.7074	137.922	10.7644	79.6916	140.599	40.025	45.5355	135.021	126.333	81.1909	111.8	136.52	97.8343	98.6755	21.0032	70.3847	47.3451	2.67005	18.6304	117.209	68.5749	39.2373	38.6681	42.4577	48.6356	32.1021	173.761	143.436	87.7852	16.5205	34.8913	144.361	97.6564	83.5536	27.6245	28.7841	133.286	75.0952	64.1601	125.984	101.974	134.242	150.304	60.0925
uce-121	38.3041	10.2392	14.0478	10.5339	15.0772	6.3125	20.8202	1.24422	17.5407	32.0694	14.741	15.6794	60.5606	20.9774	7.90909	16.3828	28.4942	1.68376	15.1077	1.93333	2.55699	15.3852	0	7.40288	10.4269	8.67686	12.2433	8.96259	6.29661	17.6154	5.72902	47.3219	19.1504	14.223	8.14719	13.9102	42.4097	16.4354	7.07772	6.9115	18.1507	37.3065	27.7059	47.1196	113.196	22.1033	35.5355	37.7905	31.3804
uce-1210	99.4524	117.569	114.147	52.7602	88.9086	59.9333	160.135	15.6725	90.3301	137.142	52.6643	188.795	184.135	162.619	203.717	181.645	121.9	93.4751	184.579	93.553	92.2663	49.4903	125.855	124.478	130.418	99.9172	91.075	156.531	64.2601	89.1517	30.7872	190.317	147.131	119.629	43.5134	56.3534	196.085	108.496	112.853	40.1717	28.3678	90.8985	95.4408	173.777	129.143	113.107	95.0835	93.0101	61.4442
uce-1211	57.097	14.1843	13.6482	16.376	19.4212	7.01205	28.4586	2	15.6861	29.806	15.4041	15.3951	76.0106	12	14.9513	13.1044	21.1737	5.36913	13.3209	2.91971	12.1763	16.9171	0	5.52622	29.0946	15.6656	17.0544	7.05765	16.4409	9.14189	7.61319	30.3622	34.513	10.2807	7.54576	12.4597	67.4692	12.4743	18.2185	7.89607	17.5853	39.6082	9.32963	34.9659	87.0761	18.9658	37.4367	49.9196	32.2751
uce-1212	23.0244	21.2457	4.14479	8.1049	23.1388	8.02262	19.6457	1.86916	11.7524	32.0724	8.92355	10.4518	72.2013	15.1123	6.3181	16.2362	41.6122	2.03046	11.6876	1.85185	2.7907	10.5335	15.5312	7.8896	20.1029	10.9296	8.19786	5.04741	9.25822	9.54494	6.96017	71.4766	11.8374	9.21822	6.61494	14.5154	53.5605	12.7638	15.3962	11.3305	12.696	11.5812	17.5128	21.6	78.5686	17.0871	49.1636	45.9486	19.126
uce-1215	104.617	29.3713	44.9029	11.4286	49.6332	10.3007	112.336	4.3236	25.0554	42.9875	23.2066	26.11	97.4529	19.2299	18.1572	23.771	41.7383	18.9266	21.2628	7.37372	21.7109	21.9826	2	6.51546	31.0575	17.0547	11.2938	12.0687	10.3	22.2098	20.0102	103.253	74.5636	23.2024	22.1086	14.4183	86.8711	39.7551	33.2623	16.8007	7.18486	56.9709	6.46531	31.1762	105.072	8.23469	32.3386	25.6461	24.8415
uce-1216	141.847	88.3738	119.939	63.5333	68.0325	51.3957	163.557	16.0321	100.614	129.297	40.6383	39.5769	160.763	118.968	106.828	119.303	132.104	14.1382	103.492	30.0268	89.1896	50.9959	1	26.9752	130.915	88.6361	37.7136	76.3705	58.4317	69.7117	24.0386	153.864	154.501	108.719	27.5862	53.4952	146.242	130.557	64.3448	43.9364	19.8492	139.68	85.7599	43.4381	138.758	105.609	94.9869	109.382	49.1044
uce-1217	168.738	49.9092	63.1057	58.1871	50.3663	31.2327	129.198	2.64146	41.274	110.679	41.8394	31.535	142.218	106.027	51.1518	74.8467	112.718	22.8976	61.3006	17.6785	46.291	31.1901	16.8	16.7193	82.5982	48.5463	40.6667	38.2647	46.8094	39.837	19.0136	164.439	118.669	59.5353	23.1178	32.4722	132.625	51.0849	35.7913	34.2194	26.1101	158.876	102.404	49.4821	132.575	87.1295	98.4716	120.786	54.128
uce-1224	163.296	95.4727	110.663	43.4919	62.1009	54.5157	144.372	18.5089	115.314	116.78	43.5679	53.3649	197.593	70.4371	113.736	125.638	147.328	28.1226	126.397	51.1669	100.079	61.8707	0	28.1297	135.851	73.5049	34.2081	93.8591	50.8552	61.7563	31.1807	130.856	151.273	115.408	23.9308	37.6114	125.285	123.524	106.109	53.6945	23.0487	59.3596	56.2318	56.206	131.256	121.089	94.2598	113.593	57.7082
uce-1225	141.847	137.487	141.868	133.042	129	104.956	169.783	8.21175	142.198	155.412	126.779	71.1601	189.554	180.479	143.238	130.563	187.03	157.739	146.269	66.8158	117.029	60.3485	90.485	44.3175	147.366	119.506	107.436	114.572	88.4368	83.6266	55.0121	197.998	180.447	144.172	94.2362	82.7751	170.55	157.95	105.917	84.7409	30.2193	143.4	139.818	82.7159	178.09	147.335	138.944	133.367	79.8702
uce-1230	121.075	80.1711	95.0615	92.9179	89.7282	74.1073	157.442	11.1023	104.309	121.071	87.6824	34.5747	145.634	148.315	115.39	111.079	127.517	36.092	122.058	31.5105	73.5609	33.7105	107.237	26.9061	98.6121	101.266	102.832	59.6429	105.995	85.5946	33.0545	135.987	149.048	117.379	67.3313	95.9231	171.452	131.333	56.7055	104.384	20.9327	107.614	106.686	42.1757	100.681	103.581	123.618	108.211	49.1127
uce-1231	137.231	14.3056	13.59	35.5415	36.7374	12.7692	31.9848	1	12.5717	41.3981	35.1549	20.7352	116.056	82.9196	12.6544	19.0648	78.4107	11.7068	17.4857	4.04453	12.4868	19.3378	18.6959	12.5	14.6476	37.7249	25.3117	9.34038	45.3987	41.9658	9.51243	99.0109	46.0283	21.1341	9.61404	23.1347	104.707	12.0633	6.33398	30.2342	9	119.234	81.8923	29.4892	108.834	88.6388	108.973	103.871	32.7333
uce-1232	95.0312	115.8	116.751	107.426	75.8612	73.2193	164.915	17.3163	115.326	134.375	124.494	39.1794	186.176	141.765	120.27	116.913	143.956	174.559	115.466	46.4607	102.286	40.408	6.20525	26.7456	117.852	83.2174	81.8073	89.8376	77.7974	98.6602	31.348	186.612	179.816	109.402	54.6634	85.0758	161.844	126.971	45.9118	85.9777	17.7327	126.941	93.5593	41.5254	136.707	116.392	131.617	149.187	43.2258
uce-1233	113.673	29.1496	21.4144	17.7066	28.7988	17.0647	34.5249	7.58238	17.0261	54.1022	22.0187	19.8789	101.994	29.0369	18.5113	22.5552	81.5255	7.85106	18.6431	4.95699	12.4943	22.0028	0	8.78824	14.9209	26.9884	15.8233	20.9937	18.3194	12.6355	19.4448	83.9381	63.8436	26.7072	6.59868	26.6406	87.5657	14.6555	15.7103	16.2712	18.4169	52.8913	16.8697	28.1961	115.501	10.2963	61.324	37.3785	43.8398
uce-1234	10.6265	15.023	21.6761	5.92701	13.4963	1.01005	40.471	3.29218	18.224	17.6815	8.54367	14.7856	30.9978	0	8.11804	11.8948	23.6122	0	11.7877	11.4708	6.79962	11.5994	0	7.43188	8.01721	5.62832	7.4	7.85502	3.02778	3.44041	8.71811	27.0708	37.5764	12.0109	4.74312	5.93333	31.9706	17.1254	8.87647	4.36098	8.05236	2	0	29.698	51.4528	23.6345	8.47315	6.891	37.0235
uce-1236	131.287	50.4053	76.4775	28.3882	60.1756	13.4488	140.35	11.6238	73.05	107.889	47.3644	30.1075	172.364	103.909	36.6016	43.7184	138.659	56.4975	50.1994	24.7961	28.5708	35.9485	10.003	6.51338	52.1938	28.5753	17.5964	23.3054	18.3426	30.0917	31.8892	151.848	124.248	59.8686	26.4676	17.4858	90.2037	116.341	38.5154	25.5917	13.6968	27.0121	21.806	35.8941	101.347	23.0691	26.9803	32.7505	46.6907
uce-1239	151.66	111.86	131.992	86.3495	104.545	92.0364	165.061	29.9919	119.792	133.511	78.9495	48.2988	148.83	146.032	133.46	133.133	135.795	108.754	132.45	47.3671	116.229	47.4574	38.6303	26.1576	149.784	71.5657	69.0104	91.5607	99.2331	98.0565	34.0397	186.943	169.443	120.247	54.3026	75.5635	140.821	138.834	111.6	83.379	17.8519	149.663	69.7059	48.0519	123.12	43.3716	121.62	102.036	47.222
uce-124	112.443	13.5302	21.6043	26.3817	43.9566	18.3849	44.7776	2.22717	21.5187	35.3328	17.279	13.9109	109.975	43.566	19.4478	20.2161	53.9437	13.101	17.2296	3.34979	14.2881	14.1291	0	5.64603	17.2017	29.9171	23.2894	11.1601	29.7617	33.0079	11.6794	105.421	53.7529	23.2568	13.267	27.4085	107.338	21.7388	7.17764	18.7447	13.6188	112.295	55.9909	34.1746	157.326	51.198	104.162	88.6551	25.6463
uce-1242	101.932	75.5166	60.2015	37.1062	49.3499	14.8295	119.54	1.91693	38.5622	99.7724	34.6485	27.3564	157.135	27.4231	44.9073	77.4851	93.9154	14.8531	59.8796	15.7807	59.551	33.2884	1.34228	15.1378	91.7177	27.6739	15.728	39.6752	30.8831	33.2753	15.6658	130.304	118.303	50.3756	18.064	25.5438	120.111	65.2037	57.0037	21.7673	16.4757	94.6384	35.7101	41.2065	121.212	31.3905	99.9281	101.636	36.062
uce-1243	74.1969	24.6452	14.6158	10.938	16.7026	6.9447	30.9559	3.27215	17.1532	57.3367	17.3971	6.3087	113.888	52.3397	14.6507	23.8401	108.486	35.646	19.7335	8.52574	19.7288	5.07209	1.18519	1.59055	17.6103	12.39	8.82639	12.4869	12.9427	10.2976	6.50923	122.029	73.6053	18.8107	9.52652	14.8415	120.27	16.3226	16.5968	12.3296	13.1284	67.4786	4.36145	9.80331	35.8722	10.9435	27.8105	22.0661	23.6489
uce-1245	145.08	61.2539	53.5521	29.3886	27.3267	18.8512	86.442	4.72843	31.6503	88.4538	33.0419	23.0236	188.037	56.6846	42.4401	63.1945	128.853	13.8792	57.1847	6.5087	25.712	28.2099	17.63	14.3333	57.7367	27.3805	23.8231	25.0662	24.4749	22.1187	13.167	115.367	121.699	36.3497	16.2076	31.9148	152.372	38.798	38.4754	26.2825	24.2318	147.442	43.1158	40.9194	177.942	49.2245	112.522	145.957	59.4376
uce-1246	21.8019	8.86744	14.3933	4.9382	6.79167	5.51748	18.9065	0	7.50444	18.5622	12.8872	13.6022	57.8553	14.8955	14.9151	22.6178	22.3391	0	14.7996	5.62985	12	19	0	4.09915	18.6267	11.8837	5.82353	7.77083	7.63174	3.72038	6.29885	28.2604	19.2176	13.6733	5	5.10895	37.1447	7.81111	10.9131	2.83178	13.0089	57.6111	27.5756	42.3378	125.35	25.18	37.1349	72.2304	22.7933
uce-125	147.222	141.25	147.647	93.0387	89.8649	63.7092	197.711	40.0416	122.928	151.226	72.3333	48.6856	160.442	129.394	146.916	137.992	150.03	73.9849	135.539	56.7952	131.023	52.2581	6	23.7032	164.633	98.7047	56.5814	112.799	71.0677	94.6117	35.8856	166.922	138.108	131.481	51.5082	84.008	189.839	156.695	136.436	83.9398	23.8975	114.679	95.4227	49.3164	108.912	79.3561	105.273	136.062	73.12
uce-1250	181.59	156.843	169.008	116.76	138.007	90.1706	198.88	46.0932	158.991	164.741	123.816	123.613	185.523	184.988	168.869	171.955	201.03	143.634	169.252	115.257	158.52	127.12	92.9523	69.0259	179.43	145.418	103.634	144.742	113.659	124.629	79.8706	194.548	184.548	156.193	74.716	124.36	213.875	169.708	163.512	113.53	71.4613	194.469	167.558	137.312	205.996	148.78	163.45	198.003	141.029
uce-1252	187.121	172.516	183.092	84.6229	98.1272	61.4373	203.502	46.0347	173.928	184.453	84.752	79.9959	188.938	184.844	162.876	171.442	166.124	146.303	180.212	74.3159	142.693	104.225	4.92784	56.0882	199.019	86.1398	92.8667	141.843	81.2252	90.5679	49.8426	171.613	148.833	156.077	47.7298	87.2984	153.959	190.221	180.187	93.8201	29.8196	111.451	124.885	73.6906	112.951	117.158	141.777	118.912	73.1357
uce-1253	128.782	120.263	144.659	59.1433	128.804	57.1188	178.652	20.8664	134.956	143.883	72.8268	56.2071	168.259	178.988	134.704	138.535	160.069	176.29	134.499	55.5672	109.445	52.7107	0	26.1408	149.821	126.188	94.0517	95.7802	114.119	133.242	38.7578	204.746	125.779	123.06	46.0658	81.4318	199.239	143.699	96.1179	79.5844	21.9798	131.461	90.6489	53.7863	130.586	142.801	103.449	112.26	53.8189
uce-1255	103.22	102.748	131.589	85.4306	100.393	52.0779	168.659	10.8029	116.763	127.093	81.0777	47.0688	178.989	137.666	134.376	134.445	177.329	58.7114	135.55	51.9499	109.676	58.2192	196.114	24.9085	146.96	85.1968	81.1706	99.8648	80.7793	76.1051	35.4596	201.888	158.519	124.626	25.9413	79.3748	169.208	139.914	108.612	61.9139	24.4738	130.102	79.3384	51.4232	108.573	72.9479	92.7646	155.6	46.0112
uce-1256	0	2.31939	2	1	1.72845	0	3.06464	0	1.5625	5.18623	0	4.85932	3.77778	0	1.73384	2.4981	5.38783	0	1	0	2	3.41762	0	3.13566	0	1.32022	1.85083	2.42918	3.25229	2.67188	2.59914	0	1.27703	0	1.26923	3.95217	1.37	2.33716	4.31034	1.26596	5.24335	0	0	9.46388	1.81982	2.7594	5.90769	7.3384	6.08745
uce-1257	115.3	125.809	135.8	91.2427	99.1486	31.6877	174.968	22.7726	131.147	132.506	98.4989	54.8496	170.239	165.668	135.518	149.811	176.424	6.3745	130.659	38.6825	117.519	62.2474	7.82645	37.2623	149.018	91.5023	74.5789	87.6147	81.4463	112.003	44.5386	133.512	183.675	132.843	30.7865	42.4163	143.9	139.767	115.438	81.6015	28.2123	137.923	94.7362	50.3523	101.241	120.595	108.11	113.115	54.4716
uce-1259	122.768	118.245	89.3643	49.4679	52.3661	37.4708	165.416	10.0312	92.2784	128.032	46.1376	39.3975	161.483	150.041	95.8837	115.687	140.278	34.4699	81.0443	21.0974	79.7507	34.4528	0	20.9082	114.608	68.4848	44.6547	53.187	38.821	46.2669	25.2062	117.775	124.649	83.6253	24.6942	33.069	124.333	92.6704	77.9889	42.5429	19.9958	148.214	76.2578	42.2548	125.893	106.051	89.5323	82.9609	38.2548
uce-1260	138.333	118.317	146.52	95.7178	89.36	111.128	151.119	34.1129	127.398	127.566	118.909	69.6861	164.127	180.469	135.826	141.237	146.122	103.114	134.245	86.8053	125.718	79.7125	52.8582	63.7936	156.484	98.6266	98.9346	126.236	121.332	81.4758	40.5511	203.212	184.411	127.43	76.7964	85.5957	192.635	146.824	152.51	109.226	22.7836	74.0939	79.6922	86.0852	162.818	111.215	146.023	92.5299	66.6598
uce-1263	99.1697	35.3748	38.439	19.9831	41.2576	11.9801	91.5691	4.24051	41.6761	69.0819	44.9194	24.4288	117.642	22.4667	15.1305	25.4834	62.3912	1.83486	15.825	19.4493	24.6408	34.4615	0	9.62292	34.5913	19.2526	22.3498	17.2027	24.1518	20.7194	19.5665	117.391	32.2486	24.3618	16.1231	17.287	119.682	50.6285	42.4729	22.7544	7.38103	88.3664	31.1771	23.9729	120.198	23.6354	42.5052	36.3682	32.3416
uce-1264	75.6447	29.3878	52.7948	22.8449	37.7713	15.1053	98.1137	6.14188	41.2541	65.3765	22.7237	29.7105	105.562	0	18.7169	44.8431	121.582	57.8212	26.7353	25.9148	26.8868	24.6386	7.63107	8.34748	41.8269	19.8904	15.5709	22.013	13.6863	9.64331	13.3123	160.155	59.4661	38.6554	11.4084	11.2332	111.919	53.9592	47.0053	12.3671	7.52312	20.0079	5.86751	28.463	114.368	5.55556	13.6298	14.3279	22.5361
uce-1265	86.8281	9.22843	21.7143	16.6718	10.0101	6.99275	40.2076	1.43885	11.7174	33.3022	13.2322	15.892	91.5659	7.27509	13.613	27.3887	36.6919	5.60748	21.2126	4.68254	18.8603	10.7193	23.1214	8.44421	24.2027	15.9609	9.94071	6.87143	11.4411	16.3715	10.2696	53.3253	28.4568	18.6077	7.03004	15.5204	54.8285	16.2209	12.5766	9.72519	10.6794	37.4275	11.9464	22.4967	70.5494	27.4779	34.6964	55.4474	23.7458
uce-1267	10.254	4.12718	6.08813	16.2208	7.94985	6.77253	16.404	1.6129	6.81624	14.3164	15.4915	11.1013	39.6804	8.12707	7.68498	10.3327	12.1364	11.419	7.99599	4.34434	12.8739	9.44485	1	2.06225	13.2545	19.0934	8.09643	6.94605	12.0725	13.3098	8.73413	20.655	15.3941	8.29598	6.32278	12.0451	50.8206	11.946	7.78597	10.0474	5.80791	9.92265	5.89888	12.7173	56.345	5.75714	13.8321	29.4034	14.8563
uce-1268	111.402	175.214	175.496	60.0497	67.6155	39.9656	224.107	17.1863	132.471	197.674	57.0672	47.7722	189.516	135.108	140.361	180.554	161.953	106.181	158.878	47.2252	143.309	52.139	23.3797	21.6641	182.194	64.9934	39.2042	98.3053	59.1718	74.5655	32.5589	150.085	127.155	150.677	27.9953	49.2987	143.151	157.013	152.818	41.7842	39.7034	107.639	76.926	66.1488	119.907	92.0661	111.689	107.2	80.2505
uce-127	140.512	113.551	141.001	114.836	95.487	114.372	178.782	26.7697	124.825	135.274	80.8733	84.1727	182.422	204.652	137.953	134.594	199.376	121.357	131.438	62.7445	120.885	59.7129	8.68776	29.8561	144.728	74.1818	98.2327	97.1927	94.5996	101.156	47.2739	166.54	165.24	123.639	70.9156	84.4	160.626	145.331	108.217	95.6266	31.048	119.349	97.0365	65.5788	172.945	114.729	131.315	138.397	66.9181
uce-1271	193.988	107.679	124.724	91.942	93.8633	79.0178	163.246	17.4614	122.915	149.403	80.8224	44.6249	157.696	161.665	124.163	120.014	148.859	143.417	119.869	31.993	93.5053	40.3115	102.187	30.7256	122.69	87.8153	70.1939	87.765	82.1799	104.413	36.1244	154.304	146.013	114.244	25.1908	46.2267	144.843	131.286	81.7468	72.3654	22.4618	98.1895	98.2219	45.4237	110.671	160.668	146.851	87.338	50.9918
uce-1272	89.9248	42.7077	18.2138	26.2772	13.8439	8.82	39.2133	1	18.8191	49.2789	16.938	14.0394	122.235	16.289	16.7065	19.9226	33.6087	5.81395	14.3363	3.75783	12.9948	20.1347	0	10.7468	28.3298	27.4158	15.2433	14.4159	13.7766	11.8347	14.0383	74.2286	33.9199	21.878	7.52193	21.5702	78.3938	22.5615	24.9228	9.82533	12.2526	61.2414	29.1118	29.7458	106.15	42.8372	42.8548	75.9388	26.0976
uce-1277	118.827	146.732	149.273	81.7183	104.936	28.4852	177.727	30.7083	117.769	140.307	85.3416	55.125	167.342	157.869	113.403	142.256	139.29	137.095	141.03	40.9193	120.084	68.1617	14.073	36.5286	156.5	89.2759	57.7256	104.88	81.6812	101.462	39.2574	164.841	116.24	123.187	48.3514	65.1238	118.011	144.894	135.194	68.2649	29.3656	132.3	68.298	67.6345	151.311	143.813	128.484	130.498	67.5801
uce-1278	200.67	134.216	162.321	128.909	155.431	119.764	182.393	41.5342	145.827	143.137	122.802	89.9482	172.316	182.968	153.273	148.266	173.944	194.203	147.008	85.793	134.115	93.9268	167.309	53.6394	155.851	131.49	114.298	115.063	140.945	160.908	57.7933	149.78	191.397	144.715	96.0865	114.608	192.431	157.871	122.406	129.399	48.5133	178.435	183.825	91.3125	181.159	160.868	157.376	166.906	103.622
uce-128	106.904	93.3669	79.3501	37.5987	41.3583	28.6686	123.599	6.39716	66.8399	125.622	35.3429	26.0453	144.246	90.2847	64.2745	75.0681	90.6391	16.7037	60.6714	14.4958	48.2353	26.1457	1	16.5658	86.3739	52.5309	17.4286	38.5812	51.8612	35.0682	22.5489	159.791	127.979	73.9328	26.5159	49.6785	132.101	59.5182	52.513	33.466	16.2276	125.381	60.1422	38.9524	151.858	69.7441	106.362	76.4085	50.514
uce-1285	112.297	122.63	134.64	82.0547	104.487	82.903	179.877	6.14729	137.129	138.167	59.7827	57.2728	171.748	113.7	136.475	121.609	171.064	35.9659	126.112	38.578	106.295	51.4635	123.187	32.6716	131.454	82.8669	93.9945	104.277	82.2407	70.8602	40.1293	170.734	132.202	123.422	40.3844	70.634	177.244	153.544	95.8707	86.7791	25.9709	121.67	75.6554	53.4827	141.818	94.5799	90.8694	97.0587	73.6019
uce-1288	114.663	35.4232	45.1189	39.0137	50.7295	13.7598	87.7608	9.20617	36.1915	71.3555	23.0709	22.6042	134.438	68.2	32.0845	65.1821	111.014	65.3557	46.419	15.1452	42.6073	27.3878	0	11.3449	59.8785	34.3197	28.3262	28.4207	32.9379	34.122	13.307	123.971	118.515	28.3746	25.4013	29.6842	120.908	49.1159	44.0664	33.5893	21.1215	91.277	103.993	49.8961	138.835	97.7744	117.713	147.034	47.8492
uce-129	103.915	124.951	138.086	65.0574	70.7668	36.9908	172.741	13.9188	117.226	144.953	52.411	59.6605	183.384	121.688	127.559	135.62	156.678	74.375	132.217	41.7355	116.82	65.1718	1.72414	33.3266	156.68	79.5206	40.7384	86.3857	63.3805	66.0969	45.3648	168.436	136.808	114.94	21.2677	38.1587	106.624	143.468	115.542	42.7691	33.2941	106.344	51.9402	66.4654	153.564	58.3375	86.4326	90.1348	69.3409
uce-1290	162.075	137.083	141.724	127.009	97.3095	65.8559	170.207	14.2239	129.961	145.606	59.0597	64.2098	185.358	196.713	134.851	152.978	160.32	163.302	145.708	70.0807	122.466	70.3886	103.209	35.4393	156.847	85.1858	100.689	113.447	91.2393	112.759	39.1179	165.339	164.639	122.885	72.5069	89.4722	143.625	141.846	125.072	84.2752	28.7997	154.58	84.3534	69.438	172.763	154.406	103.847	157.525	60.7216
uce-1291	112.704	120.976	140.633	59.5839	99.6919	52.2059	181.734	20.2314	130.108	140.927	65.7262	54.781	166.193	136.803	133.864	141.081	135.368	22.649	140.526	41.5909	110.778	63.1962	101.798	28.9367	152.43	103.887	56.2102	90.338	77.7752	77.7171	38.7811	201.603	149.178	119.495	45.2149	71.0876	149.345	140.848	114.93	59.0909	26.8836	103.549	79.7581	71.047	105.7	113.201	114.789	83.97	67.4476
uce-1295	2.72973	14.6227	12.6968	5.53165	0	0	29.7083	3	9.44444	30.2176	10.9088	12.2778	25.3822	0	6.58333	14.2689	7.86026	0	13.8981	5.94811	11.8212	12.3773	0	6.00518	17.6458	6.34884	4.78656	3.53535	4.08108	1.76389	6.90509	4	1.48327	16.5671	2.86525	2.66792	13.4645	22.4005	15.3727	4.14213	8.44213	11.3043	0	11.0833	14.2042	8.85034	6.29493	2	17.3843
uce-1297	132.364	18.525	32.4387	27.4803	37.6863	11.38	66.38	3	20.6649	77.0915	17.3437	17.4689	130.495	87.9854	21.2211	49.1105	94.6703	18.8974	36.6131	4.98253	35.1468	18.0086	0	8.26817	24.7444	39.5182	17.4395	23.1523	37.6285	34.7313	15.2314	92.0811	85.1328	34.3472	13.0258	19.7085	104.729	35.5199	18.7313	16.9135	19.3092	123.359	61.9921	40.2642	137.464	106.092	101.947	134.68	47.4853
uce-1298	62.4936	66.8369	32.9451	7.28539	12.2848	3.4359	58.6174	4.56296	29.3338	79.6448	11.8723	24.7002	45.0481	5.85778	28.997	32.8079	46.4055	12.2557	32.2043	7.69307	24.8491	22.8902	0	11.4637	51.9573	13.6267	7.17969	22.8934	8.99502	2.90667	13.9314	81.7181	17.0098	28.4695	5.74088	7.46753	51.1925	34.1814	28.4375	4.46847	26.0884	11.8889	17.1829	43.904	67.3587	18.6611	26.5217	57.707	40.4436
uce-1299	166.658	93.5859	135.438	39.266	119.31	36.2568	173.132	15.1285	122.355	127.703	80.1058	56.1576	146.441	135.359	85.3426	97.7055	149.382	116.073	90.6823	26.7119	60.5501	57.6509	53.0653	16.6597	102.1	52.9263	33.067	49.6709	67.3862	46.8025	47.1132	174.544	139.482	87.349	45.2984	45.3618	173.934	135.047	98.8718	29.2494	19.8758	132.029	81.93	57.161	145.574	140.689	112.794	108.267	88.6716
uce-1300	18.6328	29.2221	20.1378	8.05166	11.4176	6.28444	61.0337	6.56814	26.6874	53.3721	13.6718	22.6263	107.007	14.7108	28.6417	47.6003	52.8322	14.6803	31.7835	10.7436	30.3859	17.9816	21.8182	7.86028	41.1057	13.3018	15.1773	13.6688	8.91858	5.22456	16.9085	82.3894	41.2775	19.3068	8.48	5.82151	96.037	30.0704	20.4326	12.2359	17.379	48.1661	20.3946	26.5881	92.7026	14.8538	22.7174	92.7751	24.531
uce-1304	123.857	94.2885	119.245	87.6371	54.8942	54.6303	160.688	10.07	129.318	122.195	50.5067	35.3696	173.511	162.358	120.287	116.289	158.363	88.8352	111.378	35.8611	80.6187	43.0831	94.8982	27.3737	125.276	81.9924	30.7348	93.0213	57.5966	76.097	27.5332	158.202	135.578	117.71	16.877	31.724	126.127	134.574	49.3389	54.5509	11.6943	129.506	32.9084	27.257	94.9318	82.9483	98.997	79.5294	36.7288
uce-1305	152.103	79.8468	128.538	53.0272	83.1327	23.4128	175.157	19.3961	120.904	106.472	91.9977	50.4277	149.381	99.4614	78.1654	102.693	107.231	171.437	87.1987	42.1731	83.8025	57.6124	100.192	21.0286	105.02	51.2877	48.5565	57.3686	57.4162	73.1807	40.2593	143.793	117.987	93.6997	37.6973	42.6794	139.958	147.404	65.3995	43.8952	16.0422	84.4982	73.8078	50.6758	145.728	146.198	78.1013	115.512	62.9252
uce-1306	114.571	75.295	83.1539	18.5266	24.652	15.7444	131.577	5.63868	61.5079	108.431	23.8319	32.842	164.113	51.9867	74.8889	97.9818	82.4853	48.7179	70.0909	16.0386	60.4284	29.8644	1	17.0376	98.6727	30.4375	19.0365	44.3462	23.9424	20.5511	17.0117	81.9324	128.355	78.2586	15.2876	20.7374	93.7269	101.888	63.9238	13.7324	22.4497	84.234	45.8189	50.7733	89.2425	40.5699	70.9043	81.2945	46.2609
uce-1307	141.649	6.79944	4.54469	18.0131	19.5328	9.42152	13.0622	1	7.48072	15.2689	7.83242	12.0386	52.2211	0	3.05656	4.76607	18.5548	2.53165	6.18158	2.40385	3.9673	13.7584	0	7.90488	3.50129	23.5874	9.41288	2.57662	17.4524	9.22222	10	23.9871	16.883	11.4165	4.98276	12.3393	47.5848	6.99743	3.68373	4.09416	15.6452	27.6266	15.962	41.2776	141.98	34.7091	74.0032	78.6139	53.8689
uce-1309	98.2998	148.806	144.091	80.317	60.3319	83.9	174.418	28.7158	136.983	162.466	65.4169	61.1911	194.403	187.03	146.23	142.716	158.812	146.7	138.383	60.9018	124.727	72.075	9.54861	37.4279	157.84	95.4757	55.0787	108.676	64.2798	74.5011	42.1672	172.171	156.176	121.419	28.4	65.3814	129.815	148.262	125.898	58.2796	40.2928	67.8064	78.2808	71.2828	83.4379	105.164	91.8201	114.262	64.5433
uce-131	164.077	137.503	125.978	102.886	103.706	106.621	175.251	9.48662	118.992	153.831	70.5515	65.8113	158.018	130.796	109.506	125.953	138.72	111.317	120.217	45.7788	114.781	57.5527	14.4826	31.1702	136.365	81.4381	104.12	94.6842	66.9932	107.599	45.196	156.578	116.277	113.896	50.6144	69.6759	162.243	128.702	80.6026	57.0029	29.1717	162.436	125.748	61.9054	178.856	132.824	106.333	101.73	68.3075
uce-1311	191.152	124.742	139.86	119.586	94.3874	82.0189	178.289	51.8368	129.6	135.989	94.1955	66.6014	170.933	143.501	124.668	134.936	163.238	120.778	141.038	56.9392	120.025	71.5741	199.66	37.669	158.301	103.321	72.59	87.2778	85.0788	118.745	39.8978	150.724	154.978	120.12	53.3566	73.2416	169.793	133.427	133.97	91.1901	33.5839	133.416	150.056	69.0829	116.516	118.583	114.612	141.882	83.2719
uce-1313	127.328	84.1448	74.7905	42.1498	49.6488	32.9059	147.579	12.654	76.8773	150.855	44.9975	28.935	185.717	103.906	67.3646	87.2828	147.701	12.5	79.4892	36.2388	67.23	34.1642	0	20.1259	138.842	48.1818	24.4605	59.0835	44.6558	39.804	19.2356	150.403	140.743	77.5821	13.8656	29.1838	152.308	95.5349	93.506	27.9286	17.4639	100.526	123.06	55.3697	156.539	94.5515	108.744	136.522	56.2603
uce-1314	127.871	104.998	126.523	60.9189	115.369	72.5884	163.351	22.7192	110.978	118.778	71.1798	43.5825	166.176	123.583	120.165	127.955	155.387	52.31	120.806	35.488	94.3532	53.933	0	23.602	141.217	92.6429	66.6268	70.9367	110.37	78.9091	35.7448	164.927	133.237	114.127	38.6801	89.0087	164.01	141.273	89.0286	58.1118	22.9118	102.946	105.968	54.4641	123.394	107.592	103.14	139.554	72.837
uce-1318	22.1543	19.3865	10.6939	10.4431	20.0846	9.88213	25.3322	3.93924	10.3791	33.8214	6.98734	13.6579	38.1699	2.73973	12.876	22.7874	40.5797	11.5548	15.8198	2.5974	12.9222	16.3155	0	9.6835	16.5207	13.2137	5.5343	10.5841	10.3411	9.54583	11.2007	51.7912	61.5277	13.3253	5.9625	11.7905	61.1261	15.9124	8.21689	6.92453	12.2959	91.1846	18.0763	25.0893	107.148	43.7093	41.2708	103.797	27.1504
uce-1322	118.303	97.981	119.575	87.3295	84.0927	54.069	150.107	20.041	116.913	133.318	81.5575	58.8151	144.766	177.535	120.824	135.595	127.743	137.081	123.773	40.3564	93.1108	55.9082	2.68817	26.4902	122.357	78.0379	57.979	84.9563	76.5882	71.8014	38.8367	141.927	169.549	109.146	28.6739	61.5075	124.533	127.711	92.075	73.4902	41.0843	140.182	115.663	80.6337	145.229	92.4137	105.001	97.9585	71.6482
uce-1323	141.925	123.208	159.516	64.925	61.0544	41.0779	186.737	26.8507	132.856	139.616	66.6192	57.1377	191.105	159.249	133.806	157.77	137.682	11.1908	146.659	62.9883	132.094	63.3879	4.85437	35.2822	169.162	64.1381	57.3768	109.586	62.0639	63.1278	38.3439	140.119	150.025	132.012	22.5	47.9664	145.752	163.503	118.717	52.3971	26.3911	114.188	130.332	73.8076	122.269	120.843	110.413	129.911	62.7249
uce-1324	138.549	40.2558	60.7244	129.966	111.155	100.019	96.3313	2	93.5607	139.435	112.28	44.0145	143.235	155.379	48.4121	51.75	134.028	49.4654	35.0526	22.7336	23.1608	46.8675	38.7583	22.9151	82.2257	114.164	87.7062	81.7826	106.393	74.9659	21.0858	157.306	127.492	90.4507	79.6553	98.8467	159.045	67.0917	39.7743	108.508	14.5582	120.051	129.426	50.1449	134.908	108.384	121.094	130.181	42.4017
uce-1326	119.746	10.739	12.6595	15.1498	28.6255	5.61215	14.38	1	7.29452	25.3528	16.7202	4.61122	55.1099	65.8981	3.89496	7.06858	31.9475	5.86364	3.83051	4.09091	6.15634	9.26478	6.46237	7.03992	6.57692	30.2843	11.8189	4.28571	17.3061	16.6416	6.28185	112.839	19.781	9.96809	9.22396	18.6935	58.8972	12.0499	3.68205	16.6753	8.25926	16.1498	15.7854	7.80728	38.0287	17.2183	26.5441	52.4424	21.3129
uce-1329	151.068	96.53	92.211	42.0574	38.9156	33.3372	148.869	8.46617	84.1386	125.671	37.177	37.8672	174.984	121.663	88.6358	117.017	130.571	11.101	90.5556	22.4277	68.1286	45.638	7.58095	18.9309	123.983	68.0603	34.8801	53.572	41.4663	32.0776	26.4154	138.738	166.295	89.8506	15.0995	38.3561	125.558	96.9089	78.7275	35.405	20.7583	109.883	35.7118	54.4443	136.636	56.5655	106.647	133.607	43.9487
uce-1333	135.397	150.804	143.761	81.9649	81.2848	47.7093	175.41	17.7842	139.52	153.345	91.2671	62.7754	206.227	180.162	152.69	140.187	182.428	129.433	137.386	54.2968	125.049	67.0978	0	36.6378	152.816	64.622	59.8438	104.473	85.6735	97.4321	41.8086	160.159	164.562	128.09	25.6095	58.5237	163.23	139.553	115.77	78.6854	27.1028	149.44	131.713	60.6123	124.659	122.637	96.7761	116.304	58.4326
uce-1334	33.2903	3.94389	4.37624	4.46818	3.13216	0	6.84641	1	6.16786	5.28571	5.85809	12.5541	6.20818	1.72973	2.5814	6.10169	5.24224	0	5.69637	0	2.48364	8.38176	0	3.68942	7.37838	4.15357	0	3.16544	3.26087	0	5.31081	10.7406	11.1494	5.63366	1.69048	4.88983	11.6711	5.08497	8.08784	5.27444	14.1082	7.54717	5.4	24.402	27.3197	3.71429	20.6407	10.5473	31.2689
uce-1336	109.612	109.075	117.354	72.1178	93.4883	53.0151	157.828	8.04187	92.4594	141.884	34.9165	43.0295	158.701	101.098	104.803	127.425	153.915	4.40385	120.598	45.2474	82.9816	49.9425	0	29.6806	134.303	82.8324	40.0429	76.3563	52.1004	74.482	29.3243	170.915	129.755	106.395	21.1911	42.8606	145.95	126.791	58.2821	54.184	25.7462	161.248	56.6904	49.1617	146.893	108.048	85.0174	120.788	51.587
uce-1339	92.7778	134.091	121.687	49.2308	97.068	31.7227	166.733	13.7291	102.212	140.227	71.6444	49.4788	169.836	119.771	124.073	119.228	157.416	144.86	129.461	28.4718	96.8441	51.5668	6.72519	19.2462	145.571	88.9654	48.4704	67.2518	70.6695	79.4375	34.3771	151.731	179.611	110.498	17.4289	51.6109	135.525	123.1	95.0437	32.75	25.0747	127.31	58.1179	53.4288	180.818	93.44	88.5088	121.587	51.0414
uce-134	151.651	106.575	132.597	69.6624	85.0695	48.5278	162.092	8.38845	112.241	117.836	53.8071	48.7302	147.476	107.988	120.326	122.837	136.263	33.3568	115.609	80.8051	97.0775	54.3921	29.4126	27.9225	128.068	109.348	49.0024	118.012	58.9275	55.8665	29.7291	192.331	152.781	110.502	27.7298	56.8346	152.57	125.067	93.6598	53.381	26.2809	94.7535	107.435	59.9083	128.012	140.922	120.081	128.744	59.6896
uce-1342	60.4144	101.648	107.025	52.1624	62.5206	39.2941	171.628	9.47867	88.5612	132.356	36.0158	43.1871	160.923	39.7793	109.839	119.984	117.19	87.7512	114.792	53.6684	102.739	43.1342	0	16.7309	128.763	34.9939	30.6081	68.9864	31.1798	25.0209	28.7976	153.95	125.1	95.984	25.7414	30.1105	162.446	109.383	92.3031	33.5508	28.2423	161.745	46.8897	55.3254	133.514	70.9099	69.665	120.241	70.7629
uce-1344	113.227	114.209	139.49	92.3317	79.0217	28.1983	171.801	57.5494	127.008	139.275	79.1568	65.2318	187.582	160.564	137.258	138.829	141.804	83.7259	134.795	60.0666	115.163	67.885	157.238	27.5707	152.21	95.9396	63.1607	104.746	79.2246	75.8672	40.9441	136.936	157.877	121.361	38.4524	56.4707	171.374	144.877	121.707	71.2167	26.5924	131.852	76.9145	61.2537	122.295	97.4456	105.763	143.598	58.6499
uce-1345	139.984	99.8051	96.3492	56.6763	94.5301	66.7073	140.945	13.4948	63.0858	115.386	54.2239	35.7445	176.402	157.148	94.2668	103.431	132.629	25.9044	103.475	25.6988	85.7168	37.5348	1.3986	22.8594	101.825	65.1054	42.2093	58.0208	55.7746	69.4405	24.1902	167.626	127.141	95.5652	30.5466	43.9633	171.114	107.552	74.3502	46.6997	19.7642	136.679	93.7942	45.6927	88.6604	126.102	97.3252	112.826	51.151
uce-1346	143.176	27.1153	21.285	27.9922	23.8794	16.0539	59.0313	1.5698	22.7117	80.2703	13.1975	19.2867	120.603	42.4256	19.5964	32.5042	69.0538	38.9083	18.0725	6.47423	19.6755	15.7941	0	6.50963	30.8748	24.682	24.8345	18.5017	20.7241	29.1841	7.71189	124.87	63.518	29.204	13.9511	13.1486	85.8432	27.5191	15.3987	8.98	16.4529	75.4958	45.7893	38.0412	144.746	88.6816	76.7246	90.7411	40.603
uce-1348	154.345	165.609	149.185	95.8043	104.761	44.5943	182.658	22.8668	132.051	162.944	81.9155	69.7075	194.345	173.526	133.593	146.239	164.864	33.6833	146.677	74.6077	132.047	88.359	87.662	33.7927	165.492	95.1031	48.9438	108.728	67.8392	82.9293	40.405	177.131	178.71	127.306	28.659	64.5944	190.404	137.567	144.046	79.0912	42.0965	176.166	139.727	98.4674	190.4	124.191	146.861	150.703	105.376
uce-1349	114.357	130.273	154.679	121.734	116.205	115.898	190.609	25.5202	150.432	142.317	107.731	70.0789	163.495	184.779	155.516	151.657	158.309	128.556	148.387	63.8619	128.947	55.0191	96.6372	38.4391	165.209	102.725	74.7297	108.002	107.51	128.181	35.4629	177.988	148.917	145.023	48.7713	90.8551	180.591	154.8	115.619	95.8843	28.9037	132.908	126.997	47.7532	91.6128	182.742	142.723	88.253	63.2276
uce-1350	6.51261	18.7363	10.556	4.04082	9.90461	1.77778	24.2834	2.73973	11.3556	24.1318	8.26739	11.0768	61.8176	13.1901	12.3881	21.5676	28.1964	5.98802	12.0902	4.84466	11.157	14.4982	1.88679	6.22275	14.5578	7.51282	9.45556	7.65934	6.83082	10.653	6.08713	17.0425	25.9929	12.7635	3.57974	9.61605	57.677	14.657	8.49097	4.78193	7.33394	15.11	4.22273	21.9531	37.5844	1.20803	18.1297	29.6495	25.5325
uce-1351	73.1164	11.3225	7.21722	6.60535	14.8761	5.4311	16.6284	2.20096	6.08742	23.1011	8.25696	14.5507	91.2265	22.2902	5.83716	10.0205	31.0516	1	8.49499	2.58065	6.22965	7.72624	9.39344	4.05792	7.57938	12.015	9.28745	2.92662	9.37171	8.55349	7.57582	46.6946	21.7337	7.74642	4.24074	5.33333	44.1749	7.54215	3.99541	11.0742	15.8352	60.2965	44.3665	27.4695	98.3602	52.9108	63.7915	85.1468	30.0421
uce-1354	125.855	137.278	123.181	74.8169	90.4658	46.7725	154.403	16.1415	126.835	144.371	94.657	48.6597	158.064	163.529	123.681	140.278	148.886	40.4693	116.522	48.2182	106.197	56.3346	2	30.8183	128.252	100.291	71.6972	124.499	85.8439	115.638	30.0268	158.848	133.84	113.887	33.6253	68.6983	165.765	128.913	111.573	74.7612	19.6515	79.1837	85.1541	32.9914	131.686	83.7213	71.6973	115.453	43.8825
uce-1357	127.006	131.52	153.572	94.4762	109.375	45.993	184.107	23.2249	141.801	143.114	87.6951	78.6477	179.455	118.905	149.099	155.476	191.425	49.7507	146.918	70.4802	119.939	90.3443	31.6236	36.413	156.353	82.5226	54.135	113.092	87.7951	111.633	49.0995	189.003	158.819	137.962	40.7313	88.7409	156.948	161.749	142.717	74.3387	39.5902	126.499	128.27	84.5036	162.842	153.547	155.971	147.959	84.462
uce-1358	122.977	73.451	114.29	41.8947	72.404	19.913	158.662	3.40426	86.2112	107.102	43.236	39.4128	176.327	128.899	101.379	124.698	114.862	94.2574	118.349	38.0943	107.67	50.9848	3.97	33.1495	158.251	81.9268	39.4714	71.4236	48.1002	46.7207	31.1902	138.457	115.409	108.429	21.6701	38.3195	134.033	127.266	116.332	48.1614	21.0246	106.878	42.6134	71.8856	139.833	91.5486	84.6316	138.247	66.4783
uce-1359	136.314	119.785	134.89	76.6436	74.8577	35.5895	168.213	9.946	122.486	133.897	59.9796	49.8703	169.848	78.6288	131.2	139.771	152.532	58.7077	131.255	62.1765	115.773	49.3908	0	26.0435	145.106	70.8117	39.8114	90.7789	78.9541	63.5439	41.7596	157.998	155.256	125.175	37.7609	50.5139	114.081	137.503	97.2449	64.7432	27.8659	177.229	72.992	45.8982	120.94	72.4558	99.1892	133.026	75.9455
uce-136	195.246	128.089	151.639	92.0788	104.907	80.2562	174.998	22.8173	137.76	142.231	106.153	68.6783	174.754	176.333	145.099	144.391	129.616	75.4972	141.516	87.6985	137.065	74.9188	96.5584	53.943	152.601	124.382	78.4111	135.329	116.936	99.5506	53.9768	159.286	120.812	137.485	41.1618	88.1332	163.243	160.314	119.137	80.5679	25.0822	186.019	147.518	79.4967	172.123	94.7416	126.287	125.768	67.24
uce-1360	131.972	132.448	126.357	73.4375	75.3811	49.9732	176.49	18.6122	104.775	150.352	57.1964	44.3527	141.742	133.975	117.399	135.964	140.031	49.8263	129.308	27.9802	96.1546	30.9868	118.795	18.4668	140.614	80.0659	57.784	87.7051	46.5985	81.4698	29.4571	148.804	155.672	115.86	37.3768	43.21	118.227	125.836	76.5482	41.2778	28.2188	138.111	111.619	56.4848	120.661	139.252	98.2946	139.512	56.8399
uce-1361	118.529	19.9853	9.03547	15.4323	13.8395	6.40268	25.771	2.55982	12.6528	27.8409	18.6698	18.0858	105.125	5.94253	7.80895	16.5712	43.8593	8.33577	12.3499	3.04961	10.765	18.2847	0	9.96186	12.9061	23.136	10.7754	8.66019	14.5097	12.1836	6.83984	23.9344	38.6129	14.6782	3.07928	16.8091	64.6688	7.17133	6.69964	12.2128	21.9862	113.107	37.1365	42.9473	156.286	33.5114	105.495	110.95	51.5733
uce-1362	130.965	113.995	125.486	72.4839	70.5361	28.6715	157.535	19.6905	121.255	124.48	79.995	49.3553	141.317	122.094	104.403	120.982	138.7	33.4453	105.788	38.032	97.825	52.1214	43.6429	35.2333	136.332	64.1719	39.0966	88.2937	71.7715	63.8701	28.9874	154.612	124.907	97.8968	25.6158	66.7406	143.599	133.593	111.466	59.3811	23.6413	113.861	98.2243	51.8344	131.855	96.8629	121.88	145.646	56.8175
uce-1363	111.417	114.338	145.086	74.0803	142.518	41.2388	172.704	22.1285	145.884	132.803	83.0625	82.5667	141.777	131.098	107.065	127.169	164.523	142.005	122.724	77.5459	103.057	74.4369	13.665	24.0894	136.123	94.5577	50.5504	78.1526	47.2968	70.8246	55.0583	158.189	186.355	94.7691	55.9683	69.747	142.362	137.829	122.098	58.3629	21.7079	204.761	52.8735	86.336	136.357	137.628	121.225	109.373	76.666
uce-1366	104.748	119.687	129.719	61.5749	66.6212	28.8182	177.979	4.53809	118.379	142.695	45.7775	45.118	173.939	95.8438	126.349	123.337	146.338	39.456	122.913	37.8917	106.009	48.3519	21.6374	27.3407	145.038	55.6344	47.5013	84.819	58.9628	55.6012	26.7675	154.665	153.037	126.587	12.4305	42.668	125.124	145.381	73.2261	50.4416	18.1596	135.657	51.4134	30.3764	111.305	73.6602	82.8921	65.8468	26.2437
uce-1367	78.2341	56.4101	35.9309	24.1528	45.7122	28.1648	73.1525	4.49832	33.1511	85.1094	46.503	23.8592	113.668	39.9023	30.5338	47.7353	99.824	10.1933	34.3363	11.9058	42.5982	20.6906	28.5217	10.3844	62.4835	25.7882	15.1855	20.0558	24.2669	24.3923	12.8061	96.7283	91.0118	38.9367	13.4846	31.0243	121.66	25.8604	41.4115	24.2422	19.4964	45.3128	68.6633	37.0432	102.948	42.6868	71.291	86.5741	37.1381
uce-1368	125.048	127.039	131.867	92.651	111.761	92.1716	167.419	12.5579	116.162	139.633	78.7077	52.4812	149.926	170.55	131.104	141.384	137.359	40.0812	128.415	52.5145	105.107	60.9915	50.2672	31.8451	145.406	76.1745	75.299	84.8882	93.7494	96.4726	34.9552	194.533	158.465	119.863	40.6031	62.8878	186.972	154.04	122.192	67.1715	22.4679	158.327	85.2493	44.383	149.717	153.492	128.695	128.225	58.4354
uce-1371	153.545	101.231	105.316	62.2611	70.8071	17.5802	177.782	18.3716	85.3636	132.251	48.78	37.0231	135.46	108.286	93.7771	112.391	112.833	54.4523	99.5786	30.6425	76.5354	39.3872	0	19.7435	109.367	68.3965	39.086	61.2395	72.0533	58.2581	26.71	166.418	135.753	104.113	27.1609	30.411	135.372	111.597	68.0777	33.8468	21.8531	170.407	130.124	54.2179	158.181	124.196	99.4786	100.907	54.4098
uce-1374	144.265	26.3532	26.7096	28.549	53.8359	14.7717	47.0074	6.60661	15.1057	63.8539	28.9015	19.7143	120.534	36.3333	14.2308	33.6376	94.544	14.8471	25.2658	4.45855	24.4689	22.9704	13.673	10.0556	34.3462	40.4457	22.3644	12.1879	47.4949	28.8179	13.484	101.169	102.144	16.4548	15.0233	28.4349	111.311	20.7043	17.6864	31.1266	9.1771	96.8787	44.41	25.074	132.31	107.071	101.354	82.0206	27.043
uce-1375	146.068	89.3799	49.955	47.3581	65.657	23.4656	83.045	1.1194	32.5352	130.825	42.2735	178.859	181.846	184.5	190.733	178.671	115.021	32.6881	213.388	68.0254	38.2427	28.9002	10.6196	113.67	66.1676	56.9065	140.452	141.263	53.9801	106.292	15.5981	149.594	113.048	62.2038	15.1307	36.5227	144.982	45.6595	35.6238	36.1831	9.85124	112.506	161.095	157.205	169.12	99.3657	98.0981	149.402	26.5536
uce-1376	121.167	122.011	136.536	58.5028	64.5666	43.1572	171.258	5.49239	117.332	136.485	60.2148	59.3092	186.915	111.211	129.858	128.678	158.354	23.3888	128.102	30.828	111.993	48.7156	37.0315	25.4191	140.174	45.2169	41.6788	92.6909	37.9966	33.3436	46.1331	173.496	150.518	117.003	20.4739	35.6364	191.401	141.691	75.8584	40.3529	32.003	114.358	78.0626	79.9314	195.815	71.5918	118.681	109.864	98.9573
uce-1378	170.195	76.0696	148.957	81.3576	138.634	16.9675	172.38	21.5117	131.391	122.778	82.869	60.6231	172.273	184.308	98.1132	110.588	185.258	50.5954	100.347	71.1003	101.975	63.7902	132.129	19.6428	121.093	59.1248	53.6485	81.0901	75.3114	85.3212	34.1216	185.775	141.741	100.559	60.3832	56.3462	163.46	160.435	126.618	54.377	15.7273	158.333	127.309	63.597	143.635	146.277	109.638	104.779	57.7694
uce-1381	79.7352	43.3919	56.571	20.6959	25.5065	14.2274	113.456	5.82531	45.7198	82.3464	26.1617	31.2951	173.807	31.1451	47.3727	64.6903	85.3728	2	67.5223	15.4839	44.8794	33.0979	0	11.673	75.8217	31.2607	23.9542	26.9291	19.6167	18	19.8806	80.6085	113.235	33.0976	12.2979	18.3084	122.564	46.748	44.1461	12.9452	21.2895	68.4948	22.5224	41.4324	103.536	75.6408	79.1948	86.528	45.7909
uce-1383	154.254	131.481	141.844	119.031	69.8208	93.0621	168.333	46.2243	118.328	142.583	94.2167	64.5244	183.717	149.415	129.373	137.624	175.73	143.838	135.048	66.7614	122.64	64.0822	61.722	33.4866	153.934	76.0766	68.873	103.544	95.9598	64.6815	37.5612	190.446	172.718	113.849	44.9402	106.366	168.181	136.58	128.013	95.9214	32.7119	180.036	132.743	66.5012	121.12	136.123	114.744	123.505	57.9966
uce-1385	52.1929	98.9462	73.504	40.4105	35.918	19.3746	142.164	7.62069	69.6008	124.736	30.2296	40.2346	137.586	44.331	73.6263	101.958	152.129	6.96094	73.7957	17.9793	65.5511	33.3777	0	17.9315	112.282	33.0124	18.624	37.6131	40.0815	24.0923	24.0175	150.951	116.597	76.7581	12.5888	33.2114	113.667	110.327	46.0865	36.7297	25.8495	156.801	70.0738	48.7406	133.596	51.7188	90.965	91.0087	53.6887
uce-1389	142.038	53.3563	57.9294	42.5959	36.0289	30.1885	114.602	1.98338	40.6212	91.5634	36.4084	46.2905	169.764	103.636	46.1172	75.1268	129.119	30.8014	66.3756	21.3655	38.0257	45.1316	2.11407	22.5604	92.7079	33.2282	32.4645	37.2408	46.8011	26.7736	29.618	152.441	106.503	64.1734	24.8824	21.6241	148.46	60.3917	72.9631	23.8649	20.1151	180.846	100.016	44.8218	146.342	106.374	79.7821	89.5035	50.9278
uce-1390	93.9275	30.0243	34.1477	33.0258	41.148	19.3791	83.9907	4.47126	29.4841	63.1813	34.5405	30.9252	132.103	53.042	36.4299	48.9776	106.101	5.28959	42.4935	19.7027	36.749	35.6262	1	21.8853	48.9738	58.0486	21.5956	24.357	38.6649	27.779	16.9383	147.983	91.4219	31.3425	19.4027	32.5763	128.226	37.2715	39.567	17.1096	17.1236	121.297	61.9426	45.3359	149.884	112.564	79.7642	101.138	49.0336
uce-1392	140.812	134.415	154.623	114.443	81.6883	58.4332	186.191	15.5567	142.371	143.925	109.227	66.1034	152.149	181.19	150.151	149.197	147.68	71.7973	146.24	48.6671	133.95	69.7302	198.925	27.1542	164.351	88.067	86.7781	96.6971	98.3254	96.807	46.0639	163.002	181.65	127.3	31.739	89.7118	125.192	151.287	118.358	94.9688	23.7884	160.435	100.899	44.4982	115.297	139.363	155.542	105.569	54.8512
uce-1394	42.9742	6.2514	5.60204	10.2395	12.0669	7.83333	7.25296	1.72052	3.56575	16.1247	8.38403	6.05276	46.619	1	6.04019	7.42574	9.3964	8.88393	8.79147	1	3.66087	7.88358	0	7.55402	8.60047	17.8218	9.58776	4.88599	5.89922	18.7686	5.81378	26.9448	12.169	3.96734	8.67347	7.25387	23.6308	3.6224	4.98582	5.71237	7.8227	28.7847	26.0407	21.5768	110.203	13.3231	27.4088	59.3297	19.1655
uce-1395	95.8655	100.978	102.901	39.2398	70.6341	32.0596	167.725	8.94019	104.051	120.7	90.3843	44.5014	181.12	84.8833	108.444	123.206	107.489	7.12698	112.039	32.1769	105.44	28.9749	17.2424	22.0515	102.525	53.7915	39.9928	61.0977	50.2166	48.7837	25.13	139.718	116.604	114.341	30.8764	62.9326	115.554	117.984	52.5431	48.4362	17.7007	161.801	63.4491	44.7782	131.604	103.792	122.455	129.738	53.2892
uce-1396	109.312	17.0709	18.3402	42.2241	46.7284	34.7871	29.6786	1.99533	18.0676	42.8487	47.9353	21.277	134.032	76.577	20.9624	29.4399	72.2166	15.4886	18.5669	5.17769	12.2715	9.53958	0	7.10225	17.7878	46.1714	30.3483	12.4532	42.8129	57.8481	9.53956	117.972	61.4717	23.4256	22.6459	47.6061	89.313	17.2637	8.90456	23.2997	20.529	23.8246	70.3402	38.9376	91.9825	74.0118	91.9787	66.2029	33.3744
uce-14	142.081	72.6259	58.9413	38.2107	38.9205	55.0506	112.699	3.61682	71.7484	109.391	38.7043	25.6175	163.811	67.0073	61.5984	74.5126	111.639	20.0106	53.0782	10.5741	39.2073	32.0863	1	16.8783	68.7718	34.6383	24.6632	42.5351	40.6977	22.1257	19.7633	147.49	120.559	57.1239	21.5727	39.6535	127.901	53.7651	32.2776	24.3467	23.0665	156.077	101.475	47.5267	130.576	96.0248	102.139	153.414	68.9909
uce-1402	112.015	22.3037	38.8976	58.867	63.3125	54.8349	53.8709	5.9028	35.062	46.3429	55.7335	25.465	145.909	102.575	29.0724	46.8003	116.824	2	35.2898	7.97551	21.6441	21.3776	10.3158	19.611	27.6378	56.7952	39.6658	24.6528	56.5365	66.8129	13.5921	131.257	100.402	40.432	29.2733	51.1132	148.645	36.2772	18.0583	42.9275	7.07047	78	34.8172	19.3449	94.4221	43.1924	102.335	86.6743	28.3008
uce-1403	117.066	9.34466	16.7319	17.7341	23.9237	8.3551	25.4039	1.66555	13.8401	28.0955	12.8952	14.0952	81.9275	3.54795	11.6022	18.7716	32.3359	0	10.0915	5.04577	11.7158	15.4844	0	7.12447	8.14902	20.1552	10.6878	9.30131	25.7393	16.375	10.3327	32.8316	38.6318	12.0505	7.34983	18	54.6351	20.5961	7.68994	11.7938	19.4989	76.439	39.2222	47.0078	128.33	75.4394	102.877	122.922	56.4971
uce-1405	151.479	125.326	156.094	78.9119	78.7143	70.5477	192.039	24.357	151.144	136.179	98.3154	74.7076	184.126	206.694	151.108	139.052	174.652	113.288	145.284	76.7413	138.149	70.7152	133.175	34.187	153.294	86.3023	77.3609	111.634	95.4512	71.0039	48.1877	180.652	180.672	133.444	43.5208	72.1505	190.412	155.133	109.743	91.9059	23.5763	194.625	120.66	56.9304	136.081	99.5684	98.8094	107.33	65.8555
uce-1408	152.25	153.927	162.023	125.992	115.426	88.7271	190.158	30.4908	145.758	170.213	114.681	77.2057	159.748	169.979	152.538	157.367	154.837	112.399	151.342	64.052	144.981	83.0012	0	44.2764	163.682	111.255	76.9984	109.44	102.063	77.0397	55.6835	172.546	165.411	135.617	54.1404	93.7911	164.816	161.741	128.363	89.7619	39.328	123.256	112.736	87.4955	164.64	154.755	128.627	122.983	94.1047
uce-1410	91.1974	86.4632	122.063	76.1918	94.0026	28	167.819	5.96591	89.345	127.448	77.5444	49.1512	141.931	157.011	107.537	115.657	139.188	90.48	119.129	25.1865	91.9759	43.7346	42.726	22.5293	119.106	57.0405	58.4239	92.6321	62.9902	103.191	35.2979	142.379	132.015	103.398	36.1914	57.9279	175.067	124.815	59.7235	75.5946	23.936	117.15	99.809	49.3717	88.6662	128.567	100.747	122.847	52.713
uce-1412	181.517	148.859	168.654	116.325	137.234	72.277	187.771	26.2359	156.672	170.245	113.617	94.4361	218.717	177.831	160.593	158.49	164.179	87.9892	156.825	94.1589	134.725	81.2869	84.3199	44.7713	164.508	119.628	103.462	129.537	101.228	112.688	63.9204	204.346	193.505	150.267	58.7673	112.244	202.832	169.107	131.261	85.9851	44.8825	177.179	103.859	103.565	175.251	184.12	178.661	163.799	108.476
uce-1413	51.439	32.0034	24.5792	12.6614	28.1467	7.07246	48.7547	5.08475	16.3424	33.4191	24.6773	20.4889	97.1359	11.1	19.8524	30.9794	55.0182	7.75194	26.8807	4.77637	14.2044	17.3196	0	12.5891	24.3305	15.2101	15.8766	11.2436	18.1877	20.5591	11.9148	82.4678	58.7335	18.7342	8.83004	16.1402	95.3533	19.9387	15.9437	14.6116	13.3578	36.804	9.74449	20.6235	61.9335	8.41667	44.7774	36.879	17.4923
uce-1415	139.287	115.18	114.126	74.0096	67.3945	34.8194	140.446	10.8357	97.1485	120.188	43.8354	45.3277	152.079	118.05	104.271	122.486	144.662	104.926	112.769	32.8788	100.468	48.2827	91.1826	28.0946	127.244	58.3731	59.7235	79.5011	74.2817	56.6882	28.0042	148.648	147.943	102.66	30.9482	43.2363	163.696	108.266	105.202	45.2966	25.2928	168.112	61.8632	58.6817	169.682	61.9403	91.7694	132.7	59.0073
uce-1417	141.271	24.4174	22.4591	24.6156	69.6728	10.9881	48.9492	2.4893	19.4449	54.1589	33.3389	28.0021	183.201	109.203	32.3856	54.6165	81.6128	6.79433	39.9757	8.51768	45.7139	31.9576	0	26.6059	43.3242	40.7565	17.9704	18.0699	52.7966	45.56	18.5508	149.372	74.505	37.5603	17.6833	31.6986	121.979	33.9104	23.0847	23.9062	16.4722	97.9037	77.7492	49.3792	122.558	103.924	107.148	94.2423	44.1038
uce-1419	81.0256	131.64	144.731	93.5039	84.0546	46.0418	173.977	18.0216	132.061	137.712	60.1786	58.3557	203.319	138.355	141.558	134.539	148.757	14.0393	134.638	59.9921	113.645	60.415	72.301	31.5049	144.657	115.534	48.2179	89.0741	83.3878	58.7374	37.5802	167.629	162.582	123.252	49.5367	57.572	159.965	141.528	82.042	62.182	20.303	99.0212	130.726	56.8244	152.914	95.9358	127.879	120.338	65.7774
uce-142	123.009	110.304	148.927	87.7255	80.0962	62.0757	166.368	24.0835	109.823	158.056	65.5473	54.3765	195.039	193.86	125.647	137.243	170.636	161.794	149.827	61.4464	117.291	70.8717	0	44.6683	167.244	104.342	60.0323	111.725	60.4075	80.6405	36.7979	208.409	179.342	114.602	59.7204	58.553	173.158	146.874	157.813	67.788	28.5756	130.985	85.1609	79.3791	122.453	83.9895	114.575	97.2895	58.0723
uce-1420	101.928	79.1445	61.9925	61.0129	53.391	39.6043	133.854	11.7715	61.407	126.148	56.2741	36.4209	162.289	128.234	64.9083	97.7536	103.231	25.9535	71.7349	29.4777	52.5183	46.3048	123.523	14.9583	112.967	118.003	67.9556	59.0681	74.1581	88.1029	26.0888	143.566	142.313	70.8151	25.6766	68.3966	140.424	75.4987	68.875	68.1373	17.0461	78.641	110.975	45.8043	154.212	113.464	73.728	95.7688	37.9428
uce-1422	129.49	45.3179	80.8322	19.3167	51.1669	8.71398	148.093	5.86364	52.5829	68.8568	43.1328	30.9252	154.573	51.1363	18.9954	37.8656	106.611	26.5689	39.2033	16.6201	30.0091	33.0385	0	7.94383	56.1882	33.4637	18.504	17.4613	24.8175	20.4895	20.0484	146.991	110.093	33.3107	18.1306	20.9834	111.723	70.1611	58.7234	20.3774	15.5375	53.8273	64.7289	59.7725	155.457	76.0145	76.9195	99.2191	61.4271
uce-1423	201.347	141.134	167.348	132.215	135.668	107.71	192.911	27.6848	148.637	164.851	116.865	76.6526	207.936	198.815	162.302	156.559	171.175	144.176	157.963	60.0056	147.448	65.093	38.636	38.6355	157.08	134.752	100.642	117.805	122.539	124.506	54.3439	202.182	185.169	151.725	73.1129	99.2525	163.146	174.335	114.697	105.27	49.852	195.579	152.923	97.2665	194.975	178.459	165.225	167.151	105.409
uce-1424	117.674	117.12	121.429	92.5492	88.8131	63.5029	166.425	2.64407	92.7738	133.71	66.6523	42.0885	161.311	91.1453	105.793	114.502	113.161	50.2991	110.985	21.5231	101.493	42.4959	88.8187	16.2052	130.506	95.6647	67.8277	63.6338	105.38	97.4596	31.9181	179.278	146.813	109.78	30.3719	53.8264	140.056	125.712	90.0651	69.4703	22.7411	117.963	117.286	41.7662	167.067	101.689	91.4652	137.717	53.7133
uce-1425	137.391	147.422	156.686	70.3764	75.1904	44.0741	197.53	8.7339	152.437	156.397	47.5877	74.4317	167.622	118.171	155.151	150.587	123.548	68.131	153.257	38.0964	131.748	64.5747	2.98806	32.1632	162.981	68.3028	40.8032	101.038	54.8185	49.4519	39.7924	163.403	182.326	146.55	23.2689	45.7823	174.06	159.116	100.617	46.335	44.6858	144.504	71.6487	91.9579	177.875	80.4798	119.238	139.929	106.322
uce-1427	203.336	133.897	136.025	90.5464	107.324	36.9575	167.643	8.3461	126.29	138.698	72.4808	46.5675	182.642	109.678	118.575	135.239	132.155	40.9333	130.186	67.4612	110.298	43.5385	98.5819	22.9518	146.296	83.3508	58.0404	93.4881	84.4123	72.2411	29.3945	180.3	154.41	109.742	36.9056	67.5061	160.767	130.705	82.0983	64.8146	41.0841	119.462	84.6457	69.5166	172.35	151.117	125.971	141.067	84.7912
uce-1430	86.6089	53.1615	72.1025	48.4926	54.9836	33.9082	139.769	11.4416	80.0171	114.3	52.2995	34.5891	151.932	121.508	78.5265	91.7158	112.537	27.3478	78.6645	25.4435	80.2545	29.4504	27.3817	13.4309	91.3569	54.2165	26.0927	46.4743	36.0289	64.4744	23.7911	142.52	133.291	83.9331	18.7613	37.8211	151.308	75.9509	58.1285	36.244	13.0659	82.0216	83.7059	27.0285	115.58	64.2779	76.8739	93.4766	38.6444
uce-1434	132.177	4.81633	9.83242	15.9829	18.1988	4.06207	22.6703	1	6.87222	7.34066	11.8659	17.8709	97.9231	15.9196	7.74176	14.8489	37.9753	2.5302	5.5989	3.39901	6.96491	19.1593	0	7.47253	10.5879	15.5809	13.3099	9.83516	7.19259	20.5932	9.65934	34.5642	14.6142	12.217	8.29694	10.162	27.8374	9.87363	11.1126	12.5274	23.5302	121.839	53.6695	63.6374	123.583	14.6044	94.9116	91.2831	64.2115
uce-1438	91.6316	69.1805	78.3478	18.8704	23.0098	13.7593	140.575	3.71207	43.5119	103.075	24.51	31.5056	128.441	134.652	67.7877	84.2472	63.3162	13.9014	70.1676	13.237	54.2404	41.3394	4	15.4792	127.039	24	15.6181	33.3785	27.5582	12.4825	18.8084	99.1275	62.5279	60.8478	13.3344	24.1919	112.123	83.4385	59.3333	28.7857	22.7353	66.828	52.5889	43.8673	72.8909	46.6368	59.7214	113.896	41.0922
uce-1442	31.2848	6.80846	7.53483	11.2568	16.1783	3.1634	14.4826	1	6.98417	23.2997	10.6353	10.187	30.7413	6.6242	7.54062	12.1701	19.3611	3.19231	7.18546	1.57143	5.91791	6.93284	0	6.72208	7.99465	18.8349	6.76305	5.78519	16.6259	5.84153	10.6915	31.9834	17.6961	5.09326	5.0303	10.3799	39.2553	8.45274	5.94879	8.64831	7.24427	8.88014	9.17197	17.5348	30.451	14.3146	15.4473	17.2809	15.6554
uce-1446	78.6056	57.3681	63.1698	20.6828	23.5513	24.4145	128.618	10.5891	53.1685	85.1166	29.8821	29.295	142.871	90.8446	50.1644	93.0812	91.7442	5.49828	64.174	11.9718	60.3835	30.1724	0	11.3367	88.3658	32.4196	18.6789	34.23	23.2508	19.2655	18.5932	142.365	109.124	60.2534	14.6461	21.4158	136.624	52.2813	53.7496	22.1561	14.0718	43.2257	21.373	29.1792	116.347	35.7203	57.0569	78.8556	37.197
uce-1450	129.455	27.9711	18.2252	27.4095	36.8776	22.0377	45.2471	0	20.7276	45.6934	29.3774	18.7944	128.933	19.0213	16.0779	30.4989	70.3993	15.9115	19.403	5.15741	27.9255	18.2625	0	7.77045	19.1331	22.6246	23.8261	22.156	20.2878	18.1429	6.90857	99.6794	60.1174	22.7776	7.24709	42.0545	76.1748	21.5646	17.1381	19.2517	25.7338	73.7668	62.0603	52.6939	151.636	113.928	81.3744	110.719	58.0646
uce-1451	38.1733	5.24038	4.21994	8.36	10.5543	5.09747	12.3926	2.85714	8.04298	11.8721	5.80339	9.46991	25.4785	0	3.61842	7.24642	4.61277	1.5748	7.38968	1	1.89199	10.6648	0	1.73485	3.25788	7.21107	4.88406	3.44937	6.97255	5.22449	9.10029	18.7427	18.5615	6.25862	7.16379	6.91636	10.1561	6.02579	4.61279	4.98092	14.4585	52.191	25.4945	29.3209	67.9331	34.6746	21.1242	60.1287	30.4527
uce-1453	156.313	51.2991	41.0725	42.6982	51.8495	30.4876	69.3989	4.79452	47.3755	107.366	47.1848	28.7549	148.46	86.6842	40.4405	42.3086	94.6551	9.44715	30.4442	15.1377	32.3197	26.2528	44.0328	13.8168	52.4777	56.5114	35.9042	34.7891	48.3053	57.9536	17.7571	118.455	81.6388	41.6338	20.1155	56.8184	119.541	22.3178	28.0076	37.9856	18.7871	133.068	71.2672	40.3755	169.631	61.927	103.052	123.971	44.7398
uce-1454	10.3671	1.5748	4.4919	4.84177	4.44628	1.70968	11.5684	0	8.07422	13.2505	3.6869	9.27734	13.4293	0	6.58008	6.30469	2.33918	0	6.54176	1.80665	4.89891	6.21289	0	3.6206	7.77647	4.63585	1.62162	3.70414	2.4467	2.1982	7.59763	6.97674	10.1781	7.87037	1.9734	4.42977	12.8249	9.44794	1.44509	3.64184	12.7285	10.3072	8.63816	25.0625	28.2225	3.64486	9.1358	22.3667	34.4941
uce-1456	142.149	129.899	137.385	93.4005	96.3161	27.5471	171.887	20.3189	124.066	133.78	69.2606	62.757	197.464	117.774	125.683	139.058	159.136	111.8	141.275	43.5336	121.645	60.2795	161.515	30.7702	151.66	95.1554	61.5244	101.371	76.0452	82.8485	42.5832	189.684	184.679	121.759	48.0463	64.5472	171.623	136.937	122.48	70.305	35.0133	119.433	66.5692	73.2758	155.959	103.838	116.634	120.934	74.824
uce-1457	70.8808	6.93621	16.0175	11.9171	20.6527	9.96907	32.6972	1.61215	16.7511	18.6196	19.3153	28.3579	119.5	2.84577	4.03226	12.9619	54.6067	5.7971	12.3784	9.81546	9.27646	21.9489	6.45638	3.82353	20.605	11.8742	11.0521	4.91598	12.8956	11.1931	13.5474	84.2955	16.0805	12.0282	10.1966	13.8571	45.4032	12.6395	24.7354	12.4789	7.0865	25.814	18.6286	21.2738	84.7268	6.99145	48.1994	27.8818	26.1037
uce-1458	151.853	74.1033	54.2413	48.7774	69.0608	19.9493	101.219	1.92043	49.5781	102.847	38.8932	30.1973	159.744	76.4742	52.0607	69.9165	99.6159	16.066	49.9317	4.94343	44.261	30.3323	0	13.6562	75.0819	51.033	30.4819	30.4905	45.1566	73.4756	21.5724	123.701	100.761	64.6191	19.9003	28.9813	110.005	61.8877	20.9666	21.7619	23.3981	119.813	88.8426	60.3945	140.944	142.33	104.688	143.725	52.7434
uce-146	138.673	123.579	120.413	102.901	86.5299	92.8822	154.833	20.6953	115.622	134.783	82.5404	51.1816	185.409	131.833	118.21	113.523	170.062	181.769	112.598	39.8226	104.065	43.8659	117.17	32.5816	124.843	120.534	84.1576	89.3674	93.3109	89.4623	31.1775	173.405	150.733	103.546	31.1933	81.3137	128.278	121.416	89.4573	85.6993	21.7833	152.362	93.8284	52.752	141.12	119.869	107.298	117.271	47.4446
uce-1462	61.8909	7.50337	5.69888	10.7619	15.8742	15.0167	16.0742	2.88973	4.34607	10.4293	9.66133	13.1775	36.5771	0	5.06292	10.0135	22.6887	6.06061	8.28182	1.78764	5.21324	10.1329	7.52273	5.13189	12.7955	12.4891	7.07213	2.41753	7.80645	12.7701	7.84224	11.0504	22.6732	3.7573	4.32923	7.70479	28.9965	4.72449	7.07595	6.64846	12.8315	18.8608	24.1236	23.9371	61.5232	17.3192	30.3477	102.056	24.5843
uce-1463	147.512	144.142	179.538	108.58	125.983	91.6287	205.485	24.7642	158.537	160.9	118.8	70.4557	176.581	163.37	158.736	161.587	174.939	108.36	164.633	66.4386	145.424	60.2874	170.11	41.189	171.089	131.737	88.8842	112.058	100.141	120.484	53.5969	172.377	145.219	150.89	51.7603	88.0033	168.313	162.831	101.869	81.5184	36.752	181.46	142.974	67.0924	141.052	141.266	121.568	130.651	82.1108
uce-1466	106.66	130.594	129.54	109.668	129.049	86.1075	177.47	32.7449	92.7116	149.08	91.3115	57.6194	150.058	163.102	121.622	128.804	145.851	118.146	124.831	51.8455	101.63	43.8139	114.426	27.0627	131.326	101.413	81.2285	89.1074	99.5765	101.152	35.985	187.462	156.646	106.263	34.0934	85.5476	172.717	138.841	95.5506	68.3531	23.0138	146.336	120.703	37.2213	117.562	106.331	97.1768	112.964	45.6401
uce-1468	137.929	32.4089	28.7563	32.29	44.9525	18.11	59.7219	1.66667	25.3823	48.0886	41.8937	25.2648	135.676	86.4492	23.8266	29.8882	106.856	14.4434	24.102	6.40367	25.284	15.4359	2.13738	8.21603	35.8103	28.7332	16.709	20.4133	35.4478	24.8463	6.47199	140.556	83.9529	29.916	15.6358	43.64	110.84	29.936	16.4031	19.7077	10.6234	107.801	52.4316	31.4047	93.9855	66.4291	119.517	94.4026	25.2719
uce-1469	180.182	139.385	177.317	95.6865	95.7406	30.5012	200.69	36.4516	145.204	163.519	73.3246	76.547	188.305	121.664	158.97	157.486	149.425	41.2537	166.923	55.9682	134.544	76.6366	39.6788	31.5763	177.066	85.4641	52.4236	104.339	93.3473	114.97	41.7907	138.635	150.265	136.139	35.1496	42.4716	165.44	161.47	131.056	57.8786	41.2821	161.562	132.741	80.1497	162.712	90.0231	141.976	124.078	92.8861
uce-1470	148.481	135.451	163.875	113.356	135.068	134.078	187.883	52.8832	149.774	164.121	138.335	85.0875	171.671	172.631	147.231	154.045	167.089	171.521	151.968	93.2803	127.4	91.514	48.0643	54.1804	165.711	96.2288	129.384	137.022	116.246	142.827	46.9878	185.718	164.776	143.53	80.6698	114.757	165.951	169.195	124.397	113.949	41.4827	115.744	128.365	73.3374	162.375	180.608	135.131	110.014	76.5959
uce-1476	54.3473	3.9906	3.125	4.95631	6.24731	3.63333	9.73981	0	4.60082	9.18495	6.31734	9.59105	20.8175	2.46914	1.68239	5.67224	1.5625	0	4.06051	1.29185	2	6.57468	0	4.53292	7.87774	4.46606	2.18012	1.12542	5.0991	8.86885	1.50588	7.95139	1.88889	2.42294	2.32298	5.40435	19.2544	5.39259	2.5022	5.50251	5.82445	4.50289	17.7056	23.6364	56.431	20.5826	31.2436	34.5152	26.2539
uce-1477	169.396	172.141	161.574	100.648	141.751	98.7441	193.41	42.8695	175.806	180.979	121.45	80.7896	188.325	194.445	169.711	162.905	169.907	96.5591	156.413	64.1419	144.752	80.1189	1	36.0432	163.18	141.388	87.9653	132	128.627	123.581	71.0675	191.205	183.041	154.758	50.465	100.185	195.752	169.406	113.846	95.9032	43.1344	126.275	122.244	96.2932	187.855	135.416	144.823	159.115	114.839
uce-1478	23.5154	15.6957	8.11051	8.01261	5.49162	3.87347	12.3743	1.81818	9.20116	19.9711	9.37203	10.3218	36.9537	1.26582	7.07273	10.2966	19.4184	0	12.8402	2.79439	4.97835	9.95096	0	4.94336	15.1022	11.5203	4.74432	5.893	3.32759	5.35023	6.77049	2.77778	9.62191	9.52016	3.19802	4.62547	19.9898	7.42935	5.51626	5.37548	14.8228	8.29703	14.3687	25.5631	44.9304	3.68165	17.3634	16.462	30.4485
uce-148	121.152	40.6677	60.9308	20.8494	39.9436	20.4639	111.961	6.3423	58.3333	98.8699	19.0725	32.8168	138.114	48.01	38.612	65.5386	85.4909	41.8958	53.2012	7.79196	44.6336	39.7101	1.04712	15.1702	68.2087	35.0881	33.9814	25.4417	27.6447	17.9632	25.3979	101.151	80.7817	47.8977	8.89293	20.7414	125.37	58.2195	31.8438	21.185	26.866	94.7123	63.0068	48.8679	125.485	77.4788	67.8602	86.0458	50.4346
uce-1480	140.294	52.864	74.07	33.2812	78.6604	15.8592	133.678	1.78062	77.8308	87.5546	65.6026	32.5441	151.715	53.934	36.625	47.7775	131.079	42.6905	36.0374	25.6086	34.6964	40.7628	26.5752	10.1618	59.2325	42.7092	24.8399	22.6617	40.9783	34.8607	16.8412	139.52	119.303	27.2719	26.1492	22.3747	123.513	61.712	69.8098	22.5889	11.1178	118.916	99.4563	38.189	122.307	61.3818	99.4665	78.6046	42.6988
uce-1482	72.4339	5.56021	6.52415	7.50883	7.60544	6.86275	20.6406	0	6.5675	6.26627	8.67359	13.8822	19.9229	5.63208	3.6133	7.3149	28.218	3.66972	6.97573	1	1.67742	12.1725	0	4.63636	12.3566	4.86842	5.71053	2.79427	11.0889	11.4773	9.87664	6.73684	16.3027	7.56731	6.58893	6.8509	18.5385	3.6703	5.37681	5.95752	11.5216	62.1818	13.5814	19.4928	77.495	11.7606	46.4758	51.4885	27.3966
uce-1484	126.321	21.7929	23.5939	15.7375	26.8276	9.09424	40.7127	1	16.9711	38.3868	17.2021	14.9055	87.4133	10.4367	17.9133	27.3435	36.0906	12.7983	20.8531	6.29091	10.433	23.5894	6.94444	6.77555	31.1059	21.2034	11.8486	8.67121	9.14437	18.0389	10.4261	37.5225	27.7398	12.269	5.96444	13.7154	72.7799	20.3526	19.3568	19.6082	26.0748	99.292	70.2266	47.931	158.571	60.0292	96.7017	131.761	49.7454
uce-1485	135.116	42.0258	58.9254	32.8297	27.5598	20.4714	93.2381	6.26094	38.2019	90.9672	36.1127	30.297	146.122	94.0813	38.6153	70.6492	118.688	37.7109	56.3754	12.5908	45.9032	32.8084	43.9429	18.1531	88.4405	43.0451	18.1207	30.2479	40.7529	29.7439	20.119	110.449	113.906	50.4893	11.7371	29.2887	131.431	52.0508	33.8	22.0065	24.5303	132.939	114.83	51.3574	127.455	132.935	98.7739	102.947	45.4079
uce-1488	159.585	9.0226	6.8592	25.3418	23.2539	11.7675	12.6412	1	11.0508	27.2119	13.3922	17.4548	62.9849	15.0952	7.89266	11.0565	29.6721	2.40964	8.69774	1.67925	7.07062	13.1388	5.43119	7.05382	7.29944	19.9486	11.4622	4.36	11.8922	14.473	7.35168	38.1328	9.34185	11.9689	6.50385	6.63881	26.8417	8.59887	6.33333	5.65986	18.1299	137.858	60.6644	35.3785	137.143	67.169	76.218	149.897	45.7571
uce-1489	37.28	7.30303	6.60688	3.19831	3.6129	7.23207	10.2761	1	4.04558	10.7007	7.00847	6.60613	7.25076	0	9.5561	6.46721	7.83007	2	4.54167	2.42652	5.18362	11.6288	0	6.55128	6.37674	10.5674	5.90957	1.36327	4.9557	3.85106	13.3837	8.3871	1.5873	3.48837	1.98039	4.92889	17.6933	6.7822	3.65649	3.59524	6.57309	11.6259	3.54386	13.9028	29.75	4.42038	10.9167	10.6489	20.2176
uce-149	135.796	35.2327	32.1669	18.1176	20.2081	10.1345	64.0725	3.12779	22.3626	80.0118	11.2009	16.519	140.08	7.95185	25.4368	32.6678	31.8481	20.7037	31.9477	6.54545	15.8174	18.8803	0	8.05565	51.6762	17.7813	8.72358	17.6033	14.9968	18.6904	12.2378	82.7327	25.0383	24.0101	9.96802	11.8116	102.394	35.6003	14.2277	13.0096	18.5396	128.866	36.7661	42.2243	122.805	82.848	53.8747	107.783	39.4469
uce-1490	155.947	108.053	140.798	97.031	105.376	46.9	171.68	26.8886	116.786	113.109	88.5276	63.2447	204.215	151.474	124.664	131.41	138.517	108.751	133.704	58.045	108.763	56.0057	100.271	34.3809	150.501	87.5665	70.7672	95.0337	84.4792	82.2557	43.6403	142.877	163.048	121.564	39.2861	65.9042	149.808	137.834	111.535	84.9895	23.3991	157.792	104.304	63.6497	132.829	128.265	120.391	104.098	66.2397
uce-1492	122.577	32.3802	54.3125	31.2226	71.5558	12.5869	97.5597	2.69759	51.5661	61.1946	66.1838	33.0639	121.832	68.6565	22.6623	58.1776	126.872	62.6216	32.8534	15.4331	18.2758	35.7729	0	7.91968	40.7086	36.3701	17.2787	16.426	34.0692	39.7148	15.7816	131.614	106.791	28.6857	22.2864	37.3558	107.72	62.1151	54.9886	19.3624	10.0705	69.0061	58.8367	36.1169	140.154	78.8967	122.245	54.9566	36.4602
uce-1497	135.543	93.023	94.426	21.7451	59.6877	31.3633	152.49	18.1212	109.339	119.083	35.0901	32.9945	181.002	127.974	90.485	102.637	138.014	72.7519	82.2679	28.7374	77.3457	30.4246	0	18.039	115.475	35.1746	26.6225	71.7121	31.6553	40.0915	27.8517	153.124	99.7931	89.9031	21.3507	19.3501	116.674	97.4796	73.1124	30.2391	19.83	76.8989	60.4935	28.6173	125.409	89.2745	107.042	97.6591	48.3338
uce-1499	139.883	116.936	164.314	64.0219	111.019	35.9233	193.015	32.79	153.781	141.195	112.402	69.4095	169.092	142.471	101.421	140.779	185.239	125.671	146.737	90.6825	100.387	86.4074	155.576	24.1702	142.165	52.6622	44.6532	111.35	50.2105	56.2531	45.3683	197.855	151.463	126.511	36.1454	30.6453	167.989	173.465	144.396	40.7137	18.3808	142.18	82.5467	85.8912	161.065	139.647	102.985	131.692	85.574
uce-15	158.485	110.635	134.063	104.243	108.609	66.3855	160.678	26.5678	119.227	134.917	87.4034	61.0336	164.332	173.762	122.235	138.039	166.31	62.0495	133.866	44.25	112.244	72.0842	42.2279	37.7822	147.038	84.6077	79.3041	103.183	84.4048	102.007	35.2342	171.624	130.678	137.182	26.5529	59.9006	144.541	142.89	100.254	70.3504	30.3784	106.253	97.1543	62.913	160.214	93.8195	82.0128	98.6505	60.4326
uce-1500	12.1295	14.5286	11.2377	13.5914	8.95195	9.00301	38.0696	2.33918	7.85607	26.2551	7.14103	13.3351	69.0698	5.175	12.2639	25.5069	33.2034	9.15104	10.1719	4.11594	14.4462	15.7899	0	12.5915	28.5365	15.3256	8.08712	11.9695	8.33232	9.9835	9.95164	44.9231	46.4889	15.6506	6.04255	10.7151	47.8212	18.6542	16.8779	5.54891	12.9358	5.18824	6.54754	24.1562	80.4691	20.9964	34.3806	53.2367	22.7571
uce-1501	59.3466	24.4126	15.1044	14.2955	23.6913	17.9917	31.4389	4.2294	17.7419	39.4575	22.3073	18.4604	98.639	34.335	10.8756	22.3851	76.1994	33.6378	16.2597	5.18777	18.2479	20.5721	1	12.2028	25.9536	20.8257	18.8029	10.2448	22.6633	24.254	8.02937	86.2377	35.3704	11.7295	10.3139	12.9557	99.7014	19.8686	15.7774	12.7185	18.4958	19.8801	30.8163	27.3586	85.6987	45.1809	54.0677	69.385	16.9521
uce-1504	127.04	59.4691	96.8991	79.3897	78.295	60.9806	108.905	11.8509	98.5228	105.703	74.6989	29.3511	129.766	147.223	64.1917	101.117	125.252	42.2143	70.3312	39.2344	43.8708	31.1347	3.94737	27.594	97.4396	89.135	67.131	97.9555	104.834	61.6528	25.7251	161.728	114.558	97.5968	32.0643	68.6094	118.484	102.709	77.6119	50.4412	25.0492	83.9258	98.9145	50.2743	104.54	106.457	98.2268	81.0604	44.7982
uce-1506	51.3608	10.93	4.62825	3.22026	20.2379	6.95238	8.62396	0	5.29526	19.922	5.9505	10.7465	9.85075	7.28455	1.66574	2.88483	18.9368	6.975	3.32312	3.17714	2.1041	8.375	0	6.23988	4.06162	17.8961	3.49587	2.14244	9.32753	5.79825	6.61003	16.621	9.10526	4.61281	5.20988	10.4298	28.5182	2.9805	4.85619	5.90175	8.93036	55.6981	6.54779	22.8106	66.4068	41.2844	40.0062	66.034	25.2368
uce-1508	100.196	21.5194	15.287	9.63158	15.8048	8.22383	31.1686	3.09434	10.9977	51.9431	12.6667	16.1321	49.2882	6.12857	13.0069	24.0638	28.4135	6.25	12.0592	3.91808	8.85649	19.6196	0	8.41687	14.3257	32.4825	8.55963	9.57176	7.35942	5.51804	11.8109	25.4545	17.5212	22.7677	7.45982	11.396	41.4643	16.7768	6.18588	10.8936	16.9932	40.1603	15.9244	39.656	135.082	92.0378	67.4069	80.3229	39.4191
uce-1511	142.726	66.1733	71.5151	38.6245	45.3515	29.2027	118.185	10.75	65.1429	119.038	40.7818	23.7593	181.297	131.764	59.1492	96.6626	162.544	40.6743	39.3082	15.6682	54.5333	29.2748	0	18.8786	66.161	36.8424	16.3358	35.8672	38.1756	46.4087	19.668	181.015	124.225	81.4949	12.6853	45.369	180.047	75.9415	33.8229	28.2078	17.1479	156.767	25.6161	34.5302	113.579	36.6801	71.3947	111.469	37.1014
uce-1512	126.315	95.8642	119.367	49.0734	47.2967	31.4463	177.941	7.50939	93.7514	132.782	26.1188	55.6081	176.96	140.775	96.8006	137.584	164.482	68.7592	111.825	25.4113	83.7066	46.187	5.505	24.3214	131.179	53.766	30.5138	66.5038	33.8643	68.5314	36.3478	124.288	106.304	113.446	19.139	23.6735	145.775	109.782	57.0852	24.1974	27.5188	188.95	99.1975	42.7366	157.833	144.927	119.632	133.589	46.4162
uce-1514	165.317	91.7827	82.4893	41.8078	68.1472	42.7462	137.337	18.8311	72.4486	109.276	49.0208	36.3039	138.484	115.415	82.6833	117.854	147.019	30.8592	81.4875	24.9837	63.629	36.1462	27.68	19.9959	111.614	48.6301	40.4888	54.6817	61.1715	34.15	27.2691	137.565	93.3814	84.1844	25.9509	31.0521	165.241	98.5991	91.4002	44.2919	19.1603	98.827	87.8864	47.6246	129.636	64.5335	106.924	106.68	44.3873
uce-1520	124.089	100.723	69.6877	60.4867	79.6128	35.2512	151.117	31.0153	71.6108	107.455	46.4282	35.4302	172.51	118.704	77.029	116.406	150.929	83.1749	87.6033	22.6525	62.7854	40.1052	30.6653	13.8622	112.763	64.2304	40.3859	55.3721	61.2994	84.1374	28.5734	183.171	145.92	97.7353	20.6508	42.7982	135.636	99.7948	76.1155	36.869	27.7628	161.308	61.1377	45.5416	112.936	116.408	136.385	134.728	57.932
uce-1523	88.2311	111.995	104.17	62.6186	92.1009	70.0036	159.676	22.483	97.1039	126.867	67.3872	49.3593	173.541	123.697	104.775	121.309	140.661	59.6411	111.626	44.9206	107.017	43.7685	18.8149	28.6167	133.881	98.7294	56.0026	80.581	75.646	84.7342	33.5593	155.173	122.453	96.6447	23.7653	63.5137	170.865	121.902	98.4266	45.8739	26.7586	141.152	81.3098	52.1203	120.35	99.7742	102.367	109.76	45.2144
uce-1526	183.546	103.614	67.5374	44.9335	44.6148	13.6246	154.663	8.69338	67.1537	132.231	23.12	27.5458	129.898	104.764	62.9041	70.134	131.09	45.8663	65.9873	18.2897	43.9309	24.1382	23.2486	14.204	74.4866	34.0818	31.0575	31.141	29.4419	30.0264	20.0155	139.882	116.139	67.2574	10.6004	21.73	139.463	82.2764	27.3329	25.6954	22.3963	156.933	112.372	57.8914	159.661	89.9367	132.213	144.517	57.3709
uce-1529	98.4081	112.334	93.3976	49.4451	64.9802	37.2015	129.962	7.5509	85.3461	122.541	34.5516	43.1782	154.85	142.749	92.4006	110.622	125.749	36.8663	79.7033	41.0746	90.6809	44.0151	95.1045	21.308	114.205	34.704	27.2725	62.1933	33.349	33.0519	28.8301	122.648	129.471	74.4517	26.481	32.1124	152.274	86.8866	79.316	34.2689	19.8204	38.7227	45.8432	53.4159	101.629	49.627	106.167	69.569	49.7246
uce-153	25.6807	3.38855	6.52507	6.7605	10.3036	7.575	17.4513	1	4.25959	10.0708	4.95528	17.2743	22.9729	0	10.0826	7.89941	10.4645	12.5874	5.54277	0	8.82313	11.6903	0	6.01475	8.34551	14.4633	1.64356	2.62696	7.63682	3.54386	5.55752	14.1667	7.04762	5.05018	2.70035	8.7037	16.8006	7.73451	3.85841	7.4767	18.59	3.73832	2.95425	25.9735	88.4346	6.40769	24.1734	41.023	34.3805
uce-1530	159.821	159.485	153.847	88.3333	78.3222	67.776	183.042	34.1179	147.608	158.725	91.1555	57.762	149.881	177.041	136.014	154.305	146.429	112.848	142.239	45.0692	128.588	74.025	114.625	32.8022	168.767	100.573	76.1633	116.9	80.8208	99.4526	35.0537	169.763	141.841	128.37	39.8644	64.199	132.983	156.529	147.831	61.0346	35.2471	178.533	121.519	70.7576	114.578	163.514	103.403	83.6793	58.5606
uce-1531	97.9381	22.2241	22.1164	10.1337	20.5234	7.19048	35.3772	1.12712	25.0431	38.7155	7.84593	18.8618	86.1626	0	26.7996	25.4989	40.1049	0	19.5572	2.53807	11.972	11.6134	20.8589	9.34989	22.3629	14	8.31868	13.738	9.88858	10.3655	10.9825	31.5344	39.951	21.1401	4.70609	12.2807	43.4852	13.1142	9.57667	10.5286	20.7725	29.7865	17.9331	40.2069	92.3961	14.9016	41.6308	59.3284	37.6121
uce-1533	136.693	119.258	132.454	83.5321	75.0253	52.1383	167.536	10.3526	114.988	140.217	76.3232	37.6366	170.869	135.822	113.201	126.612	164.24	115.688	123.599	59.9735	94.8119	29.6675	3.925	17.3092	146.853	88.2062	43.8699	93.0086	50.8727	55.2132	22.5538	192.433	150.97	122.991	42.1749	35.9021	156.967	143.426	106.782	50.252	17.6015	147.431	99.4246	48.9347	155.062	117.292	103.858	81.8254	53.3955
uce-1535	101.812	10.8792	11.9082	13.0103	16.3629	9.35023	25.0527	6.62778	10.998	17.4444	25.1903	16.9796	91.625	34.6989	5.67365	9.68301	73.4795	1.69492	8.89483	2.3419	4.61724	17.0412	0	3.11502	6.42832	17.6593	5.71885	6.13125	11.1022	8.375	8.2415	119.472	22.9763	5.91942	14.7349	15.2479	96.0459	13.6139	9.46204	8.75522	8.12931	79.251	42.3155	39.2687	133.086	49.3073	70.7313	126.704	39.102
uce-1538	117.419	56.3122	68.9517	48.0125	56.3775	46.9928	132.708	7.0338	55.6873	97.3493	65.0995	28.0091	136.502	80.1661	54.6742	88.3876	105.073	35.4495	80.3228	12.8667	58.0332	39.182	10.0301	21.0908	79.6901	42.8374	24.003	25.4532	42.3215	43.2768	22.356	107.908	121.601	60.6848	24.9123	44.0059	137.811	58.9698	43.5645	47.7535	28.2531	139.36	81.474	53.9311	138.903	67.9412	97.6009	164.543	52.7662
uce-1539	192.874	94.9343	85.5091	73.2293	78.8081	43.7778	134.143	19.1447	53.7896	119.585	40.6691	29.4699	145.823	150.266	73.4629	115.629	166.623	69.2435	87.7538	24.9721	73.5308	43.1371	32.6299	29.3522	140.545	81.4971	46.646	40.3639	62.4354	51.9855	22.6531	159.728	137.336	84.477	21.5646	29.7857	138.87	105.534	73.635	48.5879	27.7454	129.66	111.604	63.9524	124.355	154.108	121.75	132.536	71.7832
uce-154	18.2564	46.7568	33.0015	9.28856	12.9247	3.85799	73.2347	3.58744	29.8933	64.8436	6.00932	18.8615	48.0521	25.5081	31.484	32.9534	74.7812	4.05405	34.3632	4.02353	22.1467	19.1493	19.106	9.27215	48.9373	13.92	7.63922	13.5112	7.24242	7.39113	12.0633	39.9558	76.4681	27.6411	5.63452	8.47597	104.753	45.7143	16.1531	11.7232	5.80634	4	2.96581	15.4365	45.2638	2.07273	8.0463	9.17901	17.1925
uce-1540	146.384	109.653	103.716	83.0654	83.3981	33.6828	154.246	10.4827	88.1382	136.045	66.8755	41.9619	176.308	69.2201	89.2443	119.226	166.041	88.6239	104.696	42.2093	84.4319	38.2931	0	25.0681	127.702	95.462	52.6048	73.8772	73.767	72.7098	35.5931	192.011	105.991	101.363	53.4186	58.2505	121.235	116.818	87.522	72.3287	20.1481	121.746	98.4545	54.1752	143.806	115.552	115.531	123.489	50.3148
uce-1544	128.024	37.0578	55.8186	25.7149	63.2517	12.6656	121.588	5.0521	46.1097	45.426	49.551	24.6454	135.573	62.521	27.8493	31.7103	105.803	1.9802	24.173	10.7803	21.4568	30.9556	2	8.66047	36.948	25.6282	15.558	16.3638	26.7513	32.9526	16.4899	119.932	118.744	25.8095	29.5647	15.9057	118.168	54.3179	36.1787	20.2447	6.97685	97.4676	72.444	41.8168	135.804	49.1482	111.463	111.038	47.0225
uce-1545	104.403	114.23	114.805	88.9486	97.3691	48.5359	151.392	5.53582	111.079	125.606	81.0996	42.7975	157.459	120.039	117.233	125.493	117.255	51.8315	110.798	46.387	99.4488	49.8793	113.117	22.2723	122.742	67.3148	66.0847	89.3701	68.4978	70.7128	26.6593	155.978	150.112	109.808	42.9746	58.3678	147.053	110.044	82.9549	67.4534	20.8549	111.854	83.7785	56.2195	116.685	169.433	134.725	99.1713	57.0243
uce-1547	167.797	103.327	130.937	102.351	116.869	77.3796	165.879	25.9076	114.651	123.726	106.131	61.8343	181.566	153.791	120.299	129.688	183.472	103.972	122.047	49.8061	110.802	53.8833	15.335	39.5049	125.432	131.156	88.5393	90.1639	89.3409	94.4463	42.4455	181.876	181.517	117.304	63.9453	63.3614	140.874	135.882	102.501	97.7968	24.1719	170.604	136.617	53.0638	124.131	166.443	111.421	108.343	55.5995
uce-1550	140.671	113.11	109.381	60.1807	90.393	35.3549	150.2	35.0665	84.4994	119.754	62.7395	46.976	187.359	121.085	91.375	108.696	128.931	113.118	110.64	28.1737	101.161	40.3551	9.31683	20.1706	116.537	87.7512	70.0023	59.9358	77.3836	85.2571	23.923	127.987	150.406	92.4183	33.4344	59.8516	158.542	91.7925	72.6193	74.5481	20.9187	144.724	94.9262	42.6953	170.088	100.3	94.4784	160.888	55.2045
uce-1555	59.1429	10.5227	14.4679	6.97872	13.5611	3.96078	35.7964	5.54085	8.70803	14.5517	18.5077	17.6377	65.1841	14.9321	5.65893	12.0057	39.4889	44.619	8.68214	1.89826	6.45187	17.7321	21.5149	4.16409	14.7116	8.625	9.83908	6.78178	9.8883	2.96183	6.74595	77.699	56.5943	9.51712	12.4558	4.87407	25.443	19.4661	15.3268	4.85098	13.9429	40.5263	31.1121	41.1107	123.909	56.4658	75.6142	77.0852	44.6357
uce-1556	110.343	118.599	119.811	77.4929	70.6941	46.1779	158.719	45.5858	109.862	127.504	47.5225	49.2405	170.692	148.994	119.458	125.715	148.762	14.1196	112.013	25.8204	109.783	61.6463	35.7879	26.2854	138.671	97.9425	45.3571	89.6073	58.4296	47.9202	33.3595	143.61	143.817	102.253	32.12	40.7387	123.062	121.551	110.924	61.1501	30.4992	136.056	68.7903	51.6167	152.71	119.737	89.8996	78.9592	49.15
uce-1558	133.847	119.96	115.088	86.2361	73.8129	37.6498	159.724	28.6196	115.263	136.527	86.9061	50.5702	169.705	148.139	121.513	119.803	146.927	2.82812	124.651	58.5041	101.95	36.255	127.115	23.1788	115.835	74.3407	76.8824	89.8215	90.7461	94.0231	32.3853	180.157	141.775	104.903	20.9775	46.4062	149.29	131.821	66.7466	79.2714	21.5905	124.211	99.5644	53.7715	135.322	117.887	135.091	110.578	50.7825
uce-1560	135.387	113.908	135.721	94.2225	113.401	67.4539	181.388	11.5162	110.44	128.383	83.962	54.728	136.901	132.739	123.64	141.872	165.153	147.41	130.415	30.216	108.316	55.5315	79.678	35.2378	137.465	86.2434	51.397	91.1021	98.0595	77.8402	33.4974	161.442	161.369	114.047	45.6439	62.4944	121.711	134.068	115.183	84.0413	27.8361	191.058	120.127	57.4346	161.15	155.034	106.134	121.298	60.249
uce-1561	178.41	87.307	137.511	81.7392	132.686	55.0456	160.063	9.29921	110.617	117.467	85.0635	54.1517	186.81	140.511	85.3254	105.378	142.506	53.7752	95.4797	34.1045	97.1754	60.0201	59.1882	20.0752	115.647	95.2298	41.5799	63.1869	74.2701	59.8121	45.3173	175.528	148.021	104.434	45.241	50.3195	172.506	131.498	118.501	53.5567	15.524	161.318	137.835	66.6512	162.571	127.295	89.8516	138.317	72.8539
uce-1562	198.661	74.9508	36.8524	22.5288	18.3758	22.3773	84.0188	4.5351	39.0836	100.388	12.4821	33.958	117.275	83.9883	38.5579	61.7873	110.246	6.125	48.1331	9.64007	44.521	30.7364	0	11.0017	65.3169	27.3929	15.7327	24.8185	22.8976	17.7692	21.4374	122.745	82.4145	56.6078	10.5536	15.7367	84.2271	40.2446	46.3357	21.1262	26.3661	107.406	40.1361	39.6889	102.108	65.1211	65.6513	73.2984	48.9595
uce-1563	164.91	125.343	155.361	120.345	111.318	103.571	174.677	30.1071	143.629	138.101	73.6781	68.8806	181.801	181.754	152.162	149.399	136.128	168.631	145.671	73.5029	117.98	92.8056	95.4466	53.25	165.445	137.446	82.9891	114.342	123.993	85.5364	47.5546	179.536	161.788	133.139	64.245	93.4339	176.775	163.762	138.59	94.2867	23.4413	176.934	163.987	84.0594	170.347	170.395	161.396	98.5978	76.8362
uce-1564	40.1179	35.2775	52.3965	37.9163	44.6347	11.1472	104.698	3.71111	42.276	71.7713	32.271	25.3261	149.324	95.5446	35.3478	62.322	98	0	51.0731	12.8367	45.1379	20.168	0	8.59062	80.6834	38.5159	28.375	40.4389	44.1075	16.754	15.8585	149.23	100.942	43.1678	18.0254	22.5348	134.076	60.8417	39.2842	35.205	17.751	15.0168	16.1319	41.6722	84.9825	89.585	87.1308	98.6657	41.4344
uce-1565	141.785	121.243	127.643	61.3533	76.3632	41.4432	175.259	15.9606	104.408	123.269	78.4465	48.9224	176.099	164.178	109.385	117.066	117.74	184.105	105.01	28.3597	97.7519	33.3342	78.9206	23.1414	117.227	83.1412	61.6645	78.7445	70.4101	64.8686	32.4819	165.719	139.06	109.308	32.1504	58.0278	147.573	113.592	65.8664	65.7425	22.0751	142.953	95.7717	55.1616	120.98	111.561	102.309	123.601	61.793
uce-1566	105.823	83.3169	51.8923	25.9394	51.5337	29.9502	108.826	3.99085	41.6369	106.045	43.8179	27.0723	140.738	130.431	41.2342	60.0923	137.037	42.3813	51.2785	11.7837	37.5646	28.3446	44.895	10.1327	80.9092	26.6451	30.5823	25.6754	46.1494	29.5939	16.9985	120.366	120.616	50.9427	26.5127	27.432	157.5	40.1787	40.8769	28.6387	18.7815	182.645	104	46.3292	131.235	150.602	124.317	154.653	53.7138
uce-157	126.19	54.583	109.345	72.0219	105.873	50.0233	151.564	19.0657	112.442	119.665	97.2405	59.6015	170.149	178.146	96.255	109.522	160.466	124.218	92.4512	75.6171	78.5223	75.5535	6.62353	39.9816	119.463	92.9699	94.0983	94.4719	78.0808	77.9717	34.4469	202.774	105.261	110.842	54.6974	80.4051	115.078	139.378	131.068	72.6168	17.5942	180.891	107.994	70.1009	175.486	97.759	129.265	124.254	44.904
uce-1570	66.3566	26.3702	17.5856	13.7834	20.8604	10.3072	28.9355	1	17.4328	27.8543	13.1831	19.8379	56.6086	21.5779	13.8743	21.8214	46.0843	8.27481	16.8085	7.47007	15.5138	17.3941	11.9053	7.30339	27.1731	14.4922	22.0094	6.73112	9.19903	11.0958	7.07579	28.9557	39.6568	17.1058	9.39432	13.7464	40.6554	18.6961	17.3923	16.3164	11.9982	40.9846	6.27854	24.3738	116.142	48.0329	53.232	60.2912	30.7569
uce-1572	156.303	65.3512	34.3962	23.9356	39.7883	13.128	97.775	1	33.4504	57.3707	24.9343	19.6919	132.102	108.418	34.3891	60.323	140.128	11.5576	49.5213	14.0606	41.2403	29.8637	0	11.486	67.8476	25.9056	30.4494	33.4802	25.4386	33.9172	13.4623	125.208	110.067	37.2859	13.0702	18.3872	143.145	34.4993	49.952	16.1	21.5397	116.364	63.0576	36.2933	96	59.351	71.7088	128.426	43.6749
uce-1573	177.555	118.834	133.215	97.3512	71.4867	35.3125	172.499	10.255	113.234	120.958	78.3985	51.2355	164.169	119.805	114.553	128.686	187.081	76.137	126.161	41.8396	101.126	53.7148	88.8901	31.3994	135.545	98.7221	54.5891	86.942	98.8362	114.622	36.2436	121.919	163.489	109.121	30.9474	34.9829	146.607	134.165	58.2381	68.2212	20.6232	132.372	147.692	47.2823	144.624	118.532	97.7533	122.874	58.3481
uce-1576	101.18	122.773	134.058	94.3987	75.6826	19.6925	177.363	29	118.633	138.309	52.4224	50.5636	159.282	155.346	136.703	128.255	124.07	36.1306	136.217	38.3169	112.983	48.8603	10.0694	19.0248	131.328	113.066	46.9969	72.4153	64.9425	74.6038	34.7497	177.356	125.306	117.742	32.9598	56.5449	141.425	134.849	64.3525	38.4229	24.3196	112.293	61.7055	43.084	170.354	104.625	97.0973	101.242	49.2061
uce-1579	136.394	26.8792	38.7423	25.0377	31.7929	12.5207	79.6804	8.64078	34.5876	55.238	18.1916	21.6583	140.357	57.0974	25.2946	32.349	65.5938	4.39597	32.2101	9.62193	17.0606	22.0109	0	11.8472	33.0016	20.9395	13.529	17.6303	27.4873	21.911	10.4728	94.4753	87.1255	28.61	12.494	24.3501	106.653	39.0928	23.538	17.2423	15.9302	86.4044	31.547	40.9234	122.488	44.1757	72.2452	107.644	29.3093
uce-1581	21.5455	18.6081	20.9589	5.62857	13.2557	5.49351	41.6791	2.55967	19.7515	51.0509	13.3931	16.7853	87.7428	38.0683	20.955	29.3425	22.2361	12.3586	19.225	8.64188	20.4188	11.2475	0	10.3455	36.7104	21.956	9.86296	20.1135	18.1319	7.09942	10.1729	66.3033	46.4856	39.2446	4.44828	17.4309	38.6733	32.3053	25.998	9.54925	18.2603	26.0474	17.3577	35.3464	85.1552	40.9018	25.0866	32.3194	30.6595
uce-1582	72.634	58.8795	74.2228	13.0881	47.6035	23.9174	138.974	30.7236	57.1882	92.8765	29.3182	39.9652	153.321	68.5933	32.2958	61.2525	138.807	13.6364	35.6428	32.7058	33.0487	38.2552	2	9.95324	55.3877	27.5816	8.95821	28.2067	24.6868	16.4158	16.2436	133.485	87.823	41.471	19.8077	22.8352	106.599	71.6676	61.51	15.6206	16.6686	14.9118	17.7792	54.4645	118.97	6.85337	65.3744	63.4615	55.6742
uce-1588	175.394	141.247	171.264	106.324	121.683	81.7056	200.844	54.3518	160.337	176.05	103.559	99.4492	188.264	157.978	166.209	160.245	152.868	74.5357	154.197	88.9895	145.248	75.8247	74.1591	38.2874	166.444	127.845	64.5297	126.969	108.735	101.645	64.2016	196.021	153.955	153.616	38.8066	100.154	161.455	176.038	114.834	99.3391	38.7746	126.404	123.859	95.7029	158.184	128.763	149.406	154.065	113.258
uce-1590	97.9719	8.46154	4.75419	3.78049	12.2571	3.11969	13.3575	3.26316	4.73988	8.52235	5.09855	12.3268	8.03213	7.74667	2.33333	5.68362	9.82609	3.2	3.02514	1.38824	1.27389	9.34916	0	4.86197	6.61921	7.76585	5.35273	1.91961	6.30634	7.17573	2.98315	5.50167	8.21691	4.02609	2.51037	3.50923	12.0299	6.89665	6.19263	4.57678	8.65922	29.2833	17.3438	56.1955	129.168	13.2	20.784	39.3284	46.0838
uce-1591	175.162	129.129	123.783	104.265	123.67	79.3682	153.373	16.4292	130.957	123.844	89.2692	60.8101	198.59	179.754	121.416	134.522	173.742	135.305	131.249	54.8739	116.29	81.9215	47.8069	42.3582	137.675	112.632	90.7689	100.219	106.257	106.35	41.9067	182.892	181.625	107.943	64.0518	83.1608	155.198	123.507	109.706	105.095	32.3426	158.439	151.325	78.58	102.075	165.322	136.418	119.392	68.5846
uce-1598	156.634	129.122	155.805	131.382	136.731	76.5864	178.383	45.1464	147.748	142.701	125.442	96.682	191.229	177.821	140.014	145.995	156.747	165.871	137.405	82.0701	124.589	86.063	96.7129	55.4304	134.288	155.602	127.813	106.24	140.692	168.017	73.4906	148.786	159.149	143.13	75.486	127.007	172.67	154.644	111.862	139.847	49.939	139.147	135.217	101.912	157.881	160.892	126.256	165.573	109.993
uce-16	136.834	130.489	140.356	91.891	83.0729	72.6818	185.761	8.49873	131.34	130.376	64.8155	52.8391	165.553	195.377	134.994	147.478	131.308	139.684	137.699	44.4858	111.217	70.7077	3.75335	34.7931	152.28	87.3456	85.8743	105.276	81.2779	85.6458	39.461	161.57	131.579	125.401	26.173	77.9689	170.45	149.359	124.878	68.4518	22.1835	128.85	98.0411	54.446	111.234	118.811	108.18	87.1996	54.6485
uce-1600	71.2321	33.1724	52.8144	12.9282	50.5799	12.6655	101.362	6.32	44.6227	61.9517	33.6707	28.6472	131.172	29.4615	20.2104	43.285	112.024	2.8777	30.7752	23.8	35.3072	32.6094	0	9.385	47.5261	26.8391	11.8282	16.1699	13.4257	14.9309	17.5236	116.969	101.293	27.0806	23.2924	14.5812	115.631	67.4466	36.1104	10.3452	7.4188	11.7702	27.6634	45.7909	144.291	19.1344	36.4737	40.4593	32.33
uce-1601	155.627	137.564	184.892	127.773	96.0434	104.926	210.875	36.5974	179.183	162.278	97.8298	67.5535	181.944	210.889	177.134	170.235	121.206	117.052	165.253	80.0969	148.826	73.269	90.743	36.3877	177.851	110.872	111.876	139.598	106.702	119.685	51.4948	157.435	170.118	162.433	67.3091	82.4752	171.477	190.155	112.262	82.5082	32.3871	115.281	140.292	71.6384	107.308	114.27	149.72	152.908	72.2095
uce-1602	137.907	45.6457	42.2873	46.0383	53.3622	12.1311	104.256	4.4335	30.7395	66.3965	26.7047	26.1223	132.759	70.1406	32.3963	63.7487	88.1754	0	52.0464	17.8392	37.1077	24.092	30.6452	11.6314	58.9452	29.474	19.0383	28.2749	31.969	28.8895	24.8391	122.454	126.431	47.783	10.4781	29.4256	128.114	49.5824	32.0013	26.5071	12.5478	87.6658	65.6929	36.3689	136.819	78.4569	71.7019	86.4934	39.0896
uce-1603	79.5354	2.90339	10.9053	11.5284	22.8287	6.95337	23.9238	0	9.21478	12.1898	29.3778	14.9838	65.3068	17.9383	6.24942	12.0508	37.25	12.6147	5.45968	1	9.39086	15.8984	1	3.39053	8.92841	17.7283	11.7778	6.50829	18.5188	8.08537	11.8337	54.6775	38.6693	8.64665	7.37288	18.3947	36.5574	16.5173	7.5	10.9935	9.26893	88.2722	20.8951	24.0762	82.1141	45.8156	28.5505	50.5	24.3788
uce-1606	149.837	106.56	74.7255	68.3154	68.8677	26.6152	135.532	20.7115	69.9034	112.657	50.2645	36.6597	168.9	122.691	61.1961	104.322	134.631	39.5337	70.2297	24.1917	79.7815	53.9776	23.4754	23.6276	116.686	81.7669	41.6485	47.3109	51.9832	94.9937	27.3053	130.153	124.018	72.113	37.8929	60.9535	138.654	63.8627	98.5336	53.1663	28.7591	74.0782	134.685	62.1008	122.716	89.2249	113.449	130.545	62.909
uce-1610	128.535	134.684	137.77	92.3647	109.412	62.6064	170.607	16.6332	131.169	149.659	73.1526	44.0571	172.259	165.758	133.221	128.139	159.678	174.933	130.839	43.9975	111.831	49.3318	109.175	33.6008	138.212	84.1209	67.0118	89.8304	87.6474	76.6413	32.7069	164.455	165.863	137.691	24.492	48.9984	144.644	149.196	59.3246	86.7958	20.6528	83.5036	135.919	52.8218	126.949	156.012	101.885	92.1867	54.2913
uce-1611	129.424	131.31	141.666	71.9896	88.9162	36.9021	176.831	11.0743	132.794	137.003	72.5636	58.7745	171.134	90.1695	136.639	129.712	147.32	36.7311	137.192	38.0619	111.328	55.3321	8.26047	31.4756	128.487	89.5939	56.4901	93.1767	84.9095	96.7737	42.164	148.125	133.069	121.575	47.9429	57.5784	135.291	140.528	61.4005	61.3649	28.1041	139.083	62.6742	60.8211	133.617	107.788	100.543	98.9449	80.2958
uce-1613	134.006	110.666	129.379	70.4262	92.4811	24.8333	183.916	13.3672	125.646	137.449	62.0983	59.5729	166.211	125.451	127.859	136.184	154.057	66.8599	134.476	18.9224	111.244	43.0465	120.033	24.4237	148.708	92.2745	38.2566	75.8181	62.6343	46.9269	36.421	119.162	142.719	128.87	38.9499	52.7597	125.46	139.977	67.3587	55.0956	24.0065	120.883	90.7907	54.5084	113.466	117.167	100.059	103.971	59.5252
uce-1614	153.256	113.44	108.087	77.0338	76.8128	41.1489	162.822	3.99093	110.488	132.728	53.298	45.1698	199.959	133.021	114.034	126.968	150.822	48.2883	117.005	39.3109	104.073	48.8313	0	27.0945	131.056	79.8207	62.9142	80.1863	70.3499	72.2751	28.3176	160.297	145.095	104.175	22.4569	48.6331	153.76	118.686	75.132	49.9147	24.8475	143.196	54.5646	52.2608	127.323	116.469	98.9922	140.117	63.0687
uce-1616	110.47	136.533	149.278	79.3708	109.775	23.094	196.065	20.9371	138.21	156.257	72.1136	55.969	177.292	150.235	147.243	145.677	152.956	91.9915	140.144	50.7234	123.787	56.3972	136.367	23.8857	159.435	91.4039	58.1126	101.646	64.3354	86.6905	33.7629	124.102	149.767	127.74	42.724	55.7664	124.265	149.805	80.4265	66.5227	24.1929	185	91.024	40.3101	130.153	59.8151	101.942	122.886	49.1578
uce-1618	84.0082	47.2078	60.0799	21.5785	36.0761	30.6978	128.839	8.41634	70.5525	106.366	29.1783	33.2622	116.12	34.5627	55.2297	65.2475	85.8954	1	62.7235	14.2032	26.4804	24.8797	0	10.9117	50.7894	18.9668	12.5025	35.7198	22.3454	26.1783	17.2152	90.35	83.2807	62.5007	10.7055	19.7659	116.437	66.8459	40.6272	16.9363	25.3697	52.2234	19.5869	47.6248	98.543	91.895	47.9684	90.6954	48.826
uce-162	76.0228	78.3223	67.5931	29.4875	36.2759	29.2952	128.623	5.45482	58.0899	118.514	34.7308	38.9987	132.218	43.5	59.3055	77.7908	133.793	116.615	77.2054	14.6415	62.5481	39.7701	12.7622	14.5731	78.6496	45.3892	20.3554	39.4177	45.6159	37.1424	23.2426	132.651	154.767	53.9184	17.8967	24.3043	126.11	61.7754	56.953	21.0228	16.5186	64.6337	26.9668	35.7985	154.072	58.6923	75.4188	87.24	39.648
uce-1622	146.045	145.03	163.192	83.1361	109.26	51.7409	198.089	37.3497	153.367	155.269	54	60.7526	188.145	125.186	148.325	163.271	107.802	69.3758	150.633	52.9985	119.003	90.3314	6.11873	34.0219	176.529	72.2086	73.6724	117.026	67.949	59.9441	34.3648	173.692	153.311	136.259	27.2382	44.959	147.293	171.513	140.732	36.3346	19.3832	93.2249	33.2459	43.7027	109.757	58.527	109.945	70.8301	45.3431
uce-1624	133.908	156.559	153.547	107.562	121.379	81.8734	193.513	27.1761	146.87	162.269	99.375	79.3736	172.161	209.264	150.461	146.102	179.694	158.459	149.048	80.2736	133.863	74.1547	192.535	42.2651	161.376	101.049	86.5134	112.646	107.896	99.1179	54.7115	166.328	202.369	133.025	76.4915	108.913	175.599	155.98	118.87	78.902	35.8571	175.88	101.003	87.2891	162.21	107.059	129.589	165.373	86.4949
uce-1625	108.7	99.5245	94.1586	79.8699	80.8423	76.0486	160.392	26.0891	120.073	146.745	62.6328	44.6038	164.942	104.441	110.398	119.488	122.249	21.4907	99.7091	27.9479	87.4673	37.2215	22.7785	23.5148	116.867	105.023	57.5391	57.6549	94.8242	58.7743	26.0813	160.087	146.551	103.102	35.4211	64.7083	138.176	110.599	79.7363	55.4136	26.4096	63.0302	119.769	52.8318	165.891	93.9816	101.017	161.407	67.9312
uce-1629	124.144	12.7271	16.0531	20.0724	25.9215	16.0581	26.9879	1.26667	14.2705	28.2437	21.2989	19.1574	117.966	11.2544	10.5278	16.1158	45.5345	0	13.6659	3.62136	15.6744	25.7966	0	10.3438	33.2101	14.7538	12.8947	10.0257	11.0077	22.7059	14.6465	60.9884	19.1561	17.4219	4.06557	10.7592	61.8832	12.8671	13.4275	14.7838	17.6063	32.1003	54.2019	54.6634	117.6	99.931	77.0965	116.948	48.2367
uce-1630	88.4314	33.4942	48.3015	17.2661	30.0646	16.044	85.9011	2	36.2723	47.2831	19.164	31.7553	134.255	5.89286	17.423	26.3013	71.8668	13.3233	22.7634	11.7653	13.564	32.6451	0	3.81866	31.8395	20.9823	7.58197	15.3668	22.9188	11.8738	16.9125	116.818	50.0906	15.1012	7.65946	8.1401	75.6274	45.2561	26.8526	10.6824	17.0402	105.179	26.3074	61.4117	103.133	49.2742	39.4699	51.1234	56.3096
uce-1631	96.8681	34.7444	30.8435	12.7413	11.4179	3.82879	63.834	3.45325	28.2564	53.2834	11.0929	16.7537	92.0273	17.8271	30.7027	43.281	46.1993	8.41121	31.4966	6.81463	25.3819	20.3649	5.7971	8.46401	57.595	5.06796	5.2566	20.3977	5.80657	7.30597	14.5393	39.9329	33.0183	30.0357	5.64578	9.27765	90.198	35.4636	20.7071	12.2298	16.8579	134.574	1.97232	36.5545	72.0062	7.96183	29.0079	42.843	43.4076
uce-1633	105.22	40.6891	30.9359	36.3958	47.6875	11.1168	73.4145	4.51613	32.3224	66.8713	30.0266	29.2862	131.392	76.0784	36.0872	60.5559	78.1171	25.8621	42.5411	12.7591	28.903	29.7763	0	11.8053	60.7352	33.9279	24.6888	19.227	27.2407	48.1184	19.6431	123.792	77.2197	42.3198	7.95464	30.4871	102.904	37.7122	34.1562	26.0973	17.3783	74.9536	38.9037	38.4112	146.57	82.7445	66.493	75.8983	42.7944
uce-1634	63.8861	38.2471	32.3143	12.9421	15.3046	2.63768	78.2655	6.03632	28.5048	62.2303	14.2201	24.6557	120.182	35.6368	33.8034	36.3378	74.3228	9.67742	38.3378	8.48956	27.2941	19.5681	10.9375	7.76936	42.3361	8.61411	6.51481	16.2676	11.6246	9.18403	14.4286	41.08	70.0058	39.3361	7.85893	10.8932	68.6465	31.716	23.9782	15.3112	13.5714	64.3892	0	40.037	58.9623	6.01361	17.274	63.0131	39.3462
uce-1636	143.311	92.3495	107.684	100.535	115.479	115.531	142.051	12.3942	103.21	127.759	82.9876	49.0023	155.401	152.536	102.056	118.178	182.432	112.223	98.5978	53.6621	87.5279	62.2755	67.812	36.4509	126.27	94.5182	90.8149	95.0849	76.7352	116.991	29.0046	175.768	150.694	107.499	53.028	84.0026	145.273	113.288	99.5612	91.0548	18.6913	163.485	76.1881	40.7434	144.419	86.7251	127.542	120.842	55.1231
uce-1639	131.092	69.7267	118.483	53.6566	60.5177	18.2872	153.399	7.85507	100.458	128.747	40.5521	43.9865	180.269	106.378	55.9062	83.7469	156.199	165.68	69.348	30.1246	64.2943	43.6312	56.9213	16.1597	93.0071	39.6606	27.3223	40.479	31.6497	48.8704	28.5074	149.989	133.499	68.1282	18.9362	27.4011	162.56	123.618	79.2233	29.4419	12.5935	57.9307	46.7366	40.1216	121.296	113.896	102.101	111.412	43.1823
uce-1642	141.474	12.4943	9.72998	9.06452	6.35976	5.55224	27.3341	1.91501	13.2746	22.3364	13.7	15.4508	54.6398	13.8415	6.31808	14.9863	11.0979	7.20721	11.6979	2.64242	10.5964	20.6728	7.07965	11.7666	18.2815	8.9331	12.3428	2.67048	10.278	11.6576	7.26545	21.6732	21.9012	9.51621	4.02304	7.81944	68.9046	6.89245	12.0526	8.56552	26	16.5595	53.2884	64.6133	132.539	28.6	69.2301	85.0364	43.2952
uce-1643	126.543	113.291	156.742	93.4716	109.37	80.879	179.589	12.4671	152.821	139.211	105.84	53.9491	162.054	172.777	146.037	137.742	159.352	76.0127	135.483	109.387	103.839	55.4781	157.865	37.9986	144.798	82.6529	88.8139	141.771	78.5602	119.31	31.7216	167.163	127.398	133.457	29.2714	70.1197	143.468	164.939	145.307	61.2477	19.6487	170.337	112.994	48.7857	134.803	119.143	101.733	101.996	48.5953
uce-1644	98.5875	96.1394	113.004	60.7092	72.2168	35.2013	150.323	4.46497	73.6373	117.657	43.4697	36.8994	173.033	119.815	85.2985	105.854	115.937	166.373	105.231	34.0262	70.194	52	83.0676	26.1591	142.657	78.9284	44.8074	67.9	77.6254	73.959	25.4784	188.366	137.918	78.0662	18.7844	46.365	156.117	94.6065	116.609	41.9424	16.4694	73.625	37.4475	42.5716	106.153	53.677	101.144	117.927	42.3802
uce-1648	20.2081	19.2841	23.3175	21.4866	19.2819	6.76435	52.9573	4.54369	17.8916	27.8183	30.4075	23.6	106.99	15.4709	18.9527	34.378	71.7794	17.7521	20.2955	12.0945	17.8137	17.9755	0	11.7102	22.1618	17.6555	14.1212	14.5871	15.9875	17.7899	10.6703	57.3868	53.0128	23.7496	7.50915	12.5421	92.1275	29.0297	11.6141	17.8464	13.9178	22.5676	12.2721	29.6496	59.7784	2.88679	26.6763	28.2612	29.6931
uce-1649	150.089	22.0524	20.8875	26.4118	35.2403	8.93478	58.6189	1.89274	22.741	38.1662	29.2902	21.4899	113.171	48.1386	19.3095	35.913	92.9564	3.61798	24.6701	10.3895	21.5115	15.9744	1	12.6594	29.9642	45.32	33.545	14.5591	32.7025	17.3094	16.2168	120.175	111.305	45.3325	14.657	33.8747	124.923	26.3811	9.18926	29.412	23.1918	39.104	28.455	46.4322	170.724	36.25	112.653	120.351	67.9335
uce-1650	192.629	140.915	165.458	148.019	129.064	142.121	196.655	25.9437	182.108	180.553	115.488	85.7964	190.419	185.066	174.199	166.359	159.057	127.481	164.015	101.364	154.868	93.0688	201.159	60.4976	176.485	139.702	115.663	144.646	128.621	125.882	55.1495	153.37	188.254	161.82	79.9069	115.097	185.131	180.086	159.213	134.862	43.4069	180.542	171.116	96.9987	188.813	112.436	128.034	167.231	92.045
uce-1652	147.978	34.1296	28.9597	31.8798	29.0258	9.9069	61.1271	7.35165	32.7178	62.9038	22.1283	21.6651	134.092	72.2686	30.6875	45.2636	31.6645	5.20833	34.1953	6.422	30.122	28.9627	5.36913	11.6269	41.7473	29.4431	16.6811	20.3151	23.3024	35.8622	19.0357	56.5377	101.081	23.9907	15.4369	18.5858	87.3846	24.6209	28.1911	27.8658	21.9178	72.614	76.2593	43.0636	92.0091	31.8535	101.401	89.904	31.9178
uce-1653	51.2409	28.384	69.433	27.6767	30.4887	28.8939	129.35	12.8247	54.6938	88.2218	42.5488	31.2777	158.794	53.145	63.234	111.729	113.379	21.2766	67.6369	9.7485	55.4311	32.2249	0	13.5283	75.0951	22.4124	34.1032	30.4602	20.9788	11.1846	20.9438	108.231	146.821	73.3849	27.4154	21.8681	132.848	76.9304	50.7215	12.5937	15.9671	23.0962	4.01923	32.8505	107.009	16.213	50.0841	76.012	28.4718
uce-1655	20.4286	9.53376	6.57143	9.00837	6.96237	2.78571	10.5887	0	9.4238	19.8246	6.67766	7.75783	20.4029	12.5169	8.67782	8.29854	14.3918	0	9.68502	1	8.63466	14.8747	1.71429	6.11053	11.4217	16.2765	8.81659	6.19426	8.14324	7.76995	7.14823	12.6433	27.3798	5.91982	4.23922	9.59894	18.7926	6.18372	5.50211	5.61355	9.59916	24	10.9461	15.2589	20.0383	2	13.1232	4.89238	16.8977
uce-166	79.615	102.526	98.1977	63.4696	52.1544	47.6203	164.879	16.9724	87.3012	130.278	50.0295	50.3172	168.222	169.63	94.6202	117.092	108.153	44.6376	103.605	23.5129	76.9644	39.1252	26.4115	20.8173	147.505	46.8226	44.8	54.0855	37.9086	44.0928	21.5073	103.753	139.267	84.7568	30.3081	30.5236	121.9	98.0555	63.8882	37.6901	29.7027	123.326	61.3525	46.3713	99.1175	93.1104	111.92	133.965	66.3414
uce-1660	127.915	89.0606	144.826	73.0078	111.185	87.9726	176.08	6.53171	134.31	122.263	80.7855	67.2102	153.544	129.695	89.7903	116.302	184.06	116.604	107.817	38.9867	84.2815	68.747	0	23.42	115.304	71.7088	37.3988	62.4514	63.2311	76.8908	45.1785	154.148	161.988	98.0657	77.2838	48.4135	149.182	153.791	101.942	56.1036	17.8463	104.887	79.0149	67.3218	159.481	97.8813	87.9418	104.036	67.9269
uce-1662	73.0213	20.6373	31.1661	19.1086	37.5076	6.46324	58.3385	7.36304	25.9775	32.3869	25.6256	21.8123	122.336	3.69953	11.1154	24.8063	86.9784	0	13.5976	11.2128	14.1423	20.7018	13.0841	2.77752	23.8806	30.1993	17.9433	9.23636	17.2417	15.9311	11.1768	116.991	27.5191	18.5413	22.8539	21.767	75.8138	30.7785	24.0871	16.6556	11.2487	161.091	19.6477	41.1194	118.309	60.224	48.3272	46.7615	42.5104
uce-1667	167.387	137.241	126.076	57.0557	81.046	33.5475	166.806	12.2063	90.0036	139.692	56.4386	48.7339	151.613	123.82	129.061	128.368	151.462	8.72316	124.297	29.0494	110.715	43.3788	20.085	24.0387	148.526	76.536	49.4797	72.986	55.1824	64.5745	31.9055	147.077	145.496	107.6	35.5476	45.5953	177.072	130.259	79.5765	65.6854	22.328	137.251	47.5429	61.3388	155.822	117.818	133.578	114.189	58.4394
uce-1675	63.1901	12.4043	9.40924	20.1308	44.2053	8.86694	23.9937	3.82166	8.49832	14.8566	21.2615	16.9831	128.808	11.0185	9.60215	22.4007	68.6449	1.8018	12.7359	1.68539	9.31721	8.35893	5.05085	8.16102	11.9303	28.0192	8.82595	5.55755	21.5247	25.9453	11.8156	71.9321	41.5409	18.0224	7.82131	20.2211	63.4343	16.4355	7.41065	12.0562	12.4797	52.1774	14.9511	30.625	73.3573	62.6593	58.657	41.7593	29.154
uce-1677	126.734	67.6991	89.5759	38.1869	54.7473	14.4894	133.535	1	67.3021	115.896	31.0648	36.783	161.854	130.569	67.0723	106.071	142.693	10	91.3844	19.1204	87.3816	37.3943	86.4653	17.1171	102.177	43.1168	26.9759	36.4318	28.361	40.9725	26.3262	99.6368	142.576	73.6596	30.0297	32.4214	124.703	59.3234	47.7546	38.1784	26.5716	169.108	78.2077	44.2908	151.652	65.8008	94.6211	110.141	63.383
uce-1678	124.553	105.748	79.1709	47.678	69.0218	18.9516	145.871	9.54989	52.3908	130.991	35.0863	43.9422	167.026	109.302	54.8571	107.862	116.349	37.6434	79.579	22.3636	69.2264	43.4187	12.9313	17.6358	90.891	78.8499	37.7083	44.2188	48.023	72.7907	26.393	131.749	106.427	82.2065	22.0727	39.2229	132.565	74.7177	51.3655	30.9196	36.8083	165.51	73.944	61.3229	155.931	96.9877	106.461	95.8829	70.11
uce-1679	116.014	3.18528	3.93103	8.5434	11.0079	10.9314	8.01942	1	3.14689	6.59459	9.06918	10.5437	19.3529	5.17333	4.75	12.3237	8.54709	0	5.45036	2.19484	6.44706	9.22118	0	5.9635	5.74005	12.2706	6.68504	2.6247	7.38492	10.0142	4.10145	7.0332	3.91026	7.28307	3.06061	10.1718	19.0558	5.02083	3.47045	7.21138	19.4792	1.4837	28.0761	38.7361	156.305	30.4599	62.9471	99.7039	47.3032
uce-1680	91.4761	13.8701	19.1218	22.293	56.6005	19.6092	41.1526	2.77121	16.8653	28.664	30.6393	19.1744	115.171	62.9358	8.80882	13.4991	68.9666	20.9444	11.2027	6.57541	14.5951	19.7009	13.5714	2.30435	12.7363	34.0618	9.54753	6.85902	20.3977	35.1654	13.7532	127.081	33.9104	13.8154	23.53	24.2049	114.106	21.3864	11.6021	21.4718	5.8	80.7216	45.3738	27.9205	133.469	82.4222	48.5994	104.296	39.0519
uce-1683	107.328	147.661	147.67	103.4	81.465	71.8648	180.688	26.268	139.525	157.192	106.81	81.5155	207.426	127.825	141.725	144.244	183.4	166.361	150.354	60.8906	139.231	91.7558	4.36562	35.0113	155.897	109.373	104.191	105.323	92.1394	82.1195	56.5319	166.577	122.189	139.402	57.6141	95.7153	163.626	142.498	121.411	96.6059	43.6547	125.682	127.134	93.5973	154.508	133.06	117.217	114.136	92.8832
uce-1685	104.508	2.90406	6.03053	13.3886	24.878	4.67442	8.42809	0	2.85274	4.40803	17.3435	18.8896	18.097	0	3.51505	4.23746	16.9665	2	4.28405	1.86335	1.37931	12.3411	0	1.86301	5.01338	5.70485	8.59887	1.93411	9.04889	3.49479	9.07023	50.8182	5.17259	4.56827	9.91667	18.4857	21.7344	8.56522	2.84797	5.36196	8.76923	25.9565	10.3314	32.8997	89.5021	26.6116	37.9822	61.7019	21.9498
uce-1689	50.2105	18.3004	30.6735	16.931	20.6008	6.66946	54.2203	1.85759	17.9304	42.0802	16.8545	22.7066	131.75	10.0809	21.9638	28.7852	49.2739	0	27.0498	6.03118	25.1406	18.7752	0	7.94128	21.8739	27.7679	14.3005	15.8776	12.1884	17.9	8.31014	91.4784	54.6118	33.6195	6.66154	14.3333	88.326	33.6304	10.1936	12.0599	12.6312	101.184	46.3628	31.3708	84.5849	53.7333	40.1079	101.344	35.1584
uce-169	117.421	59.0868	57.8288	46.6577	79.867	20.744	131.741	8.30189	44.2172	102.63	69.1734	29.6072	161.32	165.792	54.3512	82.0847	120.721	50.5845	70.3864	13.0959	57.8792	34.2244	35	17.7449	89.4907	61.2886	41.691	41.7044	43.239	59.6696	16.5957	124.643	127.292	67.8377	26.9295	50.614	135.474	64.2767	64.2772	48.7962	19.6735	117.946	110.949	48.7086	148.689	136.031	104.531	135.688	48.1141
uce-1690	34.8194	8.44225	1.70732	6.6686	13.2393	3.88462	11.5916	1	4.26879	7.12804	5.08017	11.7086	16.8927	0	4.68571	5.25727	8.38846	1.30769	3.50465	1.63223	3.46744	7.75943	0	3.7377	7.41501	7.60163	3.23121	3.52	5.61353	6.7541	3.61176	9.16279	12.0893	2.82609	2.66	6.53468	10.8529	4.09798	1.66854	3.89377	10.4888	0	3.34177	18.7417	36.6488	11.4536	29.0443	14.203	21.2605
uce-1692	181.771	47.5428	59.0653	36.7619	29.7934	47.3789	110.88	13.6124	36.9086	103.327	37.9777	32.7649	149.952	162.224	61.2801	80.5428	141.296	59.2589	64.5994	15.7018	41.9739	29.894	25.66	13.8796	86.9492	44.2491	29.4024	35.7574	31.8523	29.7647	23.4601	139.562	146.437	54.2741	16.0089	20.4157	160.218	59.9187	33.6967	22.3705	18.4877	150.933	38.23	37.9651	128.003	71.388	82.6174	139.586	46.4238
uce-1693	129.399	62.456	66.2712	60.7695	60.8723	30.6519	106.632	9.62992	38.4216	110.15	50.1602	29.4905	166.022	100.32	33.62	79.9516	115.51	11.172	39.2383	8.32821	43.7547	31.1416	8.73016	10.9677	86.266	65.0893	36.2733	29.5404	63.3379	70.1815	19.0138	155.085	111.947	61.4991	26	38.9499	113.456	62.1917	43.9672	58.4	22.4939	122.016	93.6818	40.7288	140.751	134.151	92.3845	110.239	60.0155
uce-1694	62.9139	10.4076	4.83284	8.61686	13.8396	1.90136	11.9336	0	6.53518	14.8057	12.4198	13.2417	25.0028	6.60194	6.19494	7.50711	10.0952	0	8.17773	4.11504	3.2	14.0972	0	5.85577	6.50948	9.96377	8.1362	2.70773	14.206	12.3252	7.53318	19.8179	5.99342	7.27295	6.06552	15.9115	19.6911	5.30332	3.33501	14.5752	12.9728	23.6113	22.0401	26.3436	104.374	19.6245	54.0325	46.1845	31.2512
uce-1695	181.083	95.6617	87.3774	130.714	141.328	67.96	167.908	10.9827	86.3877	142.28	128.443	43.8826	153.27	160.533	118.624	147.034	150.651	46.847	59.5367	43.145	73.208	73.5011	43.4022	30.5835	129.386	140.17	125.415	59.0524	136.6	89.7018	49.5085	177.268	158.475	97.348	43.6169	119.332	184.648	87.7862	92.9389	88.3354	31.5995	116.278	149.413	65.1656	192.84	136.527	137.804	125.709	62.3333
uce-1698	159.269	80.1639	104.756	34.2315	39.0991	15.0866	157.218	8.5125	62.8941	136.472	35.8962	37.8843	130.983	130.884	79.7852	130.313	98.5836	52.2982	108.969	16.1649	58.3746	35.9031	1.02604	28.1168	147.355	47.929	35.602	80.5993	46.0342	46.4555	25.3195	130.712	105.029	114.253	7.01645	32.9668	101.18	111	123.552	22.2906	23.1661	137.795	69.4737	63.5635	120.998	75.1337	114.472	102.303	51.2997
uce-17	144.68	77.8634	74.0724	35.0929	67.6119	27.0311	127.979	10.4651	61.1559	95.9478	43.1218	30.0429	164.495	126.138	63.1005	91.6811	141.713	25.7478	79.0161	17.6013	49.5371	22.6297	0	18.5382	83.2161	55.6404	28.0407	39.1354	52.9407	36.1534	19.8761	138.097	106.791	56.2766	16.313	37.0984	120.031	67.4087	39.8675	32.1916	22.1951	107.438	62.0455	40.4838	165.653	116.214	125.404	134.115	42.4682
uce-170	133.149	119.644	73.4511	44.5154	52.7316	23.5489	132.524	11.82	59.2288	122.862	36.6048	31.4702	165.487	109.055	65.3995	71.9907	121.515	1.22699	66.9074	27.0456	64.2577	38.1892	0	20.7874	90.463	45.5836	40.8687	40.2249	30.76	23.5287	22.435	141.596	136.335	57.6769	27.1821	28.9697	118.213	55.6812	34.6257	27.101	20.8505	110.385	92.12	52.3704	141.917	102.76	115.532	137.07	63.922
uce-1702	109.033	109.611	66.9738	80.0073	72.0117	18.9224	146.4	12.8358	74.0946	128.205	51.4043	21.9677	131.866	93.3455	78.7671	109.17	125.421	5.95745	84.0597	37.2006	65.9265	28.2023	0	11.2945	109.487	49.0186	44.0293	65.0164	53.0841	42.5615	22.7835	128.138	114.587	78.9355	14.951	32.8194	156.148	74.2591	69.2193	28.4832	16.8928	85.6774	55.1834	31.4626	127.888	35.4393	90.3145	64.7282	38.5048
uce-1703	86.1158	46.7239	103.718	39.1429	35.953	21.2988	149.6	14.8114	89.3102	90.1756	38.5721	42.1604	149.675	121.374	46.4205	72.9847	103.371	59.3868	61.2613	31.8978	61.3808	48.46	1	13.4621	87.1943	27.3456	16.4195	35.3027	25.8663	42.2158	28.6216	141.891	75.0514	61.7433	33.3925	22.2761	92.3254	105.77	70.8216	11.9346	12.6157	76.3348	14.2238	46.4195	142.689	24.4683	75.8955	118.552	42.184
uce-1706	130.956	84.3853	85.2251	35.7833	44.5824	13.3226	143.171	10.0716	72.9437	130.927	38.2456	37.0303	157.168	107.955	57.7749	95.8069	92.5243	29.0841	75.9545	14.1304	52.2435	52.8398	0	22.8212	151.091	48.7734	28.1934	49.3355	37.4562	32.3696	33.1429	109.629	121.455	62.5606	8.43934	26.493	126.649	80.2338	39.2922	25.0679	33.6623	97.9768	101.607	83.1926	105.364	127.082	124.472	103.332	76.0065
uce-1708	77.3591	53.938	38.8331	23.2145	27.3856	9.42857	89.1272	9.51276	36.1145	95.6715	15.27	24.7075	129.34	33.5296	39.6041	52.6471	108.729	1.9802	40.4887	12.731	29.4706	27.5501	0	9.02162	34.221	26.3485	23.6692	25.3379	11.6997	6.59581	15.9046	96.4167	47.7367	35.9746	10.5229	17.7805	136.323	48.1797	25.0514	10.0501	19.6248	110.441	41.6432	42.496	113.403	42.6172	66.3401	100.929	45.4722
uce-1709	138.259	12.8133	11.3354	9.60927	20.1871	5.56115	20.2028	1	7.46142	17.8653	11.4103	11.8103	44.6102	4.9803	11.4353	18.0858	35.497	9.7561	12.2231	3.35294	16.657	14.0529	0	9.58915	22.3135	25.1174	15.0776	7.50348	15.0414	10.5022	7.89431	32.4571	22.4071	11.0372	6.82186	15.7817	48.5946	15.1045	15.5209	12.9626	18.8596	98.281	21.2399	33.8814	147.231	24.1448	56.7568	85.2648	43.7332
uce-171	114.147	93.0637	109.761	50.8329	72.3373	34.2428	144.49	20.226	89.8883	109.848	45.505	50.2236	175.721	151.677	79.8727	119.591	129.214	54.9482	106.18	34.3429	81.4649	59.0221	5.20468	30.1745	133.596	61.8024	40.0761	91.0208	43.4207	48.0684	22.8896	159.94	112.331	89.8519	10.5088	47.606	143.848	115.768	98.1468	50.4848	18.7657	87.1076	55.7493	39.7403	142.581	78.0926	87.1894	93.7123	48.2565
uce-1713	145.837	57.3147	74.6434	37.3363	47.7154	15.6731	136.633	4.16346	61.3175	114.802	46.8874	30.3123	141.617	119.937	72.8663	95.8503	107.032	27.9503	66.1343	17.0405	40.8515	32.7394	56.3222	13.7817	106.558	44.584	33.2404	49.6356	45.5119	27.7518	16.0308	137.677	120.365	68.8511	17.0724	28.05	126.653	66.7944	45.3473	27.8692	30.552	141.993	62.9272	64.8713	144.387	115.673	101.765	90.4247	62.7936
uce-1718	100.458	110.989	83.2408	43.2329	61.1421	53.8193	122.573	8.93919	56.2932	112.338	27.0372	33.2302	170.631	87.2921	85.786	90.7712	126.71	25.4237	69.3887	14.0312	65.0102	28.4476	0	12.7135	74.1903	61.0551	40.2785	54.2278	43.4374	42.8051	28.0278	163.44	144.461	68.8873	24.2074	20.4775	158.913	70.5574	20.634	29.8299	17.5197	30.3994	64.7603	35.5771	91.4033	126.172	82.228	123.72	41.4841
uce-1719	184.161	136.022	143.333	115.162	120.877	55.9814	170.867	28.8175	130.458	133.369	95.8111	97.2228	190.133	185.849	138.133	141.001	176.31	103.746	139.526	76.5126	123.125	95.7518	3	40.6688	159.707	116.359	67.9228	116.696	73.2756	76.5161	48.0187	159.896	166.351	125.74	30.8986	56.6463	145.535	145.217	131.545	66.9134	42.9364	159.079	125.584	84.3017	190.571	161.672	165.676	150.868	96.6351
uce-172	174.565	148.225	143.23	127.402	119.426	105.595	183.239	29.0074	116.381	146.312	109.498	68.9336	172.562	197.55	143.882	132.944	183.134	144.945	141.281	62.7477	114.778	60.558	108.638	41.7221	138.636	122.583	108.466	106.123	119.407	107.023	50.0621	175.825	171.376	128.509	74.865	102.341	149.671	140.036	110.448	99.9271	35.9184	150.151	168.744	75.1952	154.225	131.048	133.692	152.603	75.5521
uce-1722	149.575	3.65789	2.84228	8.41899	10.9731	2.33526	12.3947	1	3.73026	14.1217	7.08511	16.8289	43.2303	13.8128	5.71711	12.5526	25.4847	13.8361	7.15132	4.93309	4.82237	19.8553	2.81739	9.22263	14.7204	11.4918	7.02575	3.5315	10.4678	6.50532	9.72368	39.6042	21.0421	5.28289	4.38562	6.61184	33.0901	4.46053	5.42763	7.54826	25.4276	44.9024	39.775	42.8947	115.179	48.6275	63.922	102.448	37.6447
uce-1723	182.287	109.151	101.833	54.3868	72.0179	47.8914	151.604	13.7462	89.5054	134.634	45.0655	44.7801	175.432	113.572	83.3174	97.59	134.595	117.694	104.911	11.442	66.9888	47.2984	31.9465	22.1108	96.5292	80.3418	36.9061	64.2744	60.2391	64.0418	29.4549	158.501	160.51	92.2929	34.6559	37.8025	153.311	101.297	52.5073	39.4312	23.7747	145.667	88.0236	53.2535	133.217	165.141	137.63	136.134	64.7936
uce-173	103.502	13.0889	8.45714	12.6408	8.63265	3.97222	12.8381	1	4.26984	17.6952	9.82576	9.80317	38.6596	10.7143	4.35873	10.5968	15.1211	3.2	5.57143	2.11808	3.0254	11.4349	0	4.94079	5.92698	14.3374	4.86381	5.83062	10.0132	9.45255	7.31429	22.5848	12.6232	8.56908	3.44172	11.639	27.3606	7.97778	3.04167	2.36893	18.0698	5.81633	34.1053	35.6349	117.203	26.1951	70.1615	89.4444	26.8794
uce-1732	136.854	121.717	120.92	66.4606	83.8041	57.875	170.04	15.4871	125.849	129.262	71.6803	58.407	180.63	119.286	124.455	129.763	161.993	36.2769	125.821	37.9065	105.078	62.0136	7.84314	24.8059	147.559	104.859	75.1209	88.2028	97.0652	71.1139	37.9404	184.74	108.304	113.885	35.1898	54.7	139.909	134.885	110.542	56.0356	30.4047	147.029	120.888	58.4851	96.8146	107.007	115.286	79.5204	54.892
uce-1733	94.5979	6.03714	8.78205	7.24606	14.7947	1.83636	26.4314	2.90602	9.73143	15.8771	10.1657	15.24	77.1164	16	5.74286	15.0821	49.8286	4.21765	4.39222	2.41481	2.55515	19.5914	0	4.81361	13.4299	7.05485	6.75	7.97444	3.99425	6.51984	13.7672	87.3895	31.4449	1.38249	5.37903	9.77011	30.7164	14.7086	11.02	4.07389	11.4029	132.341	29.4208	47.2143	150.369	68.1773	66.9	83.7895	46.8886
uce-1736	98.6466	96.6008	96.0087	55.5548	60.3105	42.8673	163.654	4.08642	110.74	113.512	101.412	38.9653	166.397	89.4732	104.944	108.446	119.857	160.459	106.863	31.0793	79.576	39.238	51.5638	22.9129	110.917	62.1238	53.9814	65.8458	51.706	68.9534	24.4195	139.416	142.902	99.796	45.0836	58.248	150.795	112.36	47.7327	53.2407	17.9171	101.604	61.7268	44.5877	107.869	96.5559	98.9814	82.871	44.6322
uce-1741	105.263	114.464	124.876	92.3895	81.6201	74.9491	168.061	19.9863	120.652	143.398	90.7624	53.5073	193.716	163.974	131.45	141.806	173.433	165.388	124.187	70.0592	115.249	58.9498	116.181	38.4561	144.123	81.6004	77.0986	90.0585	64.9302	62.0167	37.283	182.741	170.649	115.511	43.3351	71.138	145.842	135.502	120.778	60.8641	29.7134	103.122	114.304	65.993	114.045	134.326	98.7735	105.072	63.555
uce-1742	135.708	42.588	35.3229	29.1851	41.8879	15.4539	85.559	1.89821	34.8057	59.2006	37.3935	23.7061	145.054	72.1953	35.2796	44.5874	70.3244	17.4093	43.9144	11.2966	34.8214	20.125	0	11.5171	68.535	41.2083	32.2802	21.7962	50.0912	35.5843	15.4759	126.703	112.471	40.9342	16.5437	33.6863	98.3605	40.3184	26.1442	20.1542	15.435	105.294	75.6542	39.5541	127.044	89.8208	94.4677	118.86	34.4917
uce-1743	130.878	103.212	108.002	53.5535	54.6995	21.4394	158.352	37.57	105.047	127.572	51.0961	42.9894	156.676	131.618	93.0707	113.318	141.495	62.4688	112.853	18.8035	97.7109	38.2989	51.14	16.1416	119.443	33.0775	43.9208	55.5296	40.796	59.4314	23.4982	184.065	127.497	89.9743	24.4252	30.8094	142.154	107.277	73.6309	39.5856	21.712	160.662	96.9247	46.6134	161.38	81.8773	95.483	107.571	42.4718
uce-1744	75.8704	9.2907	2.97384	6.4978	8.03659	4.94268	7.07849	0	2.58974	8.45312	5.40203	11.5145	20.7243	0	3.09938	6.38671	4.50259	0	1.19182	1.37918	4.12925	7.74128	8.10976	2.75224	6.61337	10.5785	5.26174	3.73832	6.80903	7.39487	5.33333	5.58289	8.20482	10.7091	2.7799	6.37102	6.35616	2.54662	2.20408	6.06275	31.7006	70.1687	17.7806	49.4884	123.675	31.716	51.0442	82.2127	56.8169
uce-1745	155.981	120.809	131.055	106.992	78.8479	71.011	174.466	7.95266	134.653	136.881	89.906	47.7391	186.256	156.029	139.047	129.604	146.134	33.7821	142.375	46.5299	107.34	51.1737	142.075	33.7615	131.068	99.3705	96.0378	95.771	90.2837	91.6292	41.6002	167.204	161.94	119.329	48.8005	60.3052	137.269	139.675	79.9312	72.1883	19.1173	149.535	116.895	52.7392	115.125	103.364	96.3424	137.218	56.0693
uce-1746	124.112	40.3648	35.1627	22.6905	40.4731	26.7041	82.8425	3.40909	33.8699	72.5486	23.0123	17.6945	136.057	49.632	27.5696	51.061	123.258	8.66667	27.9291	14.9738	30.4317	22.4198	40.5052	9.11248	52.2415	38.1147	15.6459	22.1958	44.4007	32.4093	15.6008	91.6713	89.5589	29.979	14.6886	23.7181	125.54	36.8008	31.3158	35.0858	19.8293	46.1327	62.412	41.8937	131.28	65.3825	64.6667	109.798	38.3373
uce-1747	106.859	129.006	154.145	102.268	115.288	76.1798	193.506	32.2981	141.061	141.288	89.4814	69.8292	156.851	153.618	158.347	155.218	135.143	61.1132	152.973	58.4671	140.904	78.1855	33.965	35.2029	170.219	104.438	83.8511	112.425	95.7244	131.272	55.6578	177.708	147.721	138.688	45.6914	76.7645	185.755	159.457	120.795	95.8994	35.6961	154.286	160.072	69.4384	154.594	170.483	119.778	160.152	73.6054
uce-1748	46.5862	99.0315	92.8704	40.7108	31.9836	39.2521	140.043	8.86301	82.2698	113.638	41.1021	37.0862	149.119	28.5779	73.8727	104.253	133.212	149.605	94.4988	17.2351	62.7986	37.3657	10.3121	17.8093	111.781	30.6549	43.8367	54.6435	34.4209	24.9723	22.895	95.8655	126.803	84.2827	17.2436	16.0295	123.387	88.934	54.7581	20.8668	19.3221	81.91	48.0035	38.7593	120.568	51.2607	91.3774	106.99	45.6908
uce-175	81.209	94.2673	100.615	68.5032	80.542	30.6538	137.376	10.8678	62.817	119.019	48.542	28.4664	149.935	108.329	88.3383	101.238	173.421	144.532	94.5133	37.5741	71.9685	36.2594	38.5678	18.2259	105.491	71.153	43.1417	62.6924	63.4835	30.4275	23.1593	176.99	95.9545	83.8241	27.6304	66.3895	141.132	97.2835	80.3366	37.7259	20.3466	91.1245	30.0414	37.012	85.5483	25.9237	74.2672	103.2	34.7494
uce-1750	125.165	120.031	114.094	122.903	75.4397	74.3516	160.911	12.4469	124.273	134.434	64.2881	45.5977	151.162	158.887	126.243	121.452	183.588	67.2821	114.07	50.9173	99.5472	48.6919	86.2862	29.285	122.118	112.759	81.5681	83.9351	82.3038	90.6936	34.5843	166.634	145.032	114.626	42.5117	71.3678	185.27	117.845	90.2113	84.6601	24.2874	98.222	99.5606	46.8803	137.268	109.59	126.724	79.4968	52.8233
uce-1751	133.945	78.6512	79.4512	51.6382	54.2136	25.131	139.179	18.6722	43.6658	116.063	32.7398	31.0779	149.347	62.5296	59.1295	99.8196	118.195	60.1614	83.6916	18.251	70.1811	37.0411	2.1978	15.4744	101.437	48.7538	21.4962	51.2721	35.9042	57.5548	17.7616	165.845	162.154	95.2323	18.5124	27.5843	145.628	109.832	79.7506	32.2615	20.8654	144.29	79.0422	44.5874	146.455	128.819	86.6842	101.239	40.7455
uce-1752	139.524	129.514	128.05	61.6592	109.615	38.6676	181.859	21.7296	108.387	146.845	71.683	51.3654	172.313	161.069	110.244	132.386	147.217	130.782	115.189	31.9276	112.82	70.5556	2.8777	29.6676	154.32	88	46.4731	94.4504	99.0521	115.731	29.1579	178.103	150.734	113.884	23.0443	56.9731	136.187	129.918	92.3829	48.8367	27.5955	102.146	96.6926	57.1526	160.254	103.878	131.04	104.323	61.423
uce-1753	137.486	21.1909	20.75	13.6182	20.542	17.1027	35.2972	1	15.502	27.1673	12.4385	15.7871	78.8558	28.4352	15.6055	24.8032	30.7912	0	15.5	2.28827	14	18.6765	0	8.01299	18.5121	21.3082	9.93281	11.3254	14.7	12.8588	14.1479	63.35	11.8497	25.6055	7.74184	16.5947	45.8306	26.7205	15.3163	12.0311	25.2087	100.152	41.9693	43.3373	91.4853	96.0225	85.2665	121.164	43.5866
uce-1754	169.61	133.526	141.755	113.13	76.0998	60.2454	172.556	11.2496	125.42	136.381	88.0723	74.2226	177.628	136.802	142.321	141.946	165.277	153.335	134.975	32.62	116.198	84.0263	19.8607	27.94	152.14	93.4475	82.8993	105.455	90.5593	103.989	45.9694	144.945	157.978	114.823	61.6068	68.8703	154.212	139.003	137.503	85.4115	33.75	113.429	125.715	89.7674	165.836	130.867	123.383	133.476	90.0793
uce-1756	82.4421	25.615	19.0122	9.36061	11.8651	10.1236	54.8902	3.1779	20.7155	50.3397	19.234	17.0557	83.8437	5.51408	17.547	31.1986	29.2902	0	19.8798	8.94749	20.2317	18.4373	0	10.9501	29.9286	11.723	14	6.69155	16.2462	24.6909	12.7531	41.9751	47.1387	14.4843	9.22609	12.0031	105.156	16.9826	12.8408	6.30838	18.4901	31.9353	28.8526	34.6533	120.503	81.0565	61.6792	98.7196	37.9373
uce-1758	6.50847	20.0119	11.1667	12.1689	4.86027	4.25397	29.8709	1	4.7079	26.1905	9.92395	14.6612	31.9281	16.6279	11.6781	9.93651	26.5208	0	18.0296	2.2779	8.69376	11.436	0	7.25	14.5425	13.9889	7.18672	5.53553	5.68696	10.1202	10.335	40.7151	23.2544	12.689	3.04242	4.85207	27.3097	9.92905	3.7296	6.31579	8.12706	8.47305	1.45324	20.3513	37.0955	7.35294	30.0968	16.7267	33.0294
uce-1759	2.28571	3.30423	4.64054	1.67593	12.865	1.80645	8.43377	3.42943	6.57552	10.1734	3.39077	9.34286	8.63309	0	6.2026	3.97479	3	0	3.85965	0	2.4569	6.16104	0	1.64674	3.27835	3.57619	2.55484	2.10843	2	9.11602	9.16905	7.57576	1.10497	2.50974	1	1.57576	8.20312	4.84156	1.61584	3.6	11.8104	0	0	35.9714	48.6533	22.0476	15.0809	30.5909	34.8857
uce-1762	97.416	104.747	99.2657	46.4759	79.6901	19.6366	167.155	10.2768	95.7018	129.834	52.7725	40.5789	151.871	34.5427	103.276	101.459	136.731	44.3259	111.15	34.6327	64.8344	36.0292	1.96078	17.0404	140.164	57.3519	40.8073	83.1241	26.2886	35.3562	30.0304	131.696	121.555	98.3158	24.5779	46.1377	137.659	119.24	78.7635	39.2424	23.6036	72.0919	37.4689	48.8563	105.234	46.3932	78.6172	102.545	39.8537
uce-1763	103.376	90.3412	137.698	40.3473	88.7623	57.036	179.677	13.349	127.528	124.058	94.3803	72.8904	157.619	177.209	89.7858	99.179	160.666	138.088	91.9966	66.831	85.5862	55.6693	16.2569	19.9262	115	67.8938	53.3358	51.9955	74.8508	75.951	50.8355	215.264	145.641	84.0262	53.2635	52.0124	163.556	152.903	113.895	48.8951	13.8178	129.898	40.9206	61.2253	156.209	105.167	121.712	142.176	65.8497
uce-1765	112.868	24.0036	18.1495	14.4274	23.8984	12.3902	63.3568	1.77491	25.7009	46.8198	22.9663	16.2847	105.358	22.958	29.627	31.1549	43.6201	19.7527	29.4662	8.25538	16.982	18.6252	0	12.8536	24.7766	51.5833	23.677	16.2396	23.5447	21.811	15.4703	101.843	61.303	29.6486	14.4647	29.8879	124.339	29.2829	14.8633	18.2814	13.901	48.1036	26.4245	32.4865	124.907	27.4216	69.2646	94.1886	29.8505
uce-1766	123.07	91.009	66.8479	34.5355	66.7391	27.7068	128.348	14.1118	56.4639	127.748	31.6004	45.3905	158.872	104.024	68.5602	98.8117	91.0901	53.936	63.384	19.0962	44.6732	32.1355	10	22.0814	82.1026	64.067	36.1545	42.3087	35.6632	46.68	24.8178	158.795	126.853	59.3645	21.6667	31.7169	130.866	80.4111	54.2861	30.09	21.9443	92.6778	70.7292	61.2681	136.032	106.19	98.7269	105.677	67.5271
uce-1768	178.771	50.2707	41.1481	15.3489	26.3643	15.992	93.8248	4.01003	30.2336	84.6282	20.2829	24.4113	154.127	48.94	39.0399	54.8048	107.571	20.0468	38.5285	7.51693	44.1134	18.8132	0	12.4889	44.3991	34.0106	24.1129	20.4007	23.903	23.6927	11.434	81.1098	57.7401	30.6738	11.2736	18.8038	126.491	35.0484	20.0662	19.5908	25.203	24.8949	78.572	55.8832	116.393	103.195	112.059	138.973	59.886
uce-1769	117.53	23.0142	18.2877	17.7337	20.539	19.9379	48.1667	2.82686	18.8492	35.0351	31.0746	14.8851	93.7642	13.0359	16.5708	23.0372	62.5782	13.4202	19.1069	11.0159	17.9072	14.0475	0	7.7901	30.4583	22.5989	16.0614	9.80827	19.7183	11.0128	11.5048	89.6768	35.6233	26.0772	18.9234	22.9286	80.7406	21.1336	9.29118	12.4084	17.0079	43.7867	17.446	41.8239	149.955	29.2968	44.2194	78.6838	43.761
uce-1770	105.561	25.8114	41.8939	26.7555	46.0997	34.0577	43.3434	4.46686	26.0177	72.369	21.9696	18.6465	125.243	58.3933	22.8383	34.8712	90.338	3.6303	28.766	11.2325	19.6554	33.8114	0	15.9475	54.2963	40.728	27.2628	15	25.1948	22.7889	12.9512	112.975	105.018	21.9093	16.8327	35.1639	118.111	29.835	24.2155	17.898	14.0192	22.3423	78.0335	40.6044	101.883	70.5972	75.5448	83.5929	33.7635
uce-1774	145.44	40.4256	27.4917	29.2579	41.2305	24.4691	58.2983	4.35808	28.705	90.4833	20.298	20.2692	147.452	45.7711	21.4817	34.4508	92.4512	14.3021	22.495	13.0533	20.7762	22.4083	2.58065	14.2435	40.4217	45.6622	21.7673	16.3781	23.7439	41.2148	8.81159	92.1414	61.4531	22.04	8.56869	21.6063	124.364	25.5133	32.2117	27.2206	8.82667	108.319	76.2163	25.7491	138.826	71.5163	66.3547	91.4599	25.6783
uce-1775	72.7543	81.4783	85.4641	44.2356	34.5758	12.5486	130.504	13.8726	58.0875	106.594	44.4511	45.8035	178.591	99.1625	68.4755	103.278	108.715	24.5165	99.5164	24.0061	78.0298	37.1667	56.7063	22.1774	108.028	47.765	52.2478	53.3293	29.3904	55.2628	17.8555	198.301	133.459	86.0785	19.1065	34.494	120.745	69.2413	76.2707	33.4537	24.6997	120.86	46.3107	52.3026	136.676	33.975	101.767	67.1927	44.2627
uce-1776	158.369	123.179	145.369	81.6588	63.1247	57.8222	192.532	12.7716	128.365	161.854	61.3268	60.4008	152.27	146.617	140.327	143.642	117.143	84.4394	141.721	54.5901	121.164	49.0431	102.504	26.3457	162.938	69.7291	47.7692	94.7965	69.5824	90.4808	45.5957	158.949	152.33	129.321	29.9137	37.0804	138.33	142.837	81.2017	46.049	25.4777	147.112	57.1727	65.6456	155.6	112.237	109.191	101.374	70.2493
uce-178	167.099	49.0123	47.9631	39.1101	55.7171	21.0024	112.529	6.80769	48.1505	99.0052	40.0588	33.6617	155.453	128.496	53.0889	67.6159	109.921	11.3037	61.9665	17.694	49.6922	33.2818	1	15.9159	61.459	58.4085	27.5633	32.8706	51.5182	67.0105	16.3835	137.693	93.3364	41.7312	10.1206	38.3677	107.024	46.3962	58.4792	25.4144	28.263	125.242	141.918	72.8979	143.202	136.043	118.425	119.958	68.3726
uce-1780	144.106	111.211	128.31	97.4938	110.274	60.6317	163.61	15.5409	126.921	143.784	94.147	51.8369	178.117	138.661	122.482	119.741	170.747	83.783	134.925	24.7833	99.7568	45.0697	20.9732	29.3577	123.004	90.644	106.978	82.4258	86.9551	104.329	33.4687	193.849	198.212	118.855	37.3765	79.9963	135.682	129.404	49.6981	84.1	22.1611	132.467	100.929	51.5114	120.948	85.3948	98.4222	122.104	51.8248
uce-1781	148.526	89.9319	93.4758	67.5694	80.2335	32.7266	156.53	8.67391	90.2395	116.573	39.5628	29.6012	178.2	147.021	88.8176	132.753	118.185	41.1725	111.885	14.4881	84.6708	47.9881	9.09091	15.0719	131.606	89.0035	27.5868	60.8573	50.9455	72.7708	24.9248	166.878	122.34	97.3582	15.1752	17.5063	144.367	101.677	97.9444	35.368	24.6617	101.298	97.335	55.005	102.671	110.706	111.927	100.438	56.5901
uce-1783	200.95	124.09	120.342	95.0458	114.752	64.0284	160.946	10.7393	93.2635	133.059	77.86	54.5247	172.997	158.083	100.602	128.077	139.216	19.7447	121.041	34.9026	100.513	56.5375	11.7101	25.1956	126.908	105.897	60.8416	71.4559	95.7905	88.5669	39.3616	127.225	138.518	100.217	25.6	79.6531	146.957	107.453	108.161	59.0018	34.8893	153.213	109.775	80.7059	182.522	132.437	142.466	167.456	92.2057
uce-1786	147.459	28.1069	18.959	22.2254	17.6266	6.75926	46.8638	5.2	18.2482	31.261	20.2006	18.5925	62.7092	33.0733	17.5402	27.6164	40.5758	3.8674	24.5326	8.22983	20.0454	17.9531	2.83688	11.8777	31.5359	20.5206	16.1855	12.081	22.8589	18.8754	12.3646	29.8585	33.2181	24.5165	9.84746	14.7309	59.5056	19.7365	22.2606	9.95745	21.7858	22.1877	40.9505	54.321	175.043	55.896	93.3185	146.732	48.8492
uce-1787	101.016	51.0373	98.4542	17.4137	50.7645	10.7608	158.102	15.4504	86.7565	97.6106	37.1325	28.7615	140.535	18.5029	41.7526	59.5065	121.485	4.7415	51.8252	18.9148	39.5728	31.9038	0	8.61993	65.5916	21.8035	13.5118	27.3546	22.5938	28.4467	16.0615	181.497	77.2763	45.8966	11.9617	16.1536	90.2586	125.431	68.6368	16.7843	9.37427	22.1294	10.8946	38.1798	137.987	48.2612	67.517	92.9342	41.6597
uce-1793	127.307	84.707	127.492	18.4036	61.0607	16.7604	168.796	25.3556	95.8434	102.751	52.5309	49.1704	150.631	123.561	62.8549	93.3194	136.287	94.7642	80.3696	27.1252	72.9446	48.0422	16.7203	13.0839	97.7192	34.4018	27.0419	39.4781	18.3578	24.7151	27.8405	180.604	134.735	85.3926	30.4675	23.0094	104.205	134.228	64.0627	24.635	14.6509	111.409	39.5603	46.3534	119.424	67.0701	70.4517	90.8187	58.1307
uce-1794	106.55	71.1178	33.6366	32.6202	34.5316	24.6368	80.5192	3.673	54.5222	90.4328	28.5255	21.4892	127.886	41.4615	42.4822	48.3131	114.489	1.33557	35.5847	6.56338	27.4183	19.3678	0	11.2243	45.7997	35.7443	23.5863	33.6031	27.5	15.4677	15.6898	107.737	97.4843	46.0269	16.7797	27.9403	130	45.4006	41.2841	23.6413	21.8201	130.975	71.4633	44.8538	134.542	73.2689	96.2337	97.9281	56.6451
uce-1796	138.971	80.0204	89.54	41.5515	76.1032	9.34328	148.612	4.83969	51.8668	119.444	42.1406	33.403	175.608	119.384	69.4084	108.792	127.414	45.6141	92.7228	20.8255	62.1608	36.8125	50.0278	14.9155	127.091	45.664	42.4535	49.8616	45.4578	70.7219	29.5516	148.284	149.541	86.1981	20.4564	28.0141	121.919	106.942	59.0835	38.1395	19.3901	156.988	81.0189	40.3121	119.177	92.226	84.6578	111.959	43.553
uce-1798	126.954	8.79837	5.31608	8.2973	22.1852	10.0372	17.1935	0	10.139	21.3515	16.7221	13.7466	85.2125	21.8672	6.54496	9.00272	30.5585	5.39891	4.24118	0	8.18256	10.2316	0	4.6676	9.39237	23.1875	8.46063	3.50409	22.9817	20.9	7.56948	73.0816	23.8616	7.64305	11.1143	23.0848	29.6049	11.1199	3.39782	11.291	12.1172	6.76444	40.7904	36.1308	115.57	32.9773	61.5088	53.2027	25.4469
uce-18	122.695	6.33925	28.9343	14.0415	34.2902	19.8824	56.7513	2.82899	19.6519	20.537	27.5719	26.103	95.2296	29.6863	8.75368	10.245	83.1464	0	10.6501	13.471	7.87744	23.2136	0	5.87327	17.8505	19.9522	10.9963	8.03986	19.6267	31.7899	16.3215	107.714	44.8529	9.57063	8.37461	13.0557	71.486	26.7171	9.4761	10.8203	15.4885	108.496	54.0088	74.087	141.054	144.36	112.588	102.83	76.9716
uce-180	54.2677	17.1727	12.2314	6.54575	17.0632	3.82464	40.6079	1.14535	8.67185	20.7841	16.8436	12.4601	71.4065	25.2055	12.6235	20.361	10.4141	0	18.3627	7.31723	14.4301	16.3556	0	7.42054	20.2591	7.80843	9.80519	6.31127	8.94105	8.49244	7.74386	46.2917	14.0453	10.133	9.25279	6.27407	50.3636	17.7004	13.6788	13.917	24.1897	91.6028	29.0722	41.4646	103.572	61.7592	68.3929	81.9838	38.0259
uce-1800	188.669	141.681	150.094	110.23	105.437	108.14	171.741	24.7972	137.435	145.772	122.832	66.0306	164.209	193.623	137.861	135.844	150.981	76.1434	139.448	44.8989	121.398	63.5565	71.7087	43	146.079	121.678	70.2068	113.111	108.859	97.7885	43.1162	166.173	144.558	131.908	50.8798	103.33	147.632	146.797	78.0913	82.6854	26.7302	85.7631	146.293	63.1454	140.119	140.073	147.214	156.653	72.1455
uce-1802	142.871	107.937	121.527	82.6461	85.0349	28.4593	152.388	17.1454	111.839	137.466	55.6189	46.3259	169.312	136.755	111.587	114.55	130.121	131.516	118.418	43.6125	93.0628	40.5194	6.06061	25.9369	119.995	92.9967	59.3179	80.6698	73.3707	46.1384	27.1548	155.59	139.47	124.939	26.1097	49.4354	132.738	118.299	41.2983	50.4223	14.6732	131.491	51.7429	42.5984	102.651	85.5714	96.0939	114.685	40.5787
uce-1804	190.89	93.2494	143.95	113.393	104.839	114.303	180.672	26.6498	129.83	123.917	98.0864	55.024	191.332	141.249	140.965	143.454	122.914	104.24	135.452	44.5839	123.604	58.2765	108.908	34.8556	145.743	103.694	75.709	102.428	89.4978	128.444	45.9461	166.971	140.835	130.253	42.3766	84.5052	153.118	147.077	106.413	60.2126	24.0307	113.155	98.8839	62.7695	183.034	141.067	143.365	178.818	72.1149
uce-1805	114.213	136.986	140.82	71.0791	64.0866	35.9493	187.034	21.8129	140.808	138.401	47.8773	73.6486	161.849	155.662	143.859	144.16	161.165	28	146.411	70.1906	123.749	70.4005	94.8143	32.4579	161.595	54.0039	61.741	113.456	49.122	52.1694	40.5665	128.289	160.801	126.192	25.6958	39.1252	149.262	149.056	131.868	44.9526	38.241	148.855	98.8066	64.8012	137.713	101.031	113.877	136.605	80.5964
uce-1808	129.714	35.508	30.9378	17.5842	44.6516	8.944	80.4316	1	26.7551	60.2353	35.2735	27.1057	114.84	59.9769	12.1887	18.9748	94.8851	16.8313	16.9176	14.3849	13.2806	23.0639	0	8.08796	18.8883	23.9963	12.0909	7.39775	18.4462	21.2639	13.3452	137.903	35.081	20.2782	21.6036	9.17406	75.663	32.3321	33.5779	14.6678	10.2771	78.941	47.469	45.5696	104.5	46.5845	101.799	72.8499	47.865
uce-1809	133.369	51.9444	51.3153	30.5382	36.2332	15.1299	123.128	3	50.988	97.9264	23.1986	25.7928	148.628	72.5094	39.7895	77.8919	139.152	27.0699	54.3604	10.9433	50.8589	24.1044	43.619	8.58925	66.6517	34.8677	35.4767	25.7312	26.4593	25.6445	15.6006	129.427	63.5936	54.003	15.123	23.3341	133.331	53.4309	49.9834	20.7401	20.4715	103.599	91.2042	41.5495	127.06	98.8049	102.853	141.506	47.6847
uce-181	123.657	74.8962	69.6752	58.5373	45.1552	42.284	122.466	11.6888	62.3414	114.741	29.5742	36.1744	165.449	120.831	57.2722	79.4728	120.887	18.0828	56.3444	22.4107	53.9955	44.6606	15	20.1746	99.0544	54.0155	34.503	44.9353	36.1064	58.4229	23.6662	133.125	128.899	62.1835	13.5191	25.7605	137.499	85.0782	46.8707	34.4943	25.0987	154.387	73.6938	54.092	147.32	121.783	122.463	116.366	85.2662
uce-1810	182.905	127.888	130.149	73.6368	73.8966	39.5468	164.001	10.8703	120.75	134.762	63.2986	52.9184	183.752	161.507	117.22	133.7	123.51	93.7154	124.668	24.4073	109.957	62.0904	0	23.7384	146.927	71.6016	61.8722	80.5924	60.1608	69.6184	38.7219	157.59	172.831	106.417	29.377	48.1616	125.458	134.508	115.116	61.6435	25.9223	90.7687	93.1487	58.6008	165.866	102.186	116.399	142.718	47.3333
uce-1813	141.456	130.33	148.626	59.5778	103.511	47.7477	194.051	22.6243	144.966	136.282	55.2428	72.6082	172.745	130.477	148.376	151.633	157.253	65.6635	153.319	56.6566	132.455	73.4552	22.7047	34.8756	161.308	75.307	49.1834	112.206	75.7584	74.0334	43.6904	171.174	114.96	130.522	16.9741	46.6054	140.891	157.083	133.59	57.5959	40.4589	122.899	112.703	94.8042	176.539	156.534	125.599	130.83	86.1998
uce-1814	181.873	129.738	145.842	106.985	78.1157	88.7947	178.858	34.3613	150.546	147.486	78.1962	51.548	193.59	144.612	147.622	157.413	178.499	84.3417	143.847	84.9156	138.499	70.9927	30.3132	41.082	159.924	111.812	68.3679	121.641	96.8214	118.611	41.5052	179.486	172.401	140.327	53.7169	70.1588	178.21	156.485	127.509	85.9162	27.7993	170.765	132.267	66.098	140.449	90.3967	134.923	147.492	65.2365
uce-1817	103.725	92.2056	135.493	94.1538	88.2412	75.9013	171.584	16.2683	130.264	106.269	76.1989	38.6289	135.938	160.176	135.366	139.575	114.319	93.2523	141.23	52.3898	110.524	52.6866	151.482	30.081	135.255	67.6131	45.2227	107.099	71.5076	92.4977	39.5822	117.817	114.415	125.505	29.7764	66.53	158.018	152.647	46.2952	70.9892	19.6148	72.9375	83.8347	57.2296	77.9593	138.172	89.0016	66.1121	55.7203
uce-1819	96.2827	111.263	88.7704	46.8131	58.1321	30.1191	153.324	11.9865	75.2539	120.655	48.4636	49.7764	157.379	107.447	90.9112	117.786	95.831	9.88108	102.848	40.2643	81.4386	51.2546	17.083	17.7068	119.865	75.1682	49.568	43.8311	46.4271	57.0809	33.5959	141.54	113.117	100.012	18.9304	41.4928	135.819	110.192	92.3741	43.8267	28.3305	143.449	35.1429	60.8129	125.649	107.757	107.965	109.095	70.3572
uce-182	145.474	169.992	161.517	87.6982	98.293	84.336	198.148	20.1175	149.728	166.963	63.6003	77.5382	169.588	135.783	153.888	154.043	137.416	110.444	156.847	64.6727	145.355	81.2761	121.432	38.9633	174.992	111.442	86.2306	127.051	101.982	97.2981	43.9936	192.166	150.299	135.872	33.1233	77.214	158.632	175.396	113.961	76.3094	30.6807	110.511	136.036	68.8474	153.021	107.549	95.204	117.847	52.4288
uce-1820	109.059	94.7245	114.507	36.4062	93.2829	17.3358	156.132	11.8029	98.3787	114.254	65.4836	44.8805	182.282	128.107	57.9101	85.7742	171.619	0	71.6753	33.5635	77.3421	47.8063	52.2237	14.8603	100.371	37.7588	30.1146	43.5705	47.3935	40.7261	28.1058	179.33	83.952	77.9825	39.3724	29.2823	122.465	126.06	114.568	31.9684	11.4743	64.3473	58.2222	59.6476	112.226	50.9763	91.642	76.8582	52.1059
uce-1822	127.802	96.762	94.2491	58.0813	66.6525	36.1965	149.751	13.9742	106.878	109.51	50.8583	41.9507	173.549	127.45	104.234	103.941	152.217	18.9894	96.8281	20.555	98.5453	37.46	47.4304	20.9932	110.26	95.0848	45.0654	75.0583	62.2009	51.6324	30.6678	147.415	125.931	101.125	30.5404	56.0819	154.281	116.428	59.5279	55.2276	12.1443	71.8016	51.6784	39.2697	121.782	52.4007	72.8682	100.126	39.5269
uce-1823	138.883	139.307	152.037	124.179	122.409	98.2277	190.314	46.6727	147.873	144.656	90.8354	65.1755	186.702	174.725	149.74	148.269	175.511	37.3982	143.909	98.8647	130.539	73.2901	98.3321	38.4962	162.647	104.351	103.387	107.463	88.5184	125.953	46.371	164.901	173.97	142.173	51.4467	90.6023	166.657	156.727	121.606	102.825	24.0515	131.84	147.581	66.8582	166.307	157.525	149.354	159.009	66.554
uce-1824	104.904	63.0159	117.071	54.634	77.5456	35.2416	170.902	26.0957	108.215	106.78	71.2419	48.3695	179.986	119.063	54.5756	78.9442	152.216	57.8249	73.9292	36.04	56.7312	59.2864	46.42	18.0103	103.549	45.2093	29.4307	52.8409	37.242	45.9631	35.0366	169.459	120.173	60.4404	24.3632	21.2366	115.242	131.34	108.745	20.8983	13.5058	177.807	80.1095	63.3826	122.692	103.784	84.9959	135.752	62.7085
uce-1825	64.156	18.1546	27.2453	11.0344	38.1289	5.83871	74.3469	5.70888	22.0786	41.1603	23.0624	21.7832	119.312	41.4894	13.0583	20.0719	71.2378	11.9545	19.0941	5.22902	17.6793	23.7415	18.4286	6.24826	27.3578	15.2418	11.4925	11.1035	13.4627	9.72193	11.6377	122.868	64.1562	16.1046	15.282	11.5794	73.2872	29.1287	33.29	11.0609	10.7641	51.774	25.654	39.1177	148.369	40.9789	35.203	54.3221	44.6586
uce-1826	82.2175	32.3262	30.7993	18.3706	38.3852	25.9136	48.9892	4.02299	29.9068	56.3423	26.3092	19.5609	128.568	25.1383	23.853	33.2849	57.9548	22.4769	29.2204	6.33513	33.1039	20.793	1.3245	14.0305	30.6953	38.9018	18.5352	13.0197	18.3413	14.2753	10.6577	89.4342	62.8284	25.768	13.7308	20.8364	101.279	26.043	17.5476	16.7281	23.9498	51.8223	36.4265	30.8047	119.193	57.4974	69.5951	104.095	36.2581
uce-1828	148.639	89.679	128.846	76.3226	77.8725	106.064	167.524	7.62298	124.632	132.591	110.393	37.841	166.845	175.185	124.669	128.279	137.933	74.7986	122.501	53.0475	84.4015	37.5368	6.38095	19.5446	122.537	83.0907	103.112	80.4083	82.8135	87.6106	33.6378	188.236	155.061	117.742	56.3638	100.865	146.378	134.786	50.4091	94.4154	17.3699	128.952	105.777	37.826	91.7901	89.9467	117.299	96.1025	47.8008
uce-183	140.588	138.308	116.786	62.6806	83.76	37.0111	173.37	37.196	103.582	159.259	66.7231	52.5841	154.994	144.314	112.636	119.554	152.412	39.2796	117.657	24.4274	104.706	40.4303	0	29.6503	120.692	55.4159	67.352	68.482	55.1655	64.0354	33.2018	179.31	165.13	103.109	24.4182	38.4027	149.723	127.922	84.3714	76.1381	22.2715	108.571	87.0269	44.1839	148.226	108.662	118.399	80.1949	55.3181
uce-1830	134.157	85.1406	43.8977	25.866	72.3493	21.267	107.979	6.28571	47.785	93.2437	32.552	23.9238	129.821	58.1699	53.7604	60.0528	124.347	12.2143	46.4666	13.1846	39.8252	21.5372	2.15827	10.7979	51.7034	50.7974	37.2158	26.081	59.4972	83.3431	24.2719	110.483	114.441	61.965	27.5743	35.7968	126.697	57.4625	28.41	30.9803	13.8378	43.1732	75.7986	25.4383	109.985	104.525	107.542	101.462	27.4312
uce-1832	117.901	122.542	133.464	101.704	118.727	59.8156	168.091	22.5238	125.102	142.234	72.7361	73.9952	195.668	153.564	127.07	129.054	110.02	50.0233	128.481	64.4596	121.41	76.2116	2.625	32.64	155.662	118.913	87.2507	97.9507	127.227	123.154	34.7339	179.324	149.37	126.917	55.5604	78.9904	146.754	135.527	123.719	84.2005	28.8549	135.545	125.121	55.9283	115.374	141.412	147.522	135.736	60.7867
uce-1834	141.262	76.9146	65.8194	49.5363	51.7938	20.9664	130.881	9.46239	54.4028	98.644	46.4126	32.7801	167.418	138.207	64.1897	88.4269	129.998	123.654	76.8072	19.1258	74.8225	29.8292	0	16.6617	95.859	57.8174	36.9495	49.8418	55.8426	40.4439	30.2845	163.889	152.298	65.0771	19.9396	39.9246	141.313	74.5627	58.8025	35.748	25.7067	159.757	99.8048	31.6818	131.311	121.139	98.7816	105.212	40.1164
uce-1835	134.428	146.901	145.95	84.3611	83.5856	103.861	191.385	18.1752	146.981	157.608	111.527	72.5229	170.881	168.829	151.175	140.092	167.131	58.6324	144.478	39.0788	121.689	71.3879	0	38.6688	148.522	146.255	88.9076	101.56	75.4517	117.962	51.8401	166.258	153.464	132.076	95.026	107.152	166.437	150.086	104.441	117.788	32.385	124.56	110.958	78.0975	175.761	130.612	134.773	173.629	88.8264
uce-1836	94.5816	110.323	82.4205	48.6779	89.6957	42.2727	149.81	6.65543	75.6389	127.399	56.1726	33.8646	170.268	109.696	76.4039	106.812	125.834	139.055	82.6753	13.989	57.874	33.6171	1.49	15.7237	101.547	60.8708	58.1333	41.1142	47.6913	44.4225	20.3752	141.616	131.897	82.4712	30.5939	48.518	149.082	84.9384	40.1744	52.8747	16.7249	102.839	47.3293	40.5503	126.741	87.0842	105.051	108.835	42.1562
uce-1841	149.908	140.159	175.393	92.6872	92.478	73.1358	178.825	13.0578	143.828	147.496	86.511	64.9075	158.553	143.946	143.458	149.046	149.811	92.6732	151.26	88.3252	128.566	78.7658	5.32618	34.9136	169.196	88.5594	72.8788	121.149	84.1102	93.5664	41.9231	159.963	140.429	136.56	44.0246	74.6887	160.241	156.54	138.214	90.5678	27.2488	106.235	136.353	61.8273	103.902	137.314	130.973	98.4306	60.6473
uce-1842	100.804	109.965	82.0157	42.1398	54.3242	27.2508	126.449	13.7965	60.2354	129.233	32.3806	37.9144	143.364	28.504	72.1983	89.4979	152.166	25.6643	76.9116	32.2044	54.4536	38.5877	0	18.5418	111.99	56.5446	30.5635	44.7759	35.0519	50.7138	24.0456	190.743	123.502	62.6262	17.9003	31.165	150.08	71.8046	76.5931	23.5962	23.6618	99.059	46.5585	42.2782	122.759	65.4152	90.3308	81.5725	44.4023
uce-1843	48.9671	6.93421	2.23256	7.94298	8.36082	1.43262	5.81579	0	1.90476	14.3026	5.90308	8.54386	21.443	0	4.52427	5.80263	8.5618	0	6.21893	4.44737	1.42291	6.57456	0	5.0614	3.19469	10.6283	7.03553	1.94805	6.19139	2.0137	8.85965	10.3333	24.1071	4.60526	6.93548	5.95536	20.2356	3.11404	4.74123	1.94643	22.3684	13.731	22.5965	37.4386	108.14	7.77586	25.9298	107.954	41.0088
uce-1845	134.313	93.834	96.9613	32.3304	26.776	36.1946	140.178	17.8048	69.332	112.328	29.5427	33.0868	149.912	125.323	70.0567	103.1	113.106	89.4077	95.4675	14.6199	59.8679	38.8019	1.56693	16.9561	131.827	50.9082	19.8671	51.7044	27.6519	37.8879	20.9378	129.881	101.616	79.5824	20.6777	27.177	133.639	88.9613	92.4302	23.3797	21.9654	131.613	68.3568	49.6528	144.39	122.782	98.1956	113.808	52.1964
uce-1846	87.6085	1	3.07541	5.42034	12.2267	2.10177	9.5	1	4.00651	7.97239	8.73507	9.98466	7.22769	4.94886	2.16552	5.1319	13.3616	8.75	1.37229	1.24224	3.31365	8.52147	0	2.49226	2.66564	7.19048	5.64968	1	8.65188	3.80368	6.73313	8.68837	11.0075	4.29231	6.32314	10.6957	17.5092	6.69018	1.64506	17.7439	19.6779	21.6103	16.0265	41.8405	96.1309	17.3122	35.4061	31.2259	34.6104
uce-1849	146.247	56.6013	42.996	26.5855	64.0988	60.2047	105.404	4.8361	43.8418	93.741	24.232	27.9813	141.032	155.084	53.008	60.0121	163.403	66.9725	46.3364	13.61	35.669	24.0793	77.2975	10.2297	53.3307	65.2889	53.0324	40.3597	62.8548	35.4056	15.7135	166.286	140.756	54.6761	43.8456	35.2282	114.335	49.684	22.6267	37.638	25.434	172.354	128.805	62.7323	166.017	96.1548	132.948	138.748	55.1335
uce-185	26.2782	27.7388	60.4795	11.4657	15.9272	10.1967	131.461	10.0174	52.2225	51.2097	54.5477	36.2287	114.151	38.0571	27.1849	33.0596	96.0264	24.6314	37.6509	8.65053	25.561	29.6927	4.22656	8.74786	38.0596	13	9.98355	15.7868	16.7447	8.18293	19.6053	124.061	123.025	38.5536	16.9553	33.6545	119.205	67.7391	36.1327	11.6711	13.8251	6.6438	7.06614	51.2855	82.9198	8.83648	17.4129	26.5158	50.4849
uce-1850	146	40.3945	38.4783	23.5499	30.4484	24.4155	89.3902	4.79042	30.7977	102.199	21.6308	36.304	112.961	51.9023	47.7659	54.0968	117.581	31.5147	45.3531	7.33945	35.2023	27.4142	23.8423	14.1963	59.6344	25.5603	27.4206	33.8116	30.1338	30.3013	16.895	122.271	61.8934	36.0373	14.3541	20.7705	105.929	50.0535	24.7095	25.4757	24.1156	140.821	79.789	60.5939	98.4711	48.5912	90.9303	124.805	55.6792
uce-1858	101.887	90.628	113.945	59.3182	76.5164	16.4061	160.523	11.0466	101.622	118.574	62.1928	36.3086	161.089	127.801	105.561	121.542	126.279	0	112.69	38.4676	89.1702	36.9127	7.94805	29.389	132.295	85.2121	46.1949	90.78	75.2553	77.9144	24.9128	116.696	113.367	103.459	27.8651	51.9417	136.202	121.846	67.2267	48.4875	20.2636	64.5213	81.8607	39.8157	113.362	46.9275	106.768	79.8441	49.2819
uce-186	108.951	102.837	112.4	67.1576	55.101	58.8243	158.312	13.1011	99.6964	122.97	39.9537	42.7363	151.951	125.081	96.3239	112.27	105.699	0	109.734	35.9468	100.995	43.0217	53.8983	21.5642	121.691	48.0298	51.5387	67.9	49.4891	89.2024	26.7755	122.714	125.094	105.152	16.8862	40.2982	135.352	106.33	92.6384	34.866	24.3178	186.946	106.903	41.8631	143.069	86.9663	108.643	125.206	38.5465
uce-1860	120.186	26.1105	46.3881	27.8027	34.739	9.78469	95.6904	7.16906	31.5145	56.2078	20.3596	25.7602	132.274	32.6423	34.6439	57.7355	89.104	20.9524	47.4637	5.06154	39.673	25.1971	14.7926	12.1572	61.0396	24.8523	17.9351	22.5233	18.8657	13.3959	16.8726	125.615	89.1675	38.7369	14.4987	14.7165	97.5812	43.939	28.7297	22.6415	27.8406	114.296	49.1661	52.2936	106.113	130.734	82.637	111.442	58.5494
uce-1863	104.591	107.857	112.925	89.2229	103.523	52.7867	161.605	13.7086	104.263	134.357	73.0879	45.498	186.288	87.7417	112.412	124.64	108.182	4	121.921	38.9982	103.975	41.8245	1.6	24.0782	139.551	99.9806	59.7176	81.2119	67.1923	84.2661	31.7039	182.454	175.068	102.688	35.1549	61.819	130.407	118.939	56.7181	74.3668	20.9969	111.75	92.5144	37.9716	143.945	84.089	102.562	108.673	44.2194
uce-1865	133.037	100.261	112.599	86.3605	99.3411	59.823	153.445	18.0277	97.8156	117.89	72.464	53.41	193.519	168.298	101.17	126.826	166.883	37.6917	120.862	52.0308	98.4584	62.0724	63.1377	26.0573	130.242	85.1225	65.7965	82.8262	84.9914	87.7302	39.1048	165.071	183.609	108.53	36.2241	74.4416	153.004	118.156	100.535	79.1798	24.875	153.232	90.9479	70.2998	131.829	135.506	115.588	112.281	59.1533
uce-1867	116.681	72.707	42.8625	37.8161	60.625	26.0067	89.1639	5.82127	55.0803	107.096	32.7045	19.1499	185.48	137.386	57.4857	68.5833	122.616	63.0262	59.991	17.8713	39.1578	25.7303	0	13.7439	73.4224	37.6197	25.4312	27.2686	40.1663	52.8366	18.3548	140.42	126.152	45.3244	23.5858	32.6934	129.19	60.126	44.6617	25.9196	20.9833	183.684	73.7013	44.1328	105.462	118.68	111.668	88.711	34.6091
uce-1868	139.889	32.6343	48.6086	27.4231	35.0723	20.825	114.104	6.07021	51.4971	74.1552	35.3581	26.5015	139	58.0731	47.5171	67.4659	129.894	48.8491	53.7471	15.3748	57.4457	19.5365	0	14.746	52.6114	28.4527	34.9239	34.1654	26.7836	32.2331	19.6519	105.726	110.93	51.2838	9.13929	25.601	135.327	66.82	29.5668	28.145	24.6407	62.6957	54.4626	47.4357	114.901	42.441	72.2561	68.2583	55.9214
uce-1873	97.3705	103.307	107.658	57.2261	79.3822	59.51	148.869	18.0336	97.4748	119.82	75.8593	53.395	180.408	155.483	93.9989	103.974	155.818	9.3432	102.013	35.0477	87.5897	48.2125	32.381	23.3115	117.879	83.5856	50.8815	65.7478	86.8914	82.3393	28.2484	138.211	145.78	105.727	25.1009	64.858	153.545	104.543	87.181	52.6583	24.7015	120.139	21.2281	50.8103	113.595	58.9929	102.305	92.6033	42.0438
uce-1877	94.8817	58.0981	40.0323	14.7867	17.801	14.4104	102.877	14.2896	36.0295	115.313	20.1472	17.1376	112.087	37.8365	37.8755	53.8326	83.3476	3.41219	45.3704	10.7643	27.3964	20.3982	0	10.4505	68.4934	11.1433	15.4796	27.8628	15.1923	15.7757	14.8067	116.855	91.7478	35.4618	9.1875	13.101	81.4015	43.7042	33.7994	10.5244	16.0512	6.67797	11.6839	29.9341	74.8106	21.977	47.0158	53.549	31.2068
uce-1878	139.05	113.854	154.883	50.6574	111.577	74.8095	182.154	8.3049	130.565	130.829	61.6917	53.2043	150.166	148.499	85.8831	105.771	166.197	168.962	77.256	53.8624	100.984	62.3899	58.9812	19.5794	122.973	57.6703	31.9623	86.6361	51.6063	56.2718	38.8528	143.868	124.508	96.4735	21.4089	38.1517	118.47	156.069	120.16	40.9441	8.5729	144.557	54.3636	49.0186	141.501	60.7957	65.9819	73.4041	48.2419
uce-1879	76.419	59.6029	59.4459	18.7277	27.1456	17.9597	143.452	12.6569	53.4333	95.4978	31.1302	33.8485	126.022	54.8898	60.6605	80.5926	93.0334	78.2878	75.0458	13.613	63.1045	29.1413	58.977	20.9712	75.6407	33.2382	15.6045	18.9589	32.3097	18.1582	30.0527	75.5948	82.6178	58.3554	15.5672	29.925	128.981	78.7939	44.8909	20.1257	21.2877	67.4115	22.0119	50.2642	103.657	41.4625	61.5335	69.5401	50.1731
uce-188	150.897	132.015	147.506	136.961	105.351	64.2424	166.529	22.8795	121.728	130.145	85.3442	82.2901	179.807	181.098	137.184	132.388	190.361	158.387	129.413	57.3859	123.088	86.6762	17.0325	36.3353	143.665	113.396	110.089	101.22	111.111	96.6904	48.3881	181.654	149.663	129.684	56.3361	83.7886	186.743	142.605	110.731	100.326	29.1335	212.184	125.208	64.6342	181.301	129.095	142.386	122.861	74.5109
uce-1880	90.7308	60.5787	68.6264	26.7224	44.3975	14.6923	134.911	5.97826	51.9329	114.507	47.4918	40.2277	145.674	80.715	57.8967	80.7424	115.533	49.8205	80.6322	14.5452	43.8424	34.229	1	24.5379	94.4833	50.0377	26.3741	42.4064	34.6154	45.9398	16.9089	126.715	94.1168	69.11	21.5396	20.7863	144.127	63.5882	64.3893	24.4367	20.2911	138.992	26.0977	43.0079	118.093	49.375	64.8058	111.99	43.1216
uce-1884	37.2525	44.0045	40.9626	14.97	16.3626	8.08	86.273	3.93201	21.2662	68.8573	18.0979	26.3613	124.161	43.7791	34.5618	47.7974	60.3434	10.4231	42.0057	7.69231	29.1379	19.2341	4	10.1186	43.2773	26.5741	14.8244	23.958	12.9957	6.27751	15.25	98.1034	93.8352	30.0467	9.40141	13.7593	115.595	41.7328	25.1726	9.14623	9.14194	59.2203	25.8899	24.629	77.4005	18.6468	14.8575	61.875	23.7403
uce-1886	136.843	123.494	118.862	73.5121	68.4375	45.212	164.471	15.6783	123.725	131.461	96.2649	54.0816	161.71	152.874	117.511	125.457	144.878	58.7083	127.32	44.7751	103.955	50.7832	44.1829	28.9205	131.747	99.0522	75.8267	93.6174	89.0932	71.2598	37.9386	165.537	186.854	111.851	46.6812	68.8882	164.43	136.037	89.0923	72.1774	24.7853	128.161	111.725	55.1358	159.31	97.0619	85.5592	168.561	56.1546
uce-1888	105.593	98.7133	115.012	43.8699	74.1247	52.0415	153.836	11.3037	114.587	126.066	49.9565	41.1916	163.018	129.184	112.716	120.58	133.149	94.6125	108.098	22.0012	107.356	39.4122	50.3564	19.6714	129.939	68.453	49.6194	69.5965	57.6511	37.1628	27.4368	162.382	210.713	98.8404	51.0828	53.398	121.51	101.579	66.3195	57.639	23.1636	106.888	64.1867	40.7557	117.247	61.2182	126.44	82.2019	57.0865
uce-1890	4.32461	82.315	119.363	25.1388	81.8237	27.6897	162.575	11.4607	98.2156	89.9301	49.7146	49.0049	175.932	111.972	55.5489	89.994	120.708	19.469	80.544	24.8615	65.8048	41.9108	5.96774	8.93188	95.4094	32.6538	22.0116	45.5887	23.5442	45.1404	34.0116	184.824	170.403	67.9566	34.6827	27.9574	165.426	128.409	88.1767	25.1486	11.4436	141.477	34.2344	36.3453	137.416	63.6667	29.9009	131.202	40.8748
uce-1892	111.438	84.1927	100.639	44.6111	60.7889	23.6457	153.491	15.8161	80.1353	110.826	47.5374	45.3099	139.002	72.9717	85.8477	115.934	110.019	10.5936	105.149	35.5666	88.4272	46.5769	95.2202	19.3601	131.74	33.3465	25.1967	46.3181	31.7109	27.553	22.4959	171.961	130.288	92.7318	24.3837	29.1625	136.463	92.5337	88.1496	24.7082	36.4712	49.9822	49.9852	55.3487	117.504	103.506	132.112	115.416	66.9636
uce-1893	121.796	73.8275	123.686	20.7978	35.2987	12.8105	154.382	16.2143	109.249	114.401	43.0731	45.1439	134.051	126.757	66.4364	92.8095	138.759	115.265	81.8076	37.1278	68.2818	46.8654	87.0534	16.8331	98.0675	19.2302	22.869	32.1338	28.3227	17.8959	34.3579	159.324	173.899	99.2036	21.2871	17.095	134.608	117.196	118.894	14.8601	12.2793	54.3879	41.8247	40.2172	90.8922	48.9583	68.3513	107.319	46.4164
uce-1895	102.613	67.3293	57.5054	20.3322	33.6562	23.4538	105.404	10.1212	38.4217	104.026	21.4205	23.5691	127.031	123.197	34.2905	71.939	91.7355	26.8927	51.3101	20.4449	33.9712	23.2923	0	12.7568	99.34	23.056	21.8794	33.3478	35.3676	28.3156	13.2459	108.348	90.6985	51.3647	11.5226	25.7258	125.174	48.091	50.8944	10.9436	25.4488	66.9902	41.7703	49.0562	155.584	88.7914	84.9623	105.219	44.7432
uce-1896	114.984	99.4156	95.4319	84.9078	87.3498	54.2173	155.897	24.5508	89.389	125.087	79.4264	53.1893	169.946	138.357	91.8248	120.723	165.264	117.436	108.029	32.4863	65.2076	59.0786	74.9636	30.5719	110.784	96.4441	70.4932	67.5336	85.5163	60.5232	27.9115	169.348	149.818	93.8637	56.7023	79.2175	151.238	111.563	57.4102	83.0316	24.2216	147.077	93.9736	51.9367	140.339	122.227	85.7448	125.28	51.9474
uce-1897	123.524	129.221	125.614	67.0978	102.492	40.4861	163.894	18.9482	141.969	138.1	62.3091	54.8736	158.09	107.329	137.443	146.651	146.265	59.9062	125.707	44.912	104.757	68.2031	63.5069	31.0986	150.264	99.1544	49.7748	87.6472	78.3612	85.4218	38.6751	132.106	152.092	111.104	33.2935	57.8543	158.62	143.615	128.289	42.0183	38.0125	82.586	112.79	79.6667	134.163	162.054	132.077	129.458	86.2945
uce-1898	133.322	100.65	134.902	66.2633	92.3767	57.8837	172.01	7.94126	123.764	141.635	77.7017	54.0134	153.236	167.796	132.744	133.45	139.79	165.018	129.557	40.646	116.262	46.2493	90.0422	23.9408	128.434	98.9862	54.3962	101.671	55.1322	63.492	36.479	185.3	127.882	123.841	38.214	61.6109	135.67	132.427	54.392	49.283	33.2735	122.198	149.572	60.3278	119.433	169.556	146.029	148.155	74.8562
uce-1899	151.701	107.636	89.6996	56.2954	94.6957	69.9798	141.84	10.4052	84.1337	111.39	79.2598	28.7033	189.519	100.194	71.9512	104.732	129.425	8.54274	94.3692	31	87.03	36.5319	27.3653	19.1235	121.305	83.7216	47.5	55.1321	44.7808	51.3726	23.4565	130.358	119.728	93.9716	35.4254	49.4455	130.666	90.1039	68.1064	44.1772	29.017	158.688	127.824	48.9741	138.122	102.506	72.6304	144.013	56.145
uce-19	181.575	124.903	133.294	107.848	106.116	58.205	157.571	14.4534	118.75	118.14	95.6698	74.5415	174.843	193.618	129.626	123.94	137.622	136.62	131.885	50.1755	114.595	71.1052	100.62	34.2277	139.137	100.291	93.5066	99.4215	80.0355	101.022	47.2739	195.855	161.396	120.631	38.389	78.3693	160.064	132.65	111.075	95.0907	43.043	164.405	153.42	74.1151	130.443	153.402	129.616	170.107	73.2581
uce-190	139.128	88.0892	86.4085	34.2729	46.6515	30.6822	163.763	5.5597	84.7454	129.304	21.6155	39.469	138.778	56.5174	93.8718	127.324	153.353	57.2279	86.4408	21.3718	66.5592	37.6042	56.376	20.1615	135.824	44.691	37.7467	64.5366	41.7897	50.509	26.7218	138.703	147.522	92.7733	16.232	31.7848	119.79	103.812	86.6507	39.7608	20.0418	89.3243	53.0507	49.2901	126.451	59.5	88.1093	83.1986	53.3479
uce-1900	57.0489	9.90506	8.27004	8.86806	8.53922	4.62048	15.7785	0	9.28059	22.4979	5.80137	5.45992	65.2347	8.86301	7.59283	11.5453	27.3268	9.61538	7.84177	3.63497	7.36498	12.73	0	5.19831	19	15.0595	5.6625	7.50317	6.85022	7.20625	3.10155	26.3123	11.3077	8.77682	4.23629	3.43854	22.6188	15.116	12.0802	6.71384	16.2089	33.3731	21.6569	36.8819	128.727	71.0762	53.4146	56.6602	30.2616
uce-1904	117.427	88.2713	134.549	41.8973	66.8953	28.3795	177.302	12.9879	133.756	115.702	55.616	56.9578	196.163	118.201	66.4409	90.7579	146.75	112.024	84.6565	37.6429	64.3065	49.4491	0	15.2851	98.5579	46.4401	29.8189	44.7134	26.6786	27.8279	37.0934	164.794	102.643	79.8444	25.8047	31.9455	144.421	135.116	115.58	29.783	20.7496	62.0994	24.9885	63.9275	163.875	77.6436	89.1435	134.531	80.4936
uce-1906	137.863	71.9934	120.899	35.757	50.601	21.0781	140.618	5.75639	91.2336	103.457	39.4519	34.6417	159.008	124.062	79.7139	110.505	144.058	94.682	108.068	17.8433	70.5496	46.3728	69.4324	21.0985	137.95	48.5225	36.8713	59.5433	33.7319	36.8507	24.5607	143.104	102.299	86.5628	19.7354	39.1839	145.325	93.4291	102.428	35.5173	25.3982	141.688	91.1711	68.6452	114.277	119.997	125.539	138.198	65.5906
uce-1908	131.417	136.789	131.519	76.4504	54.5891	89.29	155.826	16.8489	128.711	138.866	96.5533	54.0354	195.905	166.943	128.101	129.211	174.347	48.7395	124.267	72.3114	111.773	74.9119	223.497	31.3674	144.03	93.9484	92.2391	109.536	92.1461	76.9793	35.73	161.348	184.555	120.861	34.3603	79.7196	163.222	134.534	118.774	55.8911	28.3501	149.95	99.8256	53.331	125.287	136.818	102.49	79.1029	60.6208
uce-1909	121.453	40.1908	26.0197	26.0929	30.6627	9.73494	79.5954	2	26.1584	63.8553	23.3042	24.9385	131.305	38.3267	26.0757	35.227	87.4737	0	29.7286	8.59754	27.0956	18.0909	3.98	9.59302	35.9211	19.2318	25.0737	26.8869	21.7699	7.48276	13.6028	155.374	29.7647	32.5016	10.0381	18.1594	100.822	37.5724	12.1429	12.3746	13.7066	34.814	25.8243	33.9507	110.613	48.2976	52.8723	72.9758	27.2855
uce-191	123.496	129.885	138.382	95.0683	106.794	72.6721	161.953	36.814	130.776	132.766	77.3237	69.6363	171.476	132.665	143.996	142.307	182.238	24.1886	140.893	66.8927	120.855	58.9188	67.1045	33.0848	140.941	98.2485	81.633	109.77	94.2587	71.5155	49.3713	146.076	183.786	121.392	58.4128	91.0519	155.258	136.875	111.752	92.0689	36.5656	147.916	83.1332	75.5332	183.911	116.424	143.791	109.136	85.4223
uce-1910	155.453	124.763	164.179	138.983	120.156	82.5385	201.305	34.5716	147.142	135.607	93.4624	80.2951	204.557	164.611	160.537	167.998	170.476	158.609	155.491	49.2694	149.031	75.9964	41.7981	38.6907	154.824	138.935	117.043	124.176	128.365	96.9037	53.2268	177.684	169.602	155.954	53.8536	109.339	165.53	168.281	118.731	109.272	37.498	167.195	163.105	81.7548	162.555	139.038	143.012	177.195	93.1817
uce-1912	135.839	110.277	118.703	77.9973	73.381	72.7591	183.751	10.3526	104.245	118.368	77.0731	55.5191	172.437	121.185	89.9762	74.18	146.188	0	116.394	25.6073	47.4288	27.7877	0	13.5753	62.9888	56.2233	63.9939	53.1298	78.739	72.7532	29.3955	173.922	147.404	117.57	29.544	61.3942	142.886	119.683	80.8948	72.1195	17.9444	98.4866	55.5201	43.0844	100.496	74.2049	97.9243	88.9088	54.7062
uce-1913	106.213	17.6781	21.2033	13.9772	21.7667	14.1473	57.1125	2.88671	36.4374	78.8693	22.4946	13.4791	122.715	67.4151	32.22	38.559	71.8583	12.7072	33.069	2.44853	16.0853	13.8767	1	6.8483	32.225	21.4465	14.1479	14.6461	12.6129	19.6767	11.9201	131.625	46.2784	36.3521	11.0712	14.6613	101.089	31.0795	11.3383	14.0251	11.1631	39.2311	78.0211	25.1531	109.434	55.6204	71.5671	90.5497	24.2595
uce-1914	97.3697	119.57	136.422	73.6981	112.193	31.0906	172.915	34.0272	111.843	143.096	81.125	59.9499	175.013	134.338	125.766	139.225	160.528	45.3122	132.622	36.4391	110.094	53.9237	0	33	145.514	102.666	72.6147	101.884	90.2323	91.0032	43.7625	153.437	173.418	115.293	43.7841	52.4985	140.302	125.257	105.64	93.2754	28.3065	177.206	68.342	56.1859	157.682	111.834	108.858	81.2257	58.8728
uce-1917	171.596	94.5694	87.8038	90.5977	118.126	34.4138	135.537	7.65987	64.744	106.879	42.3966	33.8597	136.871	163.462	69.7452	94.5785	130.842	103.605	77.4438	28.6474	80.5933	40.0039	133.742	18.7234	105.178	77.7311	61.4397	60.2909	65.4227	86.319	22.8525	174.532	124.493	88.5704	33.0549	52.8341	148.15	88.1543	49.2263	54.8423	25.3963	148.953	128.405	53.145	114.727	144.624	118.006	92.2806	54.2547
uce-1918	62.8654	17.4709	10.7718	16.2033	17.1526	3.24868	24.9393	1.58263	9.63107	32.6481	12.4709	12.1578	54.682	14.0802	8.54854	9.46117	26.211	4.37956	13.9515	1.23675	9.76011	18.3956	7.04938	5.56341	17.5388	11.6325	6.64919	7.23301	6.6124	5.72165	12.5583	41.5019	24.6135	13.2205	3.41778	10.6985	46.346	11.4563	7.97816	16.9353	19.267	2.29885	12.5428	54.3883	96.5586	57.4141	59.814	30.5362	61.5316
uce-1919	131.818	110.047	104.712	43.7473	77.2628	14.4593	149.733	12.9773	105.233	132.868	49.2917	54.1799	172.377	117.621	97.52	113.546	168.703	56.7362	108.598	23.9787	101.639	48.7506	8.59649	23.2666	126.361	87.0762	52.9113	76.5565	62.8631	95.4054	36.3659	149.153	149.022	99.279	26.4337	36.3269	142.972	106.981	75.5585	40.5759	27.2655	156.757	91.7247	44.3818	136.36	92.9258	83.4798	113.746	47.765
uce-192	9.12	3.5102	2.76498	2.67136	7.37445	5.16667	2.51266	1.30719	2.64038	6.65603	5.85507	6.20968	5.47706	0	2.0979	2.43258	5.23179	0	1.37234	0	3.46	5.67508	0	1.3814	3.8758	3.71038	4.80952	3.23741	3.01408	3.36486	3.3661	5.95266	4.32432	1.00505	1.43262	5.07801	14.6492	4.26122	1.78571	1.725	6.42089	2	10.1	18.0252	21.617	3.36667	5.98347	10.3217	16.3892
uce-1920	124.405	95.4494	82.6197	23.2186	30.1247	15.6771	136.475	10.722	70.3111	106.921	22.0184	32.6897	121.917	128.947	55.9629	94.626	124.293	32.1076	74.0755	19.3198	52.516	34.8046	8.98876	17.9512	92.0064	33.6326	23	53.1908	23.0706	32.4289	21.9503	103.852	99.2141	64.5633	7.37111	29.4597	117.603	66.459	35.7779	19.5428	31.9392	69.434	59.0697	59.7286	153.591	65.5794	108.026	140.238	62.7798
uce-1922	87.1532	19.5702	7.41253	10.191	17.6452	2.41322	26.3067	1	7.50108	27.3197	10.6441	11.5097	88.1253	8.44503	6.17279	14.0108	33.8807	0	15.8877	2.4097	8.7033	9.36739	0	5.92689	11.9266	14.4085	8.6319	6.55331	12.3164	9.9	9.04772	28.0842	30.8575	12.0436	3.34416	9.74915	53.437	11.1987	12.2193	11.5517	19.2894	27.6957	20.9387	38.2873	109.417	37.3896	47.4933	99.8567	37.3369
uce-1925	122.737	92.8251	97.671	67.7258	71.656	55.2225	152.733	8.50566	89.0312	110.943	70.7281	37.0027	155.816	129.685	97.9389	119.97	114.591	145.607	97.6957	27.5241	75.0546	43.141	53.9206	24.1761	118.187	72.6039	45.1032	63.8596	45.0056	83.8487	24.1451	166.951	114.088	97.6255	18.3038	67.5917	149.069	96.42	58.987	48.1335	23.1372	152.19	117.317	46.0715	167.534	142.731	127.829	152.053	48.7438
uce-1928	107.096	34.6364	55.223	19.125	36.1161	13.5823	131.438	7.65499	41.6349	53.3608	32.5667	29.8509	119.323	21.4327	29.8821	34.5178	93.3857	45	36.3778	9.81457	20.5471	29.544	26.8696	7.93289	24.5723	25.24	16.6083	11.3433	19.7368	29.5457	18.3466	130.005	40.6611	28.3792	14.8147	10.0726	98.3772	62.5795	33.0312	9.75708	13.6489	152.784	36.1408	54.4318	175.167	40.8491	52.2923	72.4138	72.6051
uce-1929	118.944	128.413	149.001	85.7202	74.2722	67.1351	182.704	15.1587	128.563	129.331	113.339	64.4486	181.874	180.881	137.621	140.336	161.546	123.619	137.183	38.1282	122.007	56.6247	209.642	33.0111	145.405	92.357	65.3527	104.37	82.4222	113.091	43.6349	206.501	183.624	128.833	34.834	53.884	159.08	147.451	102.539	80.2154	33.1935	157.325	93.9271	62.1054	158.308	132.718	104.757	121.459	69.0913
uce-1932	88.1635	6.07669	12.9172	5.79592	13.9607	6.43617	7.63804	0	5.43631	16.4709	7.24161	7.45775	13.8804	1.32639	5.29755	4.28197	8.61594	1.29661	7.22393	0	5	8.06231	0	6.91144	9.73926	7.61988	6.19372	7.01389	6.84925	10.9447	6.54286	9	9.59801	12.6442	4.07981	5.25472	20.1774	6.05519	2.30451	3.82418	34.1718	73.1961	11.9116	59.092	150.245	50.8689	58.4448	105.548	63.2141
uce-1933	148.113	148.704	163.326	110.139	117.246	82.377	191.053	34.8645	143.101	152.561	106.573	64.3289	165.632	172.396	149.195	150.89	160.988	43.7845	153.006	84.9099	140.217	75.8049	0	41.1858	165.524	95.4908	84.4351	121.987	107.599	109.553	48.7779	187.554	168.666	139.944	48.1163	101.955	127.736	163.798	119.743	85.5012	31.3233	118.167	131.038	67.8605	148.186	105.335	106.414	98.3515	69.6932
uce-1937	154.796	94.3713	99.9311	51.9872	62.3916	25.8706	154.406	4.11836	89.1533	134.414	31.9953	41.4498	175.561	135.858	101.353	120.888	146.102	1.14943	108.162	17.2933	95.6217	36.0408	1	17.3594	108.999	50.3292	23.7584	51.1997	32.8575	49.9767	29.7595	161.375	145.983	89.9297	18.7148	27.1993	129.326	113.16	58.2293	36.2953	20.4929	122.583	30.4176	48.9353	147.922	95.1896	90.2067	106.119	61.4979
uce-1941	130.16	15.5051	17.6558	10.678	23.0619	22.0455	32.7205	2.6714	13.6785	33.6678	26.7288	17.2694	71.5476	33.3039	12.5067	23.5337	70.4799	12.9847	15.9545	4.64931	10.8453	21.5725	0	6.57063	25.7352	36.608	19.5099	22.3167	20.2094	16.791	15.4714	73.0651	75.0353	13.4856	7.02857	16.9483	69.6548	11.2068	18.4276	14.0935	22.9712	127.067	26.3052	47.5926	128.809	34.2334	100.78	125.762	42.1602
uce-1943	5.52577	2.23333	4.30172	3.5101	4.47489	1.43137	8.55603	0	2.11607	8.21983	1.22642	8.07759	20.556	11.8	2.67672	6.28879	13.9296	0	4.7069	1.57143	4.87437	8.37931	0	4.53846	5.14655	7.11982	6.4	2.68367	12.9143	0	3.6681	9.69118	14.0043	10.2371	1.69948	5.10776	9.17964	5.55603	3.46983	3.10734	15.7716	2	0	23.9353	15.6121	8.34896	24.2613	7.14655	34.4698
uce-1946	167.539	87.738	74.5227	54.5765	58.0477	35.7763	154.971	16.0701	49.4847	108.561	42.5746	33.3992	161.76	53.0607	83.3693	114.077	129.375	107.194	95.7003	17.7997	82.0985	42.6445	43.3597	20.456	119.338	60.2648	45.3416	53.3822	39.8584	62.1981	24.8479	150.744	107.734	84.6102	31.4092	40.7495	129.771	101.495	83.5235	48.2392	28.0708	161.272	79.1803	48.7603	132.91	87.6405	111.984	97.8176	51.8006
uce-1948	107.15	36.7241	39.5758	54.7102	67.0519	20.4008	93.1196	7.10086	46.8804	80.3604	54.0179	25.4338	151.033	146.885	42.4242	55.4641	112.944	0	44.9793	13.0019	30.5853	24.5375	51.4211	14.6177	61.2329	52.3054	35.6202	27.1267	54.5876	51.3412	15.9089	117.314	93.5866	43.1839	12.662	38.3786	107.941	40.9984	22.6881	27.5461	14.9966	185.698	99.1074	38.008	126.298	117.7	118.842	111.234	43.807
uce-195	125.543	91.811	117.735	68.4729	80.4846	49.7429	172.168	12.7473	109.148	140.217	65.886	45.9492	154.837	109.861	107.571	118.778	141.758	23.0769	113.132	37.3806	94.9031	41.0744	9	20.7552	123.73	80.154	33.3393	86.0323	78.175	81.022	29.6597	142.255	142.395	99.6221	37.1599	54.0569	136.648	117.346	83.2497	47.9134	17.9246	68.3922	84.6834	41.9109	140.094	86.3582	85.9247	102.849	49.4387
uce-1956	163.866	115.808	139.213	113.893	102.953	47.5247	171.681	12.6516	119.465	126.32	107.737	78.074	216.398	191.722	127.832	132.519	158.069	117.068	127.96	77.5593	118.823	56.1545	57.9513	38.3391	147.674	133.356	109.365	99.1723	121.059	107.271	36.0839	195.916	180.647	126.084	74.3417	66.5755	165.591	135.407	117.082	88.9183	32.508	189.119	77.1972	51.5177	155.19	84.5285	134.772	124.816	68.1564
uce-1960	122.486	137.525	133.886	112.704	118.877	99.325	167.349	29.9249	125.992	147.888	85.6278	68.1448	194.608	172.866	130.598	133.911	109.4	103.914	134.347	59.9401	129.122	70.9078	96.9802	33.0917	156.341	115.398	97.0349	86.7914	89.843	120.275	42.0448	177.79	173.397	116.551	54.5151	79.1925	174.883	138.222	113.772	82.4658	27.5602	139.495	77.1972	54.6446	122.004	111.468	102.593	146.06	52.6877
uce-1961	149.258	103.741	116.356	93.1806	89.2451	54.1458	151.835	11.2837	99.9061	123.19	70.6396	48.0938	169.521	160.837	99.7239	118.757	109.837	110.9	108.895	20.917	102.433	60.2035	37.1337	28.981	130.69	95.1471	109.593	69.2921	81.8277	106.424	33.2142	143.293	128.318	103.929	54.211	83.833	148.031	117.092	81.0428	93.3861	26.9505	124.046	139.622	46.973	158.439	102.32	130.627	134.753	48.1107
uce-1963	143.458	44.7639	37.2532	13.2792	16.1518	11.0461	75.7182	4.50436	46.0858	80.1245	26.1041	24.5284	119.299	12.1739	43.9242	71.9269	69.595	9.47368	53.093	10.4216	30.6667	22.0686	0	14.8924	58.6595	35.5803	27.8627	28.6497	35.8061	20.4542	14.7022	110.923	97.9164	44.4032	8.73006	12.5141	101.823	47.6452	41.969	20.6016	15.4589	28.9644	32.2835	32.5794	106.471	33.7769	43.3517	139.662	26.5925
uce-1964	122.542	148.396	148.431	98.6409	84.1552	56.2507	185.272	30.7152	130.304	149.474	85.6031	214.827	195.666	197.505	232.116	209.441	178.739	71.7262	233.213	143.081	124.778	73.6048	139.002	141.971	164.661	82.5951	101.525	194.815	86.3825	104.745	46.9242	158.611	152.105	126.978	49.2924	59.9224	169.478	153.239	136.914	77.5052	46.318	210.139	113.885	199.473	130.306	148.135	140.668	115.077	94.1998
uce-1965	131.987	60.9808	62.252	45.4243	54.7576	27.3254	144.185	9.1032	47	115.842	25.1857	32.5182	155.27	78.467	64.2773	93.8241	110.584	18.6441	71.1474	17.5675	44.0312	34.3418	0	26.1307	92.5103	62.098	22.8862	42.5769	30.5578	29.1291	21.1063	143.222	135.257	76.2327	19.391	30.7397	117.388	66.794	34.4754	30.3844	13.7118	63.8004	52.8044	31.761	142.836	86.2625	63	87.4113	35.0206
uce-1966	3.79381	4	1.51974	3.79654	1.30216	0	1	0	1	3.30769	5.0146	8.28391	2.67785	0	1.44737	0	4.12222	0	1.8676	0	1	6.45	0	1.22979	1	3.48276	4.24576	5.67932	3.50617	6.43382	2.49842	2.72109	0	1.76991	2.88835	6.88542	2.35319	1.50661	1	1.32237	5.4441	1.81298	2.95513	29.164	42.2706	14.8167	26.0372	25.9119	27.4876
uce-197	132.168	67.337	59.1706	72.1124	88.0842	39.3023	124.497	4.9191	40.6158	97.7788	58.0773	35.4298	128.858	127.256	56.3315	66.9164	96.7558	102.204	50.9209	20.1825	47.8558	23.8527	2	12.0693	66.0194	96.3848	57.9516	31.926	77.495	86.3566	20.9749	137.273	140.233	51.4791	42.3009	64.947	135.448	74.1151	36.0804	57.6396	15.9292	56.6121	58.9109	29.5118	146.386	52.6464	86.8706	92.5643	30.5543
uce-1970	171.003	79.7	117.135	15.2199	48.6782	24.9503	182.273	3.67403	104.74	135.283	29.5282	43.0277	128.154	28.9132	49.7143	92.3299	110.508	24.5233	68.7066	22.974	41.9432	55.8584	2.72811	17.2115	92.0261	35.0193	24.8901	38.2736	16.3753	25.0205	27.7685	143.45	121.351	62.7878	17.8881	21.4017	135.612	136.727	93.5943	23.6899	16.6528	97.2453	29.0743	71.1714	166.828	34.1256	97.2332	93.9585	75.5338
uce-1971	147.103	112.508	126.098	85.7159	82.2698	52.2157	165.213	19.943	116.113	140.489	71.4871	59.5254	192.485	171.934	116.175	128.946	138.088	32.5672	124.113	43.7643	110.723	62.3013	0	25.83	142.356	67.5805	65.2155	84.8661	66.9288	71.906	29.227	152	159.022	112.796	24.1651	52.8656	134.106	120.347	116.794	41.8881	23.4177	28.4754	58.1969	56.0922	132.349	147.874	72.6906	130.364	58.5949
uce-1972	147.429	106.034	130.259	53.603	50.0303	25.2973	190.497	10.8366	115.63	142.554	32.1538	45.4834	165.585	118.526	126.504	131.639	171.713	119.058	126.601	33.1074	110.866	41.6166	1	22.8615	128.127	54.9662	36.5872	89.6452	56.1939	29.1525	28.3959	163.868	148.728	127.791	22.9247	16.8508	154.51	153.988	84.0548	40.8704	20.1858	133.22	84.942	47.5411	161.38	102.765	82.8625	122.935	55.7534
uce-1976	143.695	42.5078	39.6573	35.5589	36.3976	22.4141	96.4462	8.56677	36.6926	89.9191	38.8839	20.9	140.744	113.36	43.192	53.9608	102.156	38.932	62.3601	14.0417	33.9655	32.5736	49.4706	12.6257	93.7385	38.4855	17.1168	30.4591	23.4219	20.9419	16.0322	147.19	90	44.0402	21.5612	29.5176	142.003	45.4322	61.6464	18.9888	22.175	134.585	58.4349	45.307	155.281	128.686	125.872	132.805	49.2127
uce-1977	143.449	21.0023	14.045	9.02632	7.34632	6.23457	19.1869	1.805	11.8589	36.6599	13.588	13.3243	57.229	22	7.3018	12.2455	23.6318	15.6333	9.62387	4.7033	7.45647	16.5158	7.40909	6.9977	14.2523	5.94466	10.2558	7.07209	6.65169	9.83333	6.02445	44.8978	21.8697	8.49148	5.64113	5.41875	43.336	9.38063	4.35811	10.6519	27.6059	82.9583	62.7323	54.8829	140.535	52.2126	106.435	113.74	61.3896
uce-198	150.135	80.3829	75.0319	41.1818	60.6435	27.8123	144.993	12.469	47.0944	121.519	43.5209	34.2317	150.746	118.958	64.7854	109.673	87.9403	9	90.3176	13.4805	81.9871	29.9206	8.69458	15.2563	107.245	65.4202	50.1009	45.5572	62.8724	64.203	20.6209	128.925	130.111	74.4044	40.4795	54.0043	143.988	78.1953	70.0801	34.0155	37.7028	123.772	107.263	58.0286	158.673	72.9852	98.9561	125.677	59.0873
uce-1980	141.127	118.862	132.551	111.341	87.6392	59.5815	162.081	15.6612	120.291	125.177	97.273	49.3121	187.349	150.111	124.401	129.208	168.91	36.2263	129.092	47.1641	107.751	63.0903	172.743	29.332	145.827	103.698	60.5707	88.0089	108.82	84.757	33.8896	159.372	176.312	108.217	41.5411	74.8526	155.542	131.951	104.969	61.7052	24.7296	152.942	129.703	72.0072	170.794	159.52	91.7259	149.389	71.6629
uce-1982	53.6854	2.33333	6.05536	2.54194	7.26214	0	8.30345	0	2.13841	2.68512	9.53668	6.83793	5.2	13.1037	2.3931	3.01471	7.66234	0	1	1	3.47931	8.7931	0	4.71963	3.17586	7.18367	4.64135	2.30208	3.77857	2.89535	5.27336	19.8306	7.74306	1.5614	4.11892	3.12446	21.7396	4.1	3.63889	2.06015	7.7931	12.7972	2.88845	38.0345	71.6254	12.3051	30.1043	16.949	37.8724
uce-1983	125.82	128.187	149.989	94.5025	79.5029	40.8389	176.846	17.9188	136.75	141.621	74.8782	50.1074	180.744	129.736	141.86	144.735	163.241	79.0333	142.385	54.9377	124.523	69.0889	104.791	33.4184	164.427	110.669	76.788	107.791	101.795	85.8889	35.4757	157.761	142.499	131.035	36.7669	59.539	159.347	149.67	131.574	89.3641	26.2771	130.157	155.776	47.68	91.2913	137.728	94.5084	126.103	57.1838
uce-1985	149.332	122.752	141.503	73.0438	76.9162	44.9488	170.929	12.6614	134.176	149.232	81.52	59.368	171.92	104.185	126.071	136.97	130.61	179.149	142.935	62.3759	110.414	54.7465	66.483	28.5108	132.071	93.206	65.9347	82.4066	60.9069	82.1148	36.2792	145.163	127.716	120.746	31.7023	86.7233	142.815	138.543	92.0845	72.1856	28.275	68.1599	89.2589	44.2091	129.01	92.6278	112.261	114.61	55.7557
uce-1986	108.498	6.95	15.7978	13.5592	17.5141	13.1918	26.5261	0	10.9747	21.0674	17.114	11.6842	91.3106	33.2301	8.85808	13.9294	33.0714	0	10.5077	3.35955	5.3159	15.3196	0	5.96658	9.56522	22.6028	9.69338	6.84348	12.9476	13.4368	8.60044	51.3894	22.8416	15.7109	8.62632	10.0576	49.9275	16.0271	7.18719	8.17231	13.0692	107.957	45	24.687	90.2668	46.0661	63.1481	87.2677	33.2826
uce-1988	91.2334	128.999	122.181	99.2923	133.745	95.521	166.084	16.0098	121.736	135.78	57.4473	51.2832	180.997	134.859	107.718	128.067	176.892	109.65	119.456	63.7375	112.229	59.0501	0	29.7566	144.794	70.5605	64.3144	91.425	111.435	97.2995	37.4355	188.46	178.925	110.94	43.7067	73.0039	143.344	128.225	132.932	48.572	16.9582	127.984	68.1077	43.8689	123.27	89.2717	97.1684	73.6944	49.527
uce-1989	109.487	115.937	103.61	65.1345	65.3648	61.5017	173.435	8.39966	91.2703	139.788	46.4574	49.9985	176.598	136.636	104.899	133.893	172.105	40.6501	111.55	30.9009	85.4602	56.03	37.9947	23.3658	140.769	52.3197	53.7378	60.3093	61.4829	47.4932	33.6045	156.231	158.853	91.8844	21.7872	49.7694	149.621	90.2688	104.644	45.7656	24.1216	87.5785	93.9785	47.994	150.986	109.144	108.767	130.919	49.9144
uce-1995	111.373	44.5156	65.0812	35.2903	38.0274	16.8832	125.215	10.3267	60.6133	105.858	23.2409	27.7197	147.269	106.291	57.1922	66.1042	93.7	62.9205	57.8268	12.6246	30.3356	26.7029	0	9.91269	68.9824	56.6204	18.3876	35.2599	32.6284	34.9512	14.2996	149.018	141.367	76.59	11.5116	24.5217	152.574	50.9567	30.7675	30.4563	11.6577	172.855	35.6802	32.4011	122.211	80.4971	82.343	87.4628	36.9292
uce-1996	141.777	135.851	152.601	91.2462	111.929	94.0354	175.122	22.4091	139.964	159.876	127.671	97.4457	171.796	135.834	143.852	153.757	168.471	117.444	148.527	93.3489	127.218	88.5657	90.979	44.4071	158.93	113.525	89.2021	114.155	92.1564	110.218	62.7797	172.369	136.276	148.444	74.3022	110.502	146.689	158.67	144.918	79.51	34.2969	162.305	115.863	79.6777	139.83	135.517	93.131	130.525	75.03
uce-1997	155.774	104.199	120.839	69.7679	76.1478	28.0586	167.13	20.823	114.7	115.764	95.8593	40.8646	171.264	124.227	125.172	127.03	126.173	51.1969	120.244	23.6345	102.023	54.4975	14.5236	21.5007	135.598	101.742	76.942	82.6916	92.8477	66.8048	35.0171	208.137	152.972	104.3	46.9844	82.2132	137.333	124.02	106.326	63.7291	30.7984	137.067	132.04	59.4318	153.427	129.624	147.075	110.235	75.49
uce-1998	113.707	61.7701	97.4894	58.1424	79.8397	35.071	158.717	6.16629	108.341	98.3737	83.3389	50.5751	197.66	110.663	54.8411	89.4011	153.36	36.6335	66.4203	45.644	71.755	70.2136	114.571	24.6706	89.0683	59.7656	54.1852	40.0358	63.7006	60.4952	45.598	197.436	110.492	52.5659	45.7266	58.9467	127.437	80.0293	121.59	43.8834	22.2057	59.603	69.7871	80.0578	157.329	89.5531	104.393	128.23	76.3161
uce-2	15.515	17.3149	20.645	8.77869	13.8075	3.7617	47.7195	5.35968	15.2519	29.2576	18.8668	14.9357	52.7157	8.76892	10.2998	13.498	51.7261	0	12.9679	10.0887	11.0958	13.0573	0	3.30091	15.4423	11.3776	14.1276	7.7973	8.52174	8.57801	6.78499	75.6862	25.1847	5.34513	8.71331	7.67839	35.1707	20.0286	10.3435	10.4776	7.26941	3.81065	24.0412	31.3588	115.335	12.8219	28.4	25.8429	27.1775
uce-200	168.372	137.962	158.957	122.845	151.664	108.03	187.802	41.1036	146.413	159.876	117.104	88.8913	201.915	160.649	156.308	157.733	190.899	142.261	149.22	74.2574	133.228	88.8473	120.22	50.7861	159.399	144.84	131.298	119.751	109.143	141.765	61.9216	211.052	170.569	136.3	48.3315	91.6156	175.082	165.098	116.873	128.07	43.1162	211.446	161.375	86.1351	196.513	134.69	141.511	142.309	91.0051
uce-2000	141.585	15.8907	25.5586	29.168	55.1581	20.1196	29.9507	3.14181	15.5089	38.6223	35.844	17.9093	132.748	60.464	12.3748	21.1558	77.2458	3.04959	15.43	6.31648	12.4339	27.8718	3.07287	8.3133	26.0059	32.4639	24.0646	13.1337	41.487	36.5202	14	125.68	53.3937	20.2962	10.3796	31.6803	111.766	21.2426	11.1087	37.2893	31.9744	87.1689	141.018	67.2367	138.943	130.61	144.246	114.965	74.7495
uce-2003	99.4839	42.7047	55.3561	33.2219	35.558	8.92	124.039	4.8669	47.6288	80.1914	44.4626	38.5044	163.47	101.926	56.009	77.986	153.075	11.0236	68.9757	10.965	47.4271	25.5885	30.0321	14.6961	65.1407	19.9331	19.3333	33.4519	29.5469	42.9861	21.9905	155.956	112.601	53.8834	17.6944	32.2095	124.036	62.5349	34.9873	31.7072	26.014	45.2026	77.1546	50.2957	141.401	61.3038	111.586	114.649	47.853
uce-2004	169.177	141.533	146.46	97.1945	123.443	111.048	176.455	28.6714	145.632	150.718	101.978	59.8831	166.265	172.848	145.897	145.385	168.759	201.467	137.607	50.5888	117.224	62.9902	114.142	31.8002	149.44	98.5328	124.301	114.58	105.47	82.2847	39.7257	182.506	187.713	127.418	45.7067	93.0087	162.459	150.535	111.919	99.0236	22.8026	136.736	134.982	59.2369	114.071	105.377	150.602	156.201	58.9581
uce-2005	147.563	126.422	114.243	90.1702	98.1643	71.3333	170.893	8.88788	105.754	141.172	74	50.5	170.826	108.742	114.607	151.568	131.627	166.883	131.351	36.179	107.742	50.8113	59.1838	24.8009	153.493	82.6257	64.7923	82.7841	61.4138	81.2933	33.8072	181.635	79.6306	105.913	44.2619	58.4465	149.084	135.248	134.514	57.3165	37.4058	147.793	86.1958	61.3014	141.864	129.929	99.0445	128.218	73.7925
uce-2006	0	0	0	0	0	0	0	0	0	0	0	0	0	0	0	0	0	0	0	0	0	0	0	0	0	0	0	0	0	0	0	0	0	0	0	0	0	0	0	0	0	0	0	0	0	0	0	0	0
uce-2007	132.294	62.1855	56.6921	54.5368	51.743	18.4096	132.936	17.5875	39.6252	78.9341	31.5249	40.6003	156.452	108.159	57.89	86.7701	130.023	4.29032	72.3325	26.7969	59.3628	35.4971	5.95695	11.7284	95.5	62.1465	26.9845	36.2069	40.5425	50.7093	24.6157	121.636	127.684	53.1635	15.9366	34.8478	148.286	66.7658	73.7059	35.6701	31.2252	164.144	66.9767	59.3116	116.517	67.9277	104.808	145.17	50.8211
uce-2008	97.6857	121.066	158.414	102.033	109.423	141.515	186.194	13.0832	141.619	144.793	87.1159	63.1905	181.777	132.682	139.174	139.412	150.121	36.2911	135.959	49.8099	124.115	58.2243	0	32.6779	164.699	86.4104	119.576	95.0871	100.315	116.215	41.5966	147.216	158.159	125.058	76.8555	78.8653	130.067	154.964	83.9828	87.4815	27.6284	148.153	101.086	60.153	132.787	137.625	99.198	124.84	87.909
uce-2009	15.9107	60.9256	39.0793	14.8266	15.2273	5.22286	89.4132	6.85602	35.0893	106.054	19.6512	23.9486	129.109	21.75	32.8099	48.3917	87.041	7.57576	42.5183	13.1902	43.2947	14.4585	49.8571	9.53369	52.7851	24.6058	26.7797	25.2579	9.61572	12.3502	13.9669	60.8845	58.7364	47.5802	4.84133	13.6513	108.27	45.0562	17.7058	11.8353	8.34414	11.4783	5.59055	19.2331	76.4172	12.5979	20.4652	22.5665	20.3005
uce-2010	125.377	119.699	140.895	88.5088	94.6607	61.8665	163.345	24.2535	129.188	135.741	70.7357	75.7762	175.187	146.969	131.473	131.644	159.581	210.669	141.334	60.3107	120.293	68.162	58.1364	33.5648	154.518	103.018	73.3953	111.348	82.1518	102.357	35.3857	214.354	145.764	118.433	38.1962	72.9753	169.656	137.094	143.17	65.0846	35.8684	156.801	114.56	61.6213	125.851	129.305	98.6256	131.916	69.7283
uce-2013	114.23	131.104	117.871	83.6567	89.0739	40.2212	159.814	16.4413	139.873	147.227	117.181	52.7268	149.764	161.429	130.952	140.507	134.602	101.646	125.752	53.9338	112.527	49.8007	1.78571	34.7342	138.621	76.8445	80.3754	93.5654	93.455	87.5722	34.7814	177.44	166.631	118.64	35.0659	84.6465	166.938	130.602	104.253	86.7262	24.1788	91.0188	103.019	58.25	137.767	142.041	84	115.229	49.0257
uce-2014	109.233	48.5839	28.3819	19.7434	26.3681	13.0949	59.7046	3.50439	28.1165	76.9444	17.2811	25.1645	126.953	12.2338	29.3606	50.9834	77.0885	0	34.7101	16.8745	27.9584	15.5171	12.783	12.2868	57.638	25.3223	31.7465	16.7103	26.5149	15.9404	11.0843	78.8657	77.7423	31.0472	11.6044	21.2083	108.577	36.638	38.0971	13.1373	21.5611	132.205	45.8047	43.8682	128.719	91.6962	63.0341	89.5556	49.1618
uce-2016	113.881	117.766	97.9561	43.6183	45.0917	54.5915	145.078	9.04244	88.3322	120.117	48.71	49.3351	142.315	135.975	89.9944	106.052	150.697	93.83	100.478	32.5354	84.8774	37.3333	0	18.6679	126.249	67.8889	30.0273	59.9145	39.2889	35.0476	28.3027	131.64	146.609	96.7195	18.3367	26.3408	118.82	96.1777	75.4734	32.2172	18.801	119.845	61.821	52.0962	119.035	83.6629	85.8431	102.785	39.312
uce-2018	131.293	129.432	139.783	51.8196	67.4243	30.0181	175.409	19.1991	127.145	123.864	84.1916	43.97	181.92	148.377	137.554	134.254	126.938	108.566	132.561	34.1375	116.177	33.6933	10.0672	26.0747	131.133	62.6141	40.3247	79.6594	66.6584	55.4989	32.0742	163.618	181.847	141.218	39.9848	53.7584	129.2	146.808	61.9491	52.2024	28.8597	103.946	94.2995	61.2217	159.047	118.983	107.988	120.201	74.4391
uce-2020	127.853	123.789	128.453	126.554	108.723	61.254	162.157	27.4164	123.356	139.894	95.2538	60.2857	178.57	184.26	124.998	125.842	154.407	122.756	127.002	54.9292	114.838	73.3439	38.2321	35.282	140.408	102.335	96.2958	95.459	82.8794	102.702	37.8761	172.024	173.44	118.316	71.1575	75.3641	144.542	132.901	102.233	77.2021	26.6232	180.66	99.8411	47.1613	112.209	123.757	104.794	109.665	58.5241
uce-2021	5.23636	6.58074	4.3881	1.71538	3.5	3.9802	11.4958	1.24686	2.51567	5.17167	2.25581	9.06006	7.16612	0	2	3.73938	0	4.91803	6.21813	0	1.93684	5.79495	0	3.68729	4	6.1699	0	3.188	4.10556	2.27517	2.67236	17.8387	6.6484	2.71739	2.28226	0	5.77953	2.55986	2.8169	3.22222	2.85143	2	2	7.92308	7.62222	3.08661	1.06878	4.36279	6.74926
uce-2023	113.394	23.0419	14.561	22.4525	9.36658	7.43874	28.8525	2.85714	11.9886	32.3042	16.9912	18.0783	62.7028	9.23636	13.0747	18.7565	25.5129	9.37255	14.0565	7.27624	12.847	12.782	0	7.08148	16.728	22.9918	9.47826	8.46154	10.7045	28.3206	9.74499	48.1136	9.42279	17.3371	9.40996	9.35754	52.9893	10.2313	5.34151	11.9848	24.6576	117.149	37.2657	44.6758	140.536	100.356	89.389	97.9941	57.8616
uce-2024	100.631	66.6672	64.3518	51.9175	45.2434	23.7717	127.851	6.11922	50.6449	143.534	55.3441	32.9497	135.847	147.575	50.2446	106.988	134.709	33.9545	81.0603	29.2123	61.3735	37.0754	1.83077	18.7231	124.923	56.7254	28.3535	48.3202	46.8558	35.9167	23.3193	135.622	113.531	69.196	12.5576	20.7216	97.5298	82.0084	48.8643	42.1389	19.005	140.415	102.138	47.9095	132.866	89.825	90.9254	98.628	44.1223
uce-2025	76.1212	10.1243	15.0932	11.1232	18.6071	4.65683	38.6618	1.20482	14.7596	31.9305	6.79939	20.789	101.044	4.35632	14.223	23.3803	33.2344	2.87081	16.0129	3.86966	20.6709	17.8501	0	6.55085	23.4516	19.8119	12.024	11.3803	9.64516	13.5915	13.8026	70.1134	29.5248	20.2212	5.43522	16.6881	60.9876	18.6197	11.8318	5.29954	9.66545	22.241	12.7024	27.8885	79.1852	11.1346	31.2583	26.1071	25.7258
uce-2028	136.502	141.45	127.916	39.504	96.3783	18.9722	172.996	14.4736	112.338	150.905	70.5402	40.2795	161.463	120.06	109.513	125.822	137.66	39.4301	121.925	31.0188	112.171	43.175	11.2282	24.0069	135.457	92.8936	47.4264	97.4763	63.1216	46.5479	33.3948	159.739	122.309	108.412	20.852	47.8994	144.539	137.498	58.3166	33.2033	26.9023	161.021	62.4351	77.8195	138.663	95.4709	126.11	99.3765	88.4355
uce-2030	159.771	58.7795	29.5533	47.6974	59.5013	36.6473	85.6424	2.9718	18.8949	80.7492	44.9505	32.562	139.441	73.23	28.1339	43.7864	114.259	46.3202	35.0272	4.56489	27.2695	26.2797	12.593	14.8833	29.7	48.7811	23.1277	19.9025	35.0362	37.983	22.9216	148.937	98.4078	28.385	14.3605	27.342	121.145	28.5644	20.7525	34.5571	18.7661	146.328	105.733	39.7915	149.222	123.118	83.5073	142.261	43.9661
uce-2031	117.397	68.9447	82.9858	58.634	54.6435	39.5562	151.604	13.5799	101.169	128.696	55.4236	26.817	163.875	110.836	86.173	104.433	140.705	118.992	95.5901	17.7047	63.3163	29.4496	0	13.0879	89.895	61.8885	38.8886	48.0061	49.8019	57.8249	21.8333	161.896	95.6792	94.4809	17.7312	36.524	133.072	92.5177	27.1679	45.7273	17.7262	92.6178	109.051	46.9574	130.827	83.5455	106.481	128.953	47.8979
uce-2033	65.1672	34.5831	34.3605	19.7679	18.702	6.46275	50.9684	1.87549	17.6707	50.3257	14.434	23.6346	129.288	33.7378	24.4252	38.103	72.2154	72.9709	38.0953	10.101	23.9601	23.8683	0	10.251	41.8654	15.3006	13.8885	20.7679	21.9712	22.173	12.0515	122.962	27.7524	34.6616	5.60625	15.9029	117.839	28.9385	23.701	18.7631	18.8405	82.9668	21.8524	33.6467	140.706	102.749	57.6949	75.2722	34.6528
uce-2034	142.987	126.047	143.593	35.2949	43.2541	23.9871	180.321	13.024	127.956	147.964	53.1934	32.0533	136.877	94.9154	136.764	137.244	167.501	0	123.479	43.4684	104.347	32.5547	0	17.4906	125.387	38.8705	20.5742	89.516	26.0017	25.7136	27.4227	190.013	128.272	133.359	16.0239	24.4429	138.623	128.733	70.5733	42.2275	22.6934	87.0621	36.0314	47.112	92.6748	66.8519	45.566	73.7737	51.3213
uce-2035	150.568	106.018	161.48	110.489	101.746	87.5266	174.295	48.2458	141.966	122.653	103.307	69.0147	182.553	201.985	153.052	161.652	192.414	133.14	152.406	85.9498	139.342	81.3887	18.223	33.3294	154.353	97.6774	87.3511	136.489	104.668	116.601	36.9096	146.842	181.37	143.661	55.3675	75.6889	164.572	162.445	112.072	101.808	27.7121	110.341	100.007	78.4388	133.246	104.089	129.926	102.135	78.2559
uce-2036	114.409	112.518	121.375	53.4935	77.1524	50.6735	156.616	17.9149	91.2702	122.988	52.75	37.1922	164.975	144.8	104.258	125.434	136.123	64.8689	126.366	36.5645	111.796	42.3132	21.9599	21.8393	140.651	67.9412	49.548	101.558	54.1583	87.141	25.6686	189.625	124.508	106.929	54.6577	52.5288	122.761	127.069	119.879	63.4391	19.547	129.327	37.9751	44.7135	108.123	69.7769	68.0091	46.2567	41.3808
uce-2037	128.595	122.599	135.552	104.181	94.9298	104.292	163.385	23.1793	139.852	145.406	85.5283	65.5376	199.827	198.618	130.264	137.814	148.228	139.588	130.223	98.3208	126.421	74.3988	22.541	33.688	149.604	81.3979	89.0749	98.8197	107.811	111.501	44.2183	205.645	182.71	116.507	76.2799	72.9886	169.493	139.505	125.345	87.0326	28.3874	101.828	121.579	60.481	143.235	100.799	114.729	97.2306	70.9915
uce-204	14.0793	1.50673	8.29787	6.59108	14.0121	1.37671	9.88032	0	9.04885	11.5667	20.5605	7.20745	24.9191	1.57609	2.78457	1.57099	18.2624	8	2.74515	3.9548	2.01613	10.0346	8.82569	3.93496	2.15615	6.82474	0	0	6.46829	7.00485	7.27346	23.7967	5.53778	2.65257	5.39502	4.79944	8.81095	9.66223	3.10625	1.55985	6.85904	105.441	8.38434	29.2473	134.957	55.9009	50.8233	67.8459	40.7952
uce-2040	97.9917	124.436	132.546	51.7099	53.5739	14.2892	180.791	9.75	131.882	129.041	48.8864	48.2913	179.348	113.168	126.067	133.917	112.468	71.8869	125.919	47.7728	113.54	46.7145	118.615	23.3397	140.581	58.8568	34.0898	84.5334	43.0648	34.3855	28.5212	157.456	142.887	118.781	8.6151	39.1637	161.003	139.42	98.7535	38.5697	28.4472	194.43	37.6289	58.5828	123.432	54.8311	78.496	92.0671	67.7571
uce-2041	30.5873	1.75104	1.34337	7.89944	3.35681	6.76136	6.04472	0	4.40529	5.52838	4.72727	8.02024	14.4494	0	3.58962	3.69658	4.96923	0	2.35223	1.06593	6.20648	7.68161	0	3.28994	2.81395	6.08889	1.56391	2.67355	5.9084	1.53077	2.4717	5.68627	7.1399	5.75691	1.1747	2.80612	4.84783	4.07547	0	4.10714	4.53846	0	5.48684	19.5992	54.2708	9.55645	3.90452	20.9429	14.6721
uce-2042	174.542	111.674	105.028	75.9596	73.1276	32.1298	160.151	14.9584	106.488	123.99	70.4168	55.7912	162.986	151.382	106.396	127.116	155.599	127.327	121.427	47.0217	96.9527	58.9733	51.9761	18.5173	143.067	64.0604	57.0708	81.8081	74.2668	54.5209	33.4351	162.821	124.186	108.981	25.8085	68.3051	165.529	114.137	101.861	46.2912	35.0033	147.991	59.7116	85.9893	173.833	124.486	123.55	119.249	85.861
uce-2043	125.798	34.3333	28.9953	11.9972	13.9836	2.54622	72.2949	2.54054	33.4147	89.4711	15.8333	19.9823	119.372	68.1022	33.3697	45.3136	72.1953	4.65116	32.8658	8.14601	25.1549	19.0952	1	9.19424	41.2059	22.3587	6.54106	11.3007	16.1111	20.5086	17.3307	114.877	54.2791	35.3524	7.14599	7.47925	60.8408	31.4399	19.2547	9.7493	19.8736	36.4093	25.9759	45.1435	105.752	85.4336	65.2538	89.736	49.8284
uce-2046	74.1583	14.1753	11.1155	11.0577	19.0833	7.56958	18.7505	1	9.81237	27.0845	20.7537	6.97526	56.9554	13.9095	9.4834	11.8725	11.0642	0	4.70588	4.86018	7.14227	13.0144	0	4.57045	12.868	14.939	10.6644	7.43542	18.9963	11.9259	4.69002	44.0767	21.3373	13.5957	8.32787	18.1546	49.5895	9.86804	7.93953	9.36624	24.0755	81.9478	23.4024	27.7814	122.924	38.3248	66.8735	92.8777	31.068
uce-2048	135.524	33.2733	43.4775	33.1361	43.485	26.1209	107.193	7.53542	40.9264	95.7568	47.082	21.8078	152.432	28.1864	50.0676	56.0225	102.898	17.6	36.6156	8.4317	29.4309	24.5823	45.7143	12.0182	58.473	39.394	23.7269	33.7067	33.8306	33.0212	16.6456	127.197	92.0932	45.8939	19.411	26.0575	127.8	40.8649	34.7342	15.5751	19.4335	72.7819	87.5103	41.9535	100.134	75.3068	90.4479	81.7267	57.4279
uce-2049	103.295	135.919	136.213	65.0633	71.8983	28.631	183.687	19.0239	139.316	147.225	54.0489	43.2953	171.601	111.362	137.908	130.681	154.939	33.0697	137.811	28.1435	112.506	40.7802	0	14.7083	146.426	83.43	30.0437	80.2163	61.0746	54.7029	28.1449	168.529	171.924	125.841	32.5028	73.4484	166.571	134.301	47.9046	55.1561	29.1701	127.412	35.7923	47.5693	140.452	72.2554	110.182	69.4952	42.0137
uce-205	80.3567	128.021	106.005	53.585	36.6868	35.933	155.519	8.8906	85.5192	129.635	58.8512	44.7319	172.276	131.216	98.2503	98.166	118.253	7.04651	113.038	25.7797	76.0583	35.9176	67.4421	13.0241	120.587	41.29	41.5102	65.227	47.0511	54.0473	33.1131	144.149	131.964	91.6235	15.6049	33.9697	136.11	101.603	84.5615	49.8055	20.2085	123.345	68.3067	39.3181	134.187	108.266	104.891	114.076	44.9472
uce-2051	136.896	76.0822	122.521	38.7384	87.8066	27.6583	176.764	18.4328	113.894	119.163	56.0099	52.2334	161.099	169.862	65.8046	88.6391	161.427	128.556	68.8535	47.1332	48.9227	67.7571	14	10.0613	91.8764	64.4736	26.5528	44.3465	51.9976	32.8957	35.8987	150.081	82.6546	65.9322	36.5688	26.5243	134.854	114.744	113.772	38.7917	13.839	79.5839	41.4	55.7286	134.644	85.5878	83.5756	81.6129	61.4898
uce-2052	44.6222	9.65432	4.70588	11.7005	9.76543	4.35437	7.48416	0	4.02715	17.5831	7.56015	9.19726	32.5064	4.18563	3.32164	3.17949	15.6076	15.1923	5.15421	2.35635	6.70025	11.9908	0	3.96154	5.0181	8.71528	5.08696	3.38747	11.3846	10.6	3.23112	12.7542	14.5478	2.33073	5.71765	9.16758	35.9608	2.47867	9.09112	9.95486	7.91176	52.3689	32.9881	28.8982	97.7227	26.6821	21.81	76.1104	32.4796
uce-2054	162.202	129.245	132.834	78.6429	111.724	53.8623	171.627	32.6352	125.3	147.039	64.7298	71.5266	133.633	197.093	120.407	137.966	163.126	22.5577	127.449	45.1144	108.219	64.6135	127.193	31.1568	145.646	84.88	59.2473	83.1884	79.7357	92.508	33.2848	181.574	170.046	113.789	36.1013	61.6132	172.121	138.339	110.725	62.535	38.0687	186.047	107.257	66.2144	156.998	151.953	119.82	126.054	71.0491
uce-2055	138.395	28.7462	31.5612	43.9588	49.1433	23.0947	66.5531	5.61552	22.7073	69.956	31.9663	19.0075	125.669	51.9314	24.8735	34.901	48.9059	10.1911	23.7793	9.86159	26.2015	22.7152	1	9.56294	36.4567	38.3018	22.7534	20.2284	27.8159	48.2181	12.107	105.821	28.0737	22.1944	16.429	28.677	113.709	28.7696	23.868	18.3958	13.1435	108.389	93.8132	29.4141	140.189	111.056	80.8276	95.4619	28.9163
uce-2057	84.4548	46.9034	47.21	22.6309	42.2783	6.74194	111.516	4.71762	38.8539	76.9053	20.0849	27.8091	133.79	70.5541	47.554	60.1578	134.165	5	54.0274	12.1898	43.7073	22.5419	1	11.2739	55.4414	43.5705	35.9315	18.0776	34.0956	43.7879	19.0191	98.7448	105.848	52.0381	16.3552	24.2413	128.805	57.3389	15.9665	29.1638	18.9939	113.226	28.6192	33.7823	143.363	39.0183	94.242	91.3517	26.298
uce-2060	122.052	68.6561	109.604	49.3193	100.732	14.7516	158.888	20.7189	101.324	128.351	67.046	38.0699	166.483	145.347	61.0577	72.6226	131.908	61.5053	49.5692	19.2444	56.766	35.7757	0	8.66775	60.2344	42.8399	29.6268	27.6351	33.0202	32.0043	28.3522	184.647	137.862	70.7747	27.8608	17.6581	110.603	106.319	69.5982	37.6453	8.65847	71.9086	94.481	48.389	120.943	77.081	59.2674	116.337	48.7379
uce-2062	121.786	134.852	104.019	37.4973	39.6096	15.7788	176.332	6.82731	104.208	159.795	42.8258	44.741	162.218	64.7621	98.851	133.006	126.636	0	118.295	21.9694	87.3661	47.7412	0	18.9509	129.073	48.8743	39.0909	75.1601	56.2185	65.7647	26.5638	119.535	108.641	111.153	32.8676	39.6823	140.833	119.021	52.1429	37.8785	25.9689	62.181	38.23	56.9245	123.861	49.322	120.728	82.5978	66.8065
uce-2063	187.524	110.163	107.587	57.4349	64.684	39.4828	177.319	4.26303	98.8974	144.79	55.9548	44.947	153.194	122.42	102.093	121.534	124.991	11.5385	103.191	26.6757	81.4549	40.231	10.8108	23.495	103.128	54.2377	44.3794	50.0215	62.2739	46.4527	27.9553	164.82	125.773	115.13	24.4447	41.4398	143.522	133.113	64.8427	46.6135	24.5977	82.7051	84.2207	67.1148	153.312	105.542	104.384	104.777	65.39
uce-2064	117.772	8.81786	6.08735	14.6515	10.0285	3.80108	10.9367	0	3.27778	6.55385	6.43262	9.72205	31.3668	5.70485	5.14804	2	10.7806	0	3.7432	0	2.75277	5.4081	0	7.36458	5.18429	5.3213	6.60094	4.10127	9.69835	11.2282	5.19637	18.771	12.7553	3.48601	4.55346	10.0214	5.62731	5.89028	3.08841	9.25442	21.0482	130.911	71.0114	44.2771	124.802	124.295	85.9863	114.458	42.6717
uce-2066	122.455	19.0465	12.3435	21.7477	28.7489	17.7519	39.1647	2	16.2147	24.1774	22.9719	24.8029	101.514	7.31988	15.7794	28.3412	50.156	4.54335	23.7793	1.49377	19.6261	25.5147	3.00752	9.55065	27.8923	24.6293	14.588	11.0783	23.4025	17.8565	15.9588	45.3317	19.9976	22.4381	11.483	17.3878	52.6825	17.1042	19.1593	17.239	25.1633	87.933	26.2816	45.1676	166.425	79.569	89.5808	124.199	61.1544
uce-2068	82.8788	76.6373	50.4651	21.8561	24.8644	26.0875	129.442	15.761	40.3869	99.9858	20.37	33.9801	134.212	46.6854	61.1621	70.0738	144.007	0	60.8521	11.8733	49.8393	18.9389	0	17.5957	74.9559	35.3293	23.9393	29.4497	27.0071	22.9506	15.3784	110.783	142.757	48.3803	15.2084	13.7967	120.9	68.1721	26.1331	17.3525	23.4046	119.452	21.0595	44.9801	129.715	56.3478	85.949	118.356	45.596
uce-2069	114.444	111.638	126.721	56.3448	78.116	67.378	166.907	17.1935	119.11	139.174	118.33	64.5031	203.861	157.989	128.933	120.312	174.3	92.2982	126.968	32.0573	116.072	50.2837	2	26.7842	130.07	99.087	77.0845	88.3087	81.1624	67.6392	42.0662	199.073	163.177	117.579	47.3365	81.8032	166.094	131.777	72.5719	54.8701	23.8673	126.334	85.9592	46.2377	134.592	105.123	124.587	146.54	61.76
uce-207	110.333	65.8222	84.5589	42.0677	87.9749	21.8932	150.479	20.4026	74.1125	105.692	80.0513	43.9379	146.268	95.3133	46.8241	75.8876	167.251	28.7387	49.7548	30.1308	44.0303	44.0395	16.4842	10.3805	84.7957	45.2862	19.9179	47.0035	34.4556	47.252	27.0227	148.613	100.284	69.0566	31.0749	26.8951	117.587	98.9214	82.3361	25.966	9.63229	18.7565	95.9375	46.0325	150.612	124.031	98.586	125.273	45.1884
uce-2070	89.9091	51.8679	96.6382	20.7384	65.1302	13.6714	140.773	18.1502	70.0156	88.999	33.7244	36.1747	140.657	74.3852	43.9363	64.233	105.477	6.5865	46.414	29.3129	41.3627	41.0523	13.3216	8.63566	65.9236	22.4538	22.1153	29.492	25.4537	20.7281	32.1536	148.679	96.2986	44.8083	20.6959	24.3848	145.799	95.201	64.3927	14.8625	16.2925	68.8658	44.743	65.9708	140.717	30.2557	54.3539	49.3416	65.1484
uce-2073	81.5026	21.1104	15.4831	21.2609	46.5648	15.6103	31.8272	0	6.12583	25.2233	25.6159	14.6654	120.014	22.2148	13.103	21.0067	36.3745	6.77966	13.0267	8.87552	11.5424	17.1424	0	7.98859	24.4437	30.8714	21.7024	10.8983	29.8571	22.6136	12.4203	126.242	59.9397	20.7375	12.4758	32.4444	117.777	14.8007	19.4626	16.5346	11.7755	32.407	25.9049	24.4834	102.819	23.8333	32.3759	53.3043	20.9901
uce-2076	16.777	6.53134	5.72289	2.97059	2.51682	2.21986	7.10847	1	1.42529	8.55682	2.56107	5.35967	17.053	5.08475	3	2.4759	3.63636	0	4.92571	0	2.26944	7.89646	0	5.59887	1.88889	6.56995	3.34483	1.02041	4.39891	0	5.87417	11.4754	0	2.18341	2.67323	3.08025	7.11111	4.25275	1.51915	6.4127	16.1398	0	15.6194	35.8651	85.7388	6.20225	19.8783	33.2177	33.9346
uce-2077	154.533	105.922	79.6199	91.3491	119.676	21.4444	134.947	19.1573	86.3075	108.199	70.0142	38.8516	154.863	125.866	89.3099	92.2702	171.94	58.6579	84.4784	41.0726	82.3185	41.9587	188.489	25.3713	116.328	89.9425	70.5804	68.1895	83.2062	76.0392	22.6366	182.682	148.287	95.9108	39.3164	46.4921	172.234	89.007	80.4442	64.7229	27.8484	129.584	81.4281	36.9307	143.761	114.237	104.251	153.346	42.0187
uce-2079	197.409	115.657	108.258	85.2241	104.02	55.6725	167.113	8.14808	98.7704	130.968	69.367	38.4279	149.592	153.058	105.984	125.956	143.317	167.294	124.302	32.8605	85.4832	53.749	4.54671	25.4084	144.903	81.1875	76.3323	88.4015	96.6521	104.226	27.8865	142.307	132.724	109.051	54.6201	75.46	159.216	121.25	92.6687	87.8315	31.4949	159.595	131.7	61.7998	143.885	138.961	129.259	122.22	68.4481
uce-208	118.817	45.5895	40.1664	30.4455	29.6678	20.4965	85.2583	8.98333	32.5674	68.0919	25.3387	28.5952	149.946	69.9263	31.9857	53.2821	105.508	27.0472	34.0365	13.895	38.1553	19.6117	1.63776	14.9494	45.2964	34.7231	35.8576	27.3333	35.0379	36.4113	13.9904	122.481	70.4692	31.3249	16.3742	20.8305	95.6146	40.3381	22.7147	19.9031	18.1338	67.437	56.2032	37.1157	83.9795	86.219	57.853	91.6756	40.4374
uce-2080	178.044	119.368	144.925	121.465	85.6865	126.489	189.283	23.174	140.119	134.787	107.968	54.7018	188.233	185.126	146.221	144.748	158.908	92.2137	140.83	57.5583	122.529	61.6185	81.6287	27.9112	144.712	112.907	111.348	93.6005	98.8492	98.8529	49.8767	193.902	170.074	136.075	87.4831	103.523	152.469	156.103	112.48	61.9117	26.779	175.367	94.48	52.1528	177.658	155.275	118.021	86.8	69.3218
uce-2082	142.155	118.423	121.983	53.9545	56.2173	22.4234	161.782	14.7875	93.6501	137.31	40.1494	40.4576	125.787	127.34	94.1099	118.532	138.957	31.2411	113.128	30.0369	94.0628	47.1653	4	24.8742	143.248	69.6132	46.9778	65.831	48.5967	62.7128	25.1119	141.642	161.421	102.736	29.0984	39.6748	145.383	99.9101	78.3958	53.1193	30.0625	116.721	96.9676	59.8883	164.06	84.8564	126.387	99.5296	61.3631
uce-2086	22.5455	14.8646	9.95012	6.84906	9.98084	11.4715	22.6675	2	13.3729	27.5819	6.71672	17.1686	20.9044	0	6.93253	13.9209	11.1863	0	8.85986	3.33967	6.9715	9.54157	0	2.79298	11.6793	8.69898	2.89606	4.60808	8.2605	6.66825	6.78667	12.2751	5.05051	2.86685	1.01005	5.60991	15.8582	9.85986	6.64371	2.87591	6.02613	3.33333	4.67598	18.1663	42.1748	5.30045	6.91866	11.5977	24.1758
uce-2088	116.726	145.218	154.683	76.5664	98.7221	95.2348	188.85	29.3792	148.181	154.894	83.7439	50.5292	168.353	111.064	156.464	143.113	189.329	23.4465	145.745	54.1626	131.169	50.1291	13.3268	30.7398	155.519	97.8362	75.3506	112.45	80.8543	106.793	42.9049	143.754	177.713	142.296	33.5018	66.0236	157.117	156.812	110.001	74.9155	27.4252	127.297	109.547	66.1383	155.127	102.958	129.009	137.944	75.3688
uce-2089	137.017	90.9266	65.5992	35.497	41.2635	15.0245	117.834	7.22713	52.1539	117.53	43.3844	28.7697	160.402	93.6667	52.8028	80.4669	118.61	55.0902	66.9003	11.292	58.416	33.7882	0	17.0372	97.9796	67.4142	27.2486	42.6349	41.104	39.2832	19.9902	151.349	98.6152	55.3003	19.1162	23.349	138.672	63.6743	65.3677	28.4545	26.2059	100.621	83.7363	60.4491	156.716	139.216	126.08	145.407	69.623
uce-2090	94.2601	56.1904	109.168	51.1241	80.6016	27.8596	155.768	14.02	111.586	109.824	97.413	48.4194	158.674	149.266	61.8442	83.3234	117.307	132.578	70.6936	50.7519	67.7819	52.208	11.5953	15.1008	88.438	65.9904	33.7936	44.8037	60.0177	29.6034	36.2931	167.104	156.043	81.2357	48.7902	40.2445	114.766	120.774	110.398	45.1073	12.8125	96.4444	88.5251	49.7548	114.675	46.7239	105.345	89.6863	46.8092
uce-2092	145.474	171.376	157.519	99.1022	96.3026	68.7078	180.919	27.6268	144.144	166.733	90.2895	93.7531	187.856	154.112	151.947	151.176	148.05	37.6819	152.61	57.419	141.242	91.9741	103.798	42.7107	165.706	108.675	82.941	113.017	75.3162	114.202	60.463	163.192	152.09	141.009	35.604	80.4258	179.484	149.776	134.106	99.6294	53.1992	198.388	127.869	96.0202	160.366	154.813	152.782	177.77	89.3271
uce-2094	54.9781	40.6167	31.7792	8.63322	10.6322	5.22526	60.0181	2.21088	18.6667	40.949	11.041	22.5148	105.796	24.9867	27.2815	39.0153	44.895	1.47059	29.2258	5.59441	20.0528	18.4451	0	11.1224	43.0722	9.38166	11.1187	18.3313	11.2436	16.5863	9.57295	74.882	50.3136	28.2141	12.6376	7.48703	105.927	30.1348	21.33	10.4026	19.329	21.7	5.72727	34.6119	89.297	28.8101	42.8667	63.5556	38.3591
uce-2096	117.628	42.5908	28.3645	14.9583	30.9679	20.6036	61.0031	4.84135	48.5008	88.6495	18.9148	16.486	92.0145	18.3778	12.9782	34.1878	49.2405	5.60748	26.9019	8.10351	21.1653	27.0343	0	10.6994	64.6636	24.7086	11.6149	14.9486	18.8315	19.2188	15.9252	60.5747	67.1891	24.3567	5.21586	15.7574	65.422	32.8754	29.2889	14.228	14.2819	29.6616	38.9094	35.8146	116.784	55.0078	63.8162	120.447	40.4517
uce-2099	13.2326	2.44444	0	5.95789	6.0198	2.28125	1.88235	0	1	2.98795	4.70089	4.58091	7.38462	2	1.63107	1	3.7037	1	1.39669	0	1	3.61842	0	2	1.31905	6.09551	3.74775	1.34694	5.14815	2.42975	3.77872	1.20438	3.37209	1.60819	1.06952	3.60181	2.39412	1.09479	2	3.79188	3.22222	2.65161	5.35437	14.6446	17.4079	9.47619	14.6901	28.181	13.2893
uce-2100	33.0667	7.90702	7.97624	2.88328	5.73818	8.10458	11.8257	1.17647	5.50847	11.8474	4.42206	12.1505	24.6632	9.55	4.9741	9.45347	20.7304	16.0438	5.8682	2.99387	3.54978	7.50101	0	4.90744	5.36832	7.42917	6.57627	2.38821	1.71806	3.27322	7.02632	6.02991	19.2308	8.71084	1.74497	5.85377	38.8042	5.0568	4.40708	4.14151	4.84032	7.19565	14.5749	14.897	22.964	9.70306	18.9559	28.1609	16.5317
uce-2102	147.515	111.554	94.575	69.409	87.1415	34.7586	154.893	22.9886	65.7901	130.996	40.6586	45.6232	185.125	139.767	104.344	122.787	145.225	55.7135	98.9322	26.1154	79.2151	48.4234	62.064	26.2321	136.296	74.0594	49.8274	57.7223	66.9567	67.2441	29.3977	174.957	155.577	86.6894	36.2975	58.6112	146.537	114.754	96.0678	46.2228	22.2699	105.155	75.7213	44.043	90.881	105.072	109.131	132.355	46.8188
uce-2103	141.516	101.794	118.397	111.152	96.3544	44.9737	161.8	7.69925	102.12	110.841	58.9422	46.3545	172.332	133.718	111.043	123.096	124.637	98.704	112.899	31.5	99.2633	44.6521	20.8446	28.6881	123.831	92.3125	62.8174	78.5887	74.4493	74.5124	31.6757	132.073	141.139	112.967	30.1495	47.2495	153.763	105.469	89.9477	54.5635	21.1358	115.687	75.6713	41.8972	119.649	104.844	110.079	77.9016	41.6628
uce-2104	136.412	95.9793	145.591	53.7005	122.831	31.1637	185.633	17.3384	134.631	125.178	81.0183	70.3287	190.594	99.0352	100.019	116.045	169.3	84.123	87.1263	58.7368	95.2239	72.5624	72.0583	15.4787	112.398	72.0685	50.2102	70.6985	47.8268	66.7821	36.3888	174.837	130.34	78.0377	37.195	40.7328	145.256	149.047	123.33	45.3361	15.316	64.1777	57.1963	69.8645	121.873	91.4949	111.311	131.696	70.892
uce-2108	176.798	35.4426	38.5282	39.5899	65.7346	30.6265	88.7578	3.46954	28.595	72.38	69.0084	25.6289	170.16	150.906	33.717	40.0125	131.31	45.2563	35.37	9.42246	29.8089	22.4489	3.33871	13.2887	30.1921	56.8108	38.716	13.4404	58.2582	63.9791	17.0063	167.07	101.485	47.5198	20.4905	46.0149	142.099	60.4342	29.7032	37.2346	24.8413	92.3994	129.485	48.6088	184.138	146.08	146.947	164.047	70.7724
uce-2109	106.729	119.975	91.8241	37.5082	50.745	28.9531	147.176	14.9291	104.807	122.445	34.574	33.4681	174.941	111.785	88.5966	124.669	126.643	20.6121	119.604	23.8787	89.8771	40.1979	28.2393	17.35	141.63	81.1217	28.0139	55.4683	75.839	64.2613	23.6414	130.315	131.191	82.4545	13.6941	29.8349	139.502	90.348	80.8327	29.693	21.1238	123.64	41.0364	48.2212	126.029	105.361	102.578	92.7331	53.2318
uce-211	92.2194	86.8577	103.175	51.6243	42.5655	32.5641	154.488	11.9726	77.1281	113.374	39.5747	42.791	161.169	40.4466	93.7791	120.072	122.611	0	106.467	38.8811	39.5233	41.3416	13.8085	20.893	94.3213	27.5687	22.4667	66.5613	20.0594	28.1301	20.7939	123.238	115.685	89.9135	20.6263	32.5325	120.097	100.141	96.6929	30.8481	32.3609	65.6404	37.5515	50.0584	115.404	89.1193	61.7127	94.664	61.4772
uce-2111	117.341	11.7153	8.38366	14.5331	15.5663	8.50407	16.2921	2.09174	13.2316	47.4851	6.18466	15.396	72.495	14.4211	8.95792	9.73697	11.4048	4.45522	7.67246	2.78571	7.1269	9.9727	0	8.79747	9.34406	14.0685	8.55263	3.23497	13.0283	5.39412	11.4851	28.6066	9.55	11.3193	9.63736	6.62216	55.025	12.6782	8.98762	7.67213	18.8168	63.2098	25.3719	51.1658	147.044	53.2893	72.4212	124.711	49.4876
uce-2112	111.052	125.827	103.266	91.8598	80.5301	52.1197	145.917	17.352	105.298	140.545	72.6806	46.6412	165.61	124.539	104.834	116.749	145.362	126.554	102.017	56.4466	96.5021	58.022	23.5435	27.5761	131.651	86.7976	64.5846	94.4946	74.9539	103.064	36.4966	182.094	171.828	102.666	27.2606	47.1806	132.392	117.484	79.1924	60.9487	22.9002	115.515	90.0975	51.3141	123.979	123.254	111.53	116.807	64.1253
uce-2113	103.979	72.8278	73.7365	25.1132	17.89	4.37991	124.259	8.21642	44.8486	122.758	10.5064	24.7875	142.341	0	38.4687	77.9051	133.884	0	49.5342	11.9141	40.1565	21.1642	2	13.3231	56.7773	15.7526	16.0547	36.2865	12.9424	17.9084	13.4521	106.192	53.878	52.836	7.65637	12.7278	129.447	60.0262	34.6398	8.84332	16.8685	98.0579	8.08562	39.2807	96.9229	3.8125	27.4568	45.3009	46.2431
uce-2114	137.376	151.511	159.275	109.844	91.2465	92.5406	185.23	33.3735	143.146	153.174	86.8577	67.9074	195.086	164.674	152.666	144.721	186.126	123.176	144.991	65.0889	127.745	82.1038	185.414	42.3622	165.399	89.2088	83.1408	117.779	89.1126	92.3634	44.3931	173.788	171.987	142.463	39.1721	61.878	130.324	161.146	118.143	86.2368	31.9371	150.044	134.189	74.2432	140.842	151.801	111.719	116.718	64.5116
uce-2116	119.652	119.882	128.866	79.9809	90.7674	49.707	162.734	18.0884	120.637	160.334	55.2727	59.884	190.812	124.432	121.274	131.609	124.415	22.4353	127.073	35.1928	108.732	61.9014	80.7829	29.5952	153.013	104.678	44.8154	85.7806	72.3032	71.0247	38.021	177.309	125.662	118.025	36.8966	55.1828	160.522	125.049	115.546	59.4547	25.3784	115.518	107.515	54.7534	134.762	129.813	83.9091	136.093	54.3682
uce-2118	72.8189	63.5877	45.6096	18.013	21.1401	7.83557	84.8202	5.73469	41.4503	93.6067	27.8605	26.6711	144.499	23.9925	31.0351	57.2788	63.1137	0	41.653	8.92216	41.9919	24.8016	0	12.4278	70.2705	26.831	19.5784	34.6182	23.034	16.6613	19.618	61.6184	115.115	46.1672	9.4695	17.2178	124.003	39.4159	48.7705	11.2853	14.4921	8.75377	14.3873	41.345	102.303	7.61567	46.6709	57.5313	39.299
uce-2119	206.799	96.0858	151.049	105.936	93.9089	89.8479	179.188	13.3249	126.947	121.769	107.937	49.0226	165.238	167.391	136.63	141.728	141.52	125.452	132.196	55.551	114.827	56.6147	93.2566	24.8899	154.097	93.3552	84.0316	110.79	84.9709	103.94	28.6862	171.587	164.687	122.965	52.9446	91.4194	169.103	148.226	126.459	82.9839	25.5391	169.86	80.8164	55.837	126.974	97.8679	151.29	112.981	65.6768
uce-212	122.825	40.2123	49.8711	16.4806	21.4897	24.4704	102.425	7.47867	37.9198	67.978	21.2703	25.0582	153.737	17.3026	29.956	54.4371	117.302	14.589	42.6494	16.3355	38.1336	20.9339	39.3565	13.6694	62.3978	20.325	22.2823	23.3322	14.9662	12.4661	17.1981	108.807	62.4321	31.3381	8.223	20.8106	134.062	43.5991	29.5822	16.5437	22.0385	55.2747	26.1434	47.2516	137.125	113.711	84.8746	62.5746	48.2421
uce-2120	181.196	56.0145	81.4007	51.2426	84.4029	45.2508	139.471	9.59874	71.9831	85.6944	46.2471	30.3441	160.989	145.198	78.1004	101.527	118.22	1.94175	92.4339	23.9815	68.6261	24.9951	0	18.2007	87.5569	60.5455	51.1115	58.6229	53.6179	74.0952	17.9824	134.25	129.559	89.509	22.3432	33.7614	116.459	84.558	29.3895	47.267	17.5783	146.852	93.6601	35.7373	102.113	89.4912	128.966	134.274	48.5652
uce-2122	130.539	87.2291	103.122	60.0746	57.4594	31.5196	151.934	4.57199	107.119	98.6147	49.8381	37.6742	148.027	141.09	100.014	109.418	146.023	127.537	109.271	46.3978	92.5094	42.4451	2.28571	18.8029	122.218	58.4438	43.3613	76.986	39.5761	49.4824	20.9192	135.91	117.489	94.2759	18.62	34.1084	129.929	105.765	87.0287	52.1378	16.8594	135.345	84.318	37.4805	176.181	143.893	103.895	124.136	54.0198
uce-2124	37.2105	8.69068	4.84058	8.83582	7.48128	3.47552	6.66949	0	2.36598	10.0678	2.95556	7.20339	13.8	4.36596	4.29614	7.16102	5.42289	0	4.3991	0	2.58475	6.11017	0	4.42035	1.90948	3.31132	4.20139	2.14141	7.04783	4.4734	4.1822	6.77586	0	2.98305	2.65487	1.91011	19.1589	2.72881	2.05983	3.76804	16.0466	16.1068	7.24887	34.4364	50.9958	11.184	30.983	37.783	33.4534
uce-2125	99.6	128.574	139.632	72.9452	93.9751	44.4202	194.96	16.446	125.161	148.531	72.8412	59.9787	182.645	162.466	141.321	144.903	133.392	100.132	141.789	30.5967	123.564	55.1562	6.77992	28.3702	143.959	82.3316	64.0132	94.4507	78.5127	63.27	40.6373	175.604	148.935	121.968	24.5304	49.314	166.766	157.242	105.291	45.1973	15.7452	77	79.6957	43.1213	119.911	60.956	123.702	86.5042	54.4198
uce-2126	100.308	33.8705	23.8745	25.8839	30.9422	17.1115	55.7447	2.33634	27.7589	41.5297	25.8382	21.2978	97.9299	52.5938	20.4985	25.852	89.0824	15.2816	30.75	5.36699	21.9928	17.4444	0	6.93723	34.5471	36.6113	16.405	16.692	20.5249	21.0926	13.009	87.1708	59.0784	31.4658	11.6555	18.4286	106.925	22.8602	19.6148	15.4187	11.5906	90.0719	40.2851	33.8448	141.973	47.5652	51.1622	85.3397	33.4114
uce-2127	154.25	7.86585	11.4912	36.5427	26.1404	22.4527	12.5977	1	14.4561	24.242	43.8968	11.8105	140.851	20.2917	7.46064	16.8134	35.0308	25.4286	2.43662	2.89736	5.85423	6.20468	8.12963	10.2449	12.5831	30.3094	25.3333	8.56176	34.1095	38.4631	10.9213	113.134	46.567	14.414	15.744	33.2391	123.803	7.48494	5.21166	20.1898	20.5643	126.92	144.32	32.3703	151.403	165.521	147.945	132.741	50.5306
uce-2129	110.185	14.1417	16.2938	15.6719	10.3058	6.20875	27.7462	1.97044	11.6136	26.0508	7.22581	11.5488	57.1917	15.13	13.6008	26.0698	24.3906	7.61905	19.1657	4.82527	14.815	11.1734	0	6.30146	20.2543	8.35789	6.55459	8.28963	12.556	14.8935	7.55952	47.3478	14.9721	20.9455	3.85714	12.9851	43.4939	13.9814	11.1654	7.77966	21.2042	31.6154	52.4851	45.5865	116.008	23.0752	58.4758	122.279	43.812
uce-213	157.955	4.32283	6.90614	9.76892	12.8362	6.36937	13.4621	0	6.15884	15.4043	12.6534	16.1949	35.7191	4.57277	3.66426	7.04693	11.193	0	4.63177	2.53636	2.08456	9.22383	0	4.19856	4.33935	13.3223	5.28378	5.59567	7.58077	10.1517	5.69675	19.8372	4.90654	3.66787	0	9.62295	11.4561	5.34657	2.77617	5.02909	22.7329	28.5707	35.4853	64.9603	144.223	75.0694	79.3177	113.339	76.9097
uce-2131	140.491	112.612	106.921	99.3166	86.2665	99.1926	144.747	24.1813	79.4066	129.567	68.638	60.335	178.582	144.453	101.769	122.621	149.354	175.161	112.066	22.3275	112.703	46.5974	97.2671	26.8496	126.886	89.1443	60.734	80.6434	92.1274	64.275	43.2389	186.852	131.105	111.579	41.6239	62.5157	137.152	109.639	85.202	66.6575	25.4327	134.972	88.1242	50.4201	133.138	134.378	110.104	123.04	43.2702
uce-2136	112.992	46.4767	47.6732	43.5475	63.7377	63.007	109.629	6.76602	83.3432	108.809	63.2409	25.7218	170.697	69.5273	58.1965	71.4086	117.535	18.1739	53.284	13.7211	34.1572	23.5817	0	17.0702	67.2023	73.8942	41.9901	45.0837	44.879	45.6292	18.802	155.69	109.463	49.4105	34.3889	59.0323	140.153	69.463	37.7315	40.3788	11.3703	34.8426	39.3043	28.6595	104.045	75.1667	89.1178	96.9736	27.4708
uce-2138	63.7006	52.4028	67.5421	17.6643	37.0194	34.8009	127.94	4.44952	48.196	105.825	15.9602	27.5953	150.972	45.107	43.879	71.2481	52.3104	38.5535	53.9571	9.55294	61.0796	30.7948	0	17.7443	92.1639	40.2893	22.3471	33.8086	35.6997	33.2411	15.5452	115.034	110.651	53.3706	9.36842	20.3731	109.013	62.3951	32.3522	17.7804	19.374	6.88525	57.0091	47.9127	111.239	25.5224	57.7152	62.8047	48.5697
uce-2140	121.65	117.173	128.271	100.329	74.7461	65.8678	159.267	21.4799	115.194	140.876	77.3917	59.4659	179.582	131.586	119.148	132.503	172.811	155.724	137.898	52.1838	117.385	83.9924	97.4711	33.3925	148.081	77.2166	90.9079	87.9128	67.8475	86.306	42.9988	119.457	112.09	113.016	82.2607	61.2879	143.786	126.38	106.245	76.6382	25.4239	133.507	109.715	65.4633	138.884	146.574	107.672	105.998	57.9407
uce-2142	143.021	151.218	153.92	113.178	109.209	97.3454	204.52	17.0595	148.95	166.739	84.7191	60.2024	177.232	151.431	146.19	149.842	140.618	196.415	160.368	45.8257	134.22	54.3913	70.1827	25.9528	158.223	81.1717	75.9153	96.868	71.216	72.1699	40.6403	185.753	157.99	129.686	38.8685	77.0498	123.496	151.255	122.713	90.8602	28.5301	125.877	105.404	55.9864	109.316	128.75	125.237	158.309	63.4538
uce-2145	107.458	21.0643	21.8614	23.4604	20.9296	12.243	31.2671	3.23326	13.022	32.7972	15.4986	21.776	117.791	26.6986	14.0904	23.9336	75.7573	23.6971	17.4618	2.47253	16.99	21.8972	7.62016	6.9456	26.154	22.9186	14.9462	6.74844	15.2517	13.9011	10.6632	90.1507	61.0762	12.0522	13.7157	14.3576	59.4843	14.1477	15.9677	9.67433	14.9277	113.671	40.476	26.5763	157.335	82.5576	71.4498	102.579	31.8795
uce-2146	162.869	78.1771	60.4391	67.9416	93.9068	71.3232	131.66	3.27975	74.0956	117.829	59.2463	27.756	144.774	144.674	59.5122	78.3518	130.778	19.1654	64.2661	13.3947	48.5418	33.5417	199.128	15.6499	74.2525	66.8131	57.9969	37.8721	52.2718	76.1392	21.17	162.708	143.867	62.687	25.2888	44.5329	132.444	74.0652	42.8156	50.3607	13.7785	105.906	99.8034	44.8654	119.595	91.5149	112.659	143.569	44.9221
uce-2147	141.723	130.77	113.829	103.895	92.7821	43.4863	150.094	23.6343	105.036	142.212	85.3996	54.2642	173.324	106.947	109.659	123.132	155.346	123.5	117.164	49.4498	106.695	56.892	34.8444	24.7593	140.203	83.3152	59.6721	87.7829	88.222	104.059	33.4809	178.709	151.647	108.248	41.0378	80.8293	170.447	120.248	119.453	64.7359	30.259	142.114	90.0494	63.0312	154.234	141.205	120.54	139.037	75.4243
uce-2149	133.141	73.9339	100.038	53.1411	72.4987	32.9414	145.919	11.3333	97.0769	110.414	52.0594	42.0669	156.526	137.61	91.1882	102.767	146.635	17.0984	115.47	15.2637	82.2737	35.5729	89.3091	19.8122	106.041	66.528	50.248	50.4203	57.8468	81.4043	24.4174	133.063	125.258	96.919	25.7374	52.9414	114.488	98.4849	67.5609	51.4036	27.5687	48.7543	69.8976	53.6387	154.481	88.9333	97.0577	79.3024	56.785
uce-215	85.4318	33.1851	38.254	20.7661	28.7847	14.8564	79.7177	4.2471	44.8731	81.4107	25.0708	27.429	129.472	69.1774	36.1075	43.5629	69.6316	10	32.8757	3.69052	33.254	13.0987	0	8.33604	35.0565	30.9491	15.75	24.4784	16.5708	24.1529	14.8928	83.5938	50.8629	30.393	9.24725	15.4307	125.788	35.6761	14.189	14.973	14.3468	74.1634	56.9878	28.6273	111.38	101.802	83.6898	99.7994	28.5122
uce-2151	102.99	94.766	109.678	21.8754	70.3109	26.1574	178.918	6.3184	92.1833	116.161	57.8167	46.7362	131.815	136.415	46.5708	77.1162	130.449	50.625	48.7951	24.2623	53.2429	37.8584	4.73373	9.21761	66.4665	36.0919	36.1912	36.598	27.6568	31.6803	28.7079	135.023	83.4218	62.5469	18.5977	25.0025	123.853	116.931	45.7466	37.3806	13.3668	84.624	38.7895	58.6497	141.773	65.819	63.6986	80.7299	61.301
uce-2152	121.839	92.1776	107.579	85.926	85.7247	80.1949	160.508	22.7387	87.6278	135.139	59.5948	28.642	179.244	148.456	107.32	108.906	154.964	107.142	115.585	40.7391	98.0118	32.0157	76.8364	20.9658	128.537	70.8671	63.0921	68.4168	69.3178	81.3158	26.6211	177.198	129.686	106.24	33.5752	66.7606	164.297	101.946	79.267	59.8707	19.216	109.623	153.751	44.8341	163.701	112.763	132.474	132.652	41.3644
uce-2154	21.0686	12.9326	9.49049	6.85467	6.10177	3.88591	14.7916	2.02564	7.70526	28.5747	7.6157	10.2623	36.2063	0	5.85474	10.3581	14.543	15.6978	9.97474	4.96487	12.7874	6.61611	0	2.57081	13.6695	6.74332	3.87075	5.84842	5.74905	3.88276	6.42526	45.5195	18.2297	10.564	3.85281	3.90435	24.6832	8.44632	8.27273	4.73818	11.6974	13.3434	3.69036	27.9389	25.4432	8.85635	22.676	25.0884	32.5958
uce-2155	6.85217	2.86885	2.04545	3.92611	1.56436	11.312	6.25402	0	3.78868	7.98039	4.57051	5.55	4.55797	0	1.27007	1.88298	0	1.52672	1.26335	0	0	9.27974	0	1.83601	2.3955	1.46448	0	1.23457	0	0	5.50645	6.32411	0	1	1.86957	1.56574	1.15063	3.62379	2.55776	1.27848	2.10631	0	4	16.254	17.1724	1.77459	7.88755	3.06061	23.1543
uce-2156	128.652	97.4583	102.186	59.5385	81.2291	46.0883	156.539	29.4949	89.6729	137.253	82.6561	44.362	156.147	157.28	73.8431	112.492	143.752	139.133	104.904	25.5178	83.4346	47.6599	5.47945	26.6562	126.614	72.627	50.9358	58.7327	76.1457	97.844	32.299	175.525	131.602	94.8081	28.6912	52.9615	153.494	119.906	94.7598	49.5676	11.2711	104.385	69.3241	43.1108	141.148	86.3727	87.2161	101.867	48.2939
uce-2157	109.214	11.0862	15.7151	30.6125	56.7709	20.5687	39.0128	1	11.7167	30.2298	47.6593	16.7702	104.234	37.4069	15.5528	24.4392	35.2172	7.23894	19.1397	3.24324	15.1471	23.6121	3.9125	11.7226	28.8085	40.2774	33.0309	7.33797	36.832	43.5241	16.0495	122.516	40.3614	15.7688	18.3351	29.8637	94.6533	18.5805	17.5842	29.6538	6.81262	66.0035	15.9579	12.0897	82.7672	49.8636	68.8673	65.1458	14.9623
uce-2160	147.08	13.3175	3.94444	8.55911	13.3091	7.67347	24.8419	1	17.3011	21.3922	9.21114	9.70588	90.2319	28.4145	8.84211	9.05955	31.6975	0	6.45212	2.96486	10.2494	9.95966	0	6.68227	9.21831	14.2301	14.8149	10.815	10.402	11.0065	9.62786	47.6481	13.066	12.9569	7.70614	10.733	32.7902	15.8634	5.7619	12.641	21.0041	138.771	71.84	43.699	133.443	97.5394	116.299	132.74	60.9774
uce-2162	170.53	108.88	106.456	78.2843	90.4635	64.5126	130.151	28.9499	90.0677	122.45	92.2377	46.2815	153.324	124.15	104.293	122.821	147.763	60.9012	100.506	33.4525	89.0161	48.2997	103.298	25.7291	116.438	76.9434	45.4693	76.0153	73.7312	86.0083	34.3437	144.782	162.447	106.664	40.724	67.6221	162.045	93.3047	107.282	53.4824	21.3653	124.697	113.594	42.202	125.246	136.332	109.351	86.754	43.9873
uce-2163	109.612	121.437	147.63	70.9371	106.873	70.2857	185.797	30.6611	135.853	122.775	129.185	61.941	153.981	150.432	107.727	108.414	176.195	164.438	103.282	65.7326	82.4514	67.4021	114.413	21.2814	121.542	98.8397	63.4711	71.2744	80.0498	97.8495	39.9698	156.076	150.724	97.957	72.2	79.0442	148.716	149.545	110.375	41.6843	17.5161	66.0355	112.887	54.8986	123.748	87.1837	120.9	115.215	71.45
uce-2164	139.039	100.615	132.592	84.339	67.6808	45.3838	174.363	16.3159	120.83	119.704	61.6013	37.3036	160.578	120.722	111.491	129.912	140.143	191.089	94.8379	65.256	76.0755	40.1246	93.3458	21.9206	133.823	73.6958	35.6947	79.0206	57.8872	53.1525	26.0194	178.324	137.674	109.302	20.5306	47.9449	137.853	137.223	58.3898	35.7507	17.9235	76.3634	70.2234	54.533	138.331	113.517	115.263	99.7194	50.4547
uce-2165	134.815	6.17925	3.67296	15.0853	13.4262	4.01739	12.9279	1.45852	3.76873	12.5755	7.91864	8.18182	66.906	5.24155	8.98119	5.9373	19.6981	1.96078	3.4232	1.59459	5.87147	9.19436	4.85443	3.45324	8.90909	14.4081	9.85714	4.46082	10.3185	10.3812	7.7956	26.8321	8.31138	9.70846	4.17508	8.27338	27.1148	2.52038	3.70978	3.62651	8.54859	163.165	50	27.5141	131.489	67.1229	57.9897	96.4545	18.9686
uce-2166	107.806	38.203	87.633	22.1698	34.3672	2.33526	151.934	1.41353	73.2149	100.05	38.7857	31.9869	136.221	109.572	43.9121	59.4209	88.5949	33.5742	52.3918	21.7097	33.8714	36.296	85.5547	13.624	51.7077	18.8647	21.8966	30.1211	19.5419	9.3183	25.4218	139.559	55.5297	48.779	21.9972	21.4485	121.243	94.709	26.7259	23.0106	13.2852	52.3109	14.4793	44.5824	154.776	17.6206	57.5989	59.289	46.6619
uce-2168	157.481	67.0014	55.9415	32.6237	50.7826	31.4112	121.433	10.7023	39.2408	101.203	38.6499	38.4702	139.75	25.0595	48.766	69.14	118.226	36.1583	67.1619	13.5692	49.5714	26.351	0	13.6561	96.3605	47.3027	28.5064	47.9333	43.2583	38.4478	18.4927	95.9358	58.2907	47.6816	9.30303	35.8598	121.01	62.4327	37.7111	30.7118	16.8884	132.447	66.3484	47.2776	138.047	38.1901	77.8354	134.017	31.1816
uce-2169	88.7553	79.8506	124.776	72.972	81.0893	74.1071	175.974	17.854	129.024	129.471	126.876	45.4597	145.958	136.693	120.174	144.934	105.754	76.0605	126.23	51.4819	92.0595	66.7365	0	31.2305	165.318	71.2444	74.4551	108.321	81.1203	85.4722	24.1623	141.682	140.681	118.786	49.4623	84.6957	131.866	147.909	100.455	56.3542	14.683	110.573	89.5254	47.3624	155.062	120.575	98.6274	107.978	44.8562
uce-2172	115.555	12.782	20.5762	19.0168	22.9497	8.77251	26.2155	4.51622	10.8671	37.2845	8.72944	14.6312	104.637	48.3071	21.0741	20.1946	21.517	9.43396	16.3962	4.76869	9.58333	17.3891	4.44444	13.2113	23.251	30.6201	10.7389	22.474	20.7717	20.0346	6.72803	76.921	46.3989	18.3249	10.9349	16.1929	40.0063	22.1339	16.5628	9.28857	21.7887	97.6893	113.512	57.3912	113.221	93.2147	100.581	126.833	71.2138
uce-2176	152.017	64.2216	47.6707	53.5499	42.5359	36.5957	71.3397	3.72922	41.0089	123.896	47.0263	38.9477	169.528	142.16	33.2578	58.0976	113.144	12.9155	35.9746	17.3867	31.1456	33.9947	0	10.5938	54.229	91.3254	30.7865	27.7544	39.0123	54.2078	21.6294	127.215	109.624	42.223	24.5849	28.8851	151.367	36.439	33.0371	39.9003	18.4665	121.83	67.0699	40.0139	165.375	124.835	113.102	129.478	36.7544
uce-2178	94.2344	123.346	138.61	65.8324	84.4725	38.7744	168.64	7.01364	130.39	144.531	71.563	55.1974	198.126	192.586	142.378	134.598	148.28	89.4606	125.456	58.3044	123.424	48.9586	81.3712	28.2068	137.459	104.754	83.826	100.984	72.5278	73.8942	34.3908	171.986	171.908	122.468	33.0393	65.0855	168.532	143.441	74.9327	52.8121	21.0473	145.456	108.68	55.8267	96.8699	132.828	109.409	80.6623	66.734
uce-2179	81.8523	7.734	3.72031	10.6181	14.5293	4.04601	9.68821	1.94286	5.34228	17.2678	8.28861	11.0849	42.0806	10.0482	8.4881	5.47287	28.8188	5.65939	6.23353	3.84058	5.56533	9.55832	0	4.94571	7.70209	20.8484	5.04469	5.24664	13.7426	14.6534	7.8559	43.7121	14.1824	9.78368	5.13287	11.7835	28.7859	7.43327	3.08152	7.60843	9.06903	39.6364	29.0093	26.7173	109.529	17.6113	36.2028	85.9814	31.3019
uce-2180	56.1887	8.17219	9.60706	3.93427	9.57009	3.86364	14.1876	1	11.2715	20.8698	9.07143	16.9868	42.4659	3.30033	8.36645	14.461	12.2449	4.87805	8.22517	2.20994	8.47566	11.6596	10.3448	10.1369	9.84989	8.27803	13.825	5.78366	7.91304	6.60909	10.6697	11.4778	7.16996	10.9404	2.69333	6.8835	20.9247	9.64459	5.94855	11.8684	33.4857	6.17949	27.1034	57.8035	118.361	66.3841	76.7436	100.114	77.8322
uce-2184	153.354	130.76	154.891	88.8483	77.6211	63.9632	183.152	12.6787	144.444	141.735	72.815	67.8788	194.657	172.16	145.27	149.228	141.65	175.212	149.544	55.1432	131.941	60.58	0	30.5769	148.599	101.027	89.1816	120.731	102.618	109.528	35.957	149.804	174.079	140.196	60.2461	82.5464	122.109	164.46	83.8776	81.9149	26.1508	105.046	78.265	71.6807	134.886	72.2616	124.537	130.722	79.1626
uce-2185	151.107	136.226	142.369	146.891	125.394	107.269	170.592	26.9949	134.803	156.366	91.6922	76.7486	172.801	175.967	141.553	131.606	158.406	155.573	137.767	94.556	127.297	78.069	176.971	35.4987	147.697	121.79	95.6032	100.635	126.747	113.482	53.9235	218.397	166.309	126.721	64.3825	71.2526	187.406	143.561	128.292	113.032	32.1326	147.006	135.983	51.6568	147.455	152.888	110.809	156.282	71.1127
uce-2187	97.4045	108.958	142.867	61.9198	103.137	106.565	174.219	16.2729	134.933	142.922	60.4402	45.2896	183.361	174.024	139.309	143.614	139.97	109.96	125.269	51.4247	103.08	51.7905	61.8625	37.6588	144.596	94.117	34.3157	106.256	99.047	73.4938	27.1861	182.089	131.587	124.882	25.2542	73.1449	163.798	153.196	130.775	50.8236	15.9664	97.1709	109.016	50.5564	141.423	82.5866	109.538	82.9645	42.1557
uce-219	102.091	41.6624	42.4809	34.3841	42.488	26.9326	83.1447	5.77368	35.7125	74.4951	19.1326	30.5453	131.841	21.5844	39.7667	50.1825	90.8854	23.4086	32.3684	7.22664	33.8145	28.3272	2.59821	15.6911	56.1697	36.6232	18.4203	23.6173	31.616	27.0227	14.3499	105.08	47.0524	29.8355	13.8783	20.8163	94.2241	39.7069	29.6566	19.7415	11.4035	49.092	22.2236	31.8177	94.4244	79.7461	54.7469	109.873	29.4669
uce-2190	57.4423	21.8765	25.4037	7.30423	26.142	12.5106	44.1307	4.47566	19.2881	45.8527	19.0779	15.4056	57.9645	26.0894	10.0536	15.1547	82.7927	11.6883	17.6365	8.92464	14.436	21.5394	0	5.08062	29.5861	12.6446	9.19391	10.497	22.4141	20.9031	15.3164	100.123	12.9439	13.5114	12.4658	14.9247	86.9425	20.6449	19.0235	8.57534	11.3263	95.6643	21.4067	38.8894	124.532	27.0414	48.0684	69.0489	34.8526
uce-2193	132.213	6.03725	2.60215	13.7543	13.163	11.76	11.5788	0	3	28.3021	15.5974	9.63037	37.5793	1.04023	6.20917	5.17192	9.125	1.43885	4.25076	2.43902	5.92264	13.0402	0	9.83713	7.5043	11.3684	10.4453	3.43571	7.71852	8.4876	10.8825	20.8363	4.39331	7.81662	3.7489	10.4195	12.8	6.7851	6.70606	9.45513	19.5444	99.7273	42.4327	57.9599	117.736	55.0965	63.5882	73.1941	36.1433
uce-2194	13.6265	1	3.56967	2.70588	4.55491	3.32967	3.39608	0	1.36596	5.79608	5.81778	4.88235	8.9879	0	2.80095	2.90374	2.88525	0	1.36441	3.1746	1.28205	4.08235	6.71141	2.77982	2.51887	5.10788	5.39759	2.30453	2.80672	1.87037	2.81452	0	0	2.86508	8.63636	2.79447	6.61376	1.53271	1.35039	2.26339	13.7529	29.5681	26.3578	30.3412	58.0424	8.8125	30.406	44.6519	33.3294
uce-2195	135.413	73.2863	100.573	92.0795	119.515	76.8464	148.063	5.89933	95.3472	125.001	98.8865	39.7504	162.721	135.492	106.853	126.219	113.677	22.2301	112.144	20.986	84.9079	42.0862	0	17.9533	98.6604	87.7937	74.193	66.1065	67.1651	97.4275	27.14	136.039	143.896	115.419	48.6618	77.2353	128.128	111.385	53.6956	83.5363	17.3099	146.337	84.7447	39.3684	108.631	69.9636	101.894	102.299	49.5325
uce-2196	102.614	93.0623	90.8671	33.6543	55.9706	20.9617	139.22	9.27344	88.9488	99.4262	41.153	39.8823	180.122	108.083	77.0852	110.695	150.986	165.582	100.266	36.1538	76.8013	40.3486	46.0122	17.0672	108.825	58.848	36.9432	58.834	31.1504	51.2019	25.253	141.597	106.206	77.0573	20.6687	31.1352	148.705	92.1952	71.1844	28.7204	20.4647	117.966	59.8628	38.2864	128.924	53.4303	105.632	109.237	50.5909
uce-2198	25.4132	16.4163	10.8281	6.45936	8.84566	5.17949	21.1742	1	2.91855	24.9525	12.3797	7.83032	60.4057	5.09554	11.0452	8.68433	18.1464	0	8.44118	3.66142	12.5158	10.9932	0	3.68514	15.5	9.2395	6.82443	10.2602	4.67596	6.18727	11.8542	35.8156	27.9632	9.42308	5.94845	6.49468	41.0966	18.6086	7.50114	9.92015	16.2602	7.29358	1.63333	36.0747	51.4783	10.5621	16.3482	27.4837	23.7104
uce-220	99.915	32.1041	27.0926	8.10526	30.1995	9.10606	57.9471	2.29885	31.2017	49.2744	11.389	26.605	85.2925	21.1863	22.1355	32.6066	40.3479	2.74074	26.9256	6.90583	22.0942	19.8111	5.26316	15.9656	24.3554	22.665	18.3743	10.9693	16.6134	16.728	14.7346	54.8672	52.1658	22.9636	6.92749	20.905	76.6022	23.7488	23.7802	11.9863	36.1289	25.2161	17.0792	60.2694	91.633	9.80357	64.2013	98.4682	76.3702
uce-2201	89.9777	3.01003	4	5.2479	6.76119	2.99259	3.11628	0	3.41985	5.59197	6.93952	3.95911	9.548	0	1	4.27236	2.32558	0	1.808	1.29032	1.19577	8.46237	0	2.90909	1.39024	6.08085	3.44886	1.29082	5.46964	5.85401	2.28333	13.0303	2	2.07968	2.1634	3.25581	3.63636	1	0	3.7277	22.1262	25.2222	7.98655	39.9136	121.483	55.1333	40.2712	84.2148	39.8167
uce-2204	76.7568	2.09362	2.06391	10.9602	10.4387	9.38037	9.12681	1.44538	4.79592	2.24681	17.4412	13.413	18.1486	12.0246	4.38043	2.32609	24.721	0	2.17228	1	7.32609	7.83696	7.89474	4.51273	5.02536	8.27083	4.6087	3.23188	10.267	8.25417	4.82609	8.64493	13.5802	5.05072	3.49714	15.6775	33.6426	3.91667	7.47826	12.3846	11.9529	10.9476	23.1524	36.913	88.2889	14.764	37.5399	57.5109	46.3623
uce-2206	71.3903	75.978	45.94	25.3574	53.6289	17.8081	67.8345	1.75	37.2454	102.714	28.9907	25.5437	132.074	33.5769	30.2055	49.2939	80.1014	32.7377	35.4944	14.194	38.4832	20.5843	12.4138	12.6961	52.7876	26.1347	17.245	27.448	19.3467	25.8534	15.843	130.556	52.5185	33.2529	13.2186	29.4585	125.928	35.531	19.4975	18.3905	21.6497	73.1729	32.0315	31.3855	113.332	62.6602	77.6965	84.8031	33.8248
uce-2208	136.899	75.3752	88.4945	59.2133	58.6051	26.84	139.241	10.6614	47.1506	116.982	31.854	32.0719	153.701	113.598	72.3555	102.292	165.108	29.4717	68.9392	25.7092	71.674	43.899	37.8488	21.1985	129.204	66.5133	36.463	47.841	48.2843	57.0474	22.1612	147.088	110.137	61.2772	14.1738	28.7027	153.404	90.5048	55.314	37.3807	16.6152	152.469	64.3062	39.4353	130.175	113.987	119.315	130.838	46.5813
uce-2209	98.4949	41.189	48.9414	29.3934	26.2164	12.1897	104.224	2.57385	35.012	91.9464	32.3242	30.4056	145.596	78.1333	44.3716	59.7676	85.2296	21.6667	53.3209	8.37067	29.988	16.029	4.4359	11.8621	51.84	35.5074	30.1087	23.3943	17.7007	26.5494	27.9069	120.408	100.155	51.1039	26.4414	27.1035	114.026	46.9177	22.1678	20.9701	15.6322	113.748	22.7218	33.7776	144.326	40.4332	59.8021	72.7696	32.6924
uce-221	47.1841	5.96933	8.23245	9.02062	27.3057	9.25543	18.1176	2.38095	6.01266	13.1003	13.6152	16.3009	39.6839	0	1.38506	8.18373	28.1098	1.19	4.37204	2.37611	2.90289	10.129	0	2.75799	6.08333	8.53182	5.87435	2.15054	3.51505	9.26887	7.00711	21.5957	5.73585	1.968	5.35587	7.50181	15.308	5.12896	9.79412	5.83673	3.69231	33.4656	20.3894	26.3575	116.697	35.1885	30.7447	59.0824	36.6222
uce-2211	163.783	141.42	154.653	93.3995	84	58.9399	190.99	19.8415	148.957	149.827	93.8476	69.756	182.637	142.244	154.745	152.332	155.28	83.4882	152.525	78.351	139.46	70.9986	122.425	29.1348	168.95	94.1847	59.3333	120.488	92.5921	56.3953	41.9652	187.36	171.641	136.441	33.6844	57.5745	141.66	162.619	106.047	61.7888	30.2802	145.05	97.0546	56.9241	105.343	90.8695	131.466	112.678	62.0366
uce-2213	150.115	19.9276	26.0899	19.2218	29.128	24.9538	54.7105	6.99329	19.9969	45.9335	36.525	23.8677	124.978	38.749	20.9746	29.0236	105.034	38.4909	23.7778	6.28526	20.7025	22.9338	0	14.4862	26.2585	24.1503	28.477	12.642	10.616	20.7015	11.6567	103.963	46.2839	20.8896	11.7489	9.68837	117.502	25.7041	22.7123	17.9006	16.3081	189.301	46.7456	31.3034	134.505	132.317	82.7977	121.579	31.6252
uce-2217	143.948	28.8134	63.3362	39.5962	49.2071	35.5288	78.3832	6.6553	45.6081	75.9487	26.0508	24.2968	174.815	103.08	42.1353	72.9911	109.498	16.6257	51.4501	11.4757	26.6952	29.4316	16.9231	18.0234	100.318	43.2054	23.1056	36.8406	30.2411	42.0766	15.0693	138.538	80.2944	43.1469	14.6925	26.7789	132.499	52.6624	60.2011	28.2651	19.3748	118.805	92.5631	41.3732	156.51	67.1848	127.833	141.638	40.7379
uce-2219	159.657	43.8859	44.0443	58.4026	67.3795	33.5081	109.332	6.11609	52.6765	92.94	65.7906	24.3101	149.998	89.8567	50.353	69.1597	107.618	0	52.557	18.66	52.5262	32.8165	5.30952	12.8364	63.4215	57.1299	44.7754	31.9331	54.0319	52.9053	19.0624	124.34	96.6963	52.4272	24.884	43.9688	122.549	53.2416	42.958	36.7352	25.9957	134.492	97.531	68.8792	150.417	134.714	118.819	129.926	79.2172
uce-222	142.836	108.49	124.444	79.6237	70.1995	17.0714	169.097	15.2524	124.997	124.904	61.8198	45.6801	162.96	113.573	114.549	125.42	144.217	88.1793	126.472	36.8835	99.4975	44.1877	2.73	18.6087	143.658	63.439	37.0654	70.1787	49.3112	53.3536	25.798	161.799	126.47	117.643	23.6964	44.9236	124.268	135.6	42.9023	41.3836	25.8034	106.437	64.6588	60.7594	158.216	107.9	120.103	93.3567	62.1099
uce-2222	155.987	60.9339	71.4416	64.0397	69.0697	31.736	142.158	4.88911	61.0364	110.337	64.3941	26.4319	154.628	148.495	71.4021	109.962	111.133	30.3976	86.9347	23.7581	70.4309	50.9895	25.7812	19.4709	133.604	61.7118	37.8404	52.0291	65.9713	85.7814	24.109	152.952	105.592	76.3551	25.7352	49.5658	149.973	66.3687	70.8164	45.7488	30.5225	133.873	156.461	75.8816	124.487	116.466	97.8827	135.66	62.8273
uce-2223	136.457	95.7281	98.4459	36.466	71.8568	26.2015	161.386	11.059	89.1813	112.231	51.3725	46.9547	156.663	132.921	90.9561	111.525	115.682	4.87895	91.886	22.6233	69.5288	41.1389	3.11475	22.6736	108.038	58.9413	42.8809	60.8611	52.1027	40.7516	28.9449	143.985	129.789	92.0906	18.6772	36.269	147.749	109.11	53.0526	41.6961	29.2096	106.4	70.4978	66.9854	104.778	142.903	122.506	125.315	71.9678
uce-2224	22.6931	2.21549	5.47813	12.3964	17.1579	1.18118	12.4715	0	3.93375	8.3875	12.95	10.7568	11.3988	23.6634	6.58859	4.66366	9.105	3.92405	5.00901	1.57576	5.71174	20.4084	0	4.78808	2.86711	19.2198	6.57838	3.81879	20.8926	16.3662	10.8799	20.2105	13.9085	9.09009	8.18579	12.5942	17.7147	8.54054	4.99333	8.80528	7.26426	1.79	24.0075	13.3003	29.9731	4.65574	24.9035	26.2574	7.33033
uce-2225	4	2.65306	1.88925	0	0	0	5.38484	0	2.843	5.98834	1.5	6.14577	2.58478	0	2.01005	1.5597	0	0	3.55977	0	3.40233	6.56347	0	1.09341	4.11662	4.15311	0	1	0	4	5.82484	1.14286	4.49275	2.14804	2.27308	0	2	2.24731	1	0	4.47813	0	0	8.21866	4.3913	0	2.01754	1.78992	12.0991
uce-2226	93.9474	85.9773	107.968	67.3384	109.016	31.5676	164.571	13.8449	87.9197	122.347	84.496	40.9021	129.834	174.034	108.826	123.086	139.482	51.8305	101.805	30.6813	103.141	39.3156	32.3598	29.0308	103.135	91.566	59.6237	77.6282	94.627	99.3364	40.3551	180.772	128.262	112.986	60.1196	97.067	118.174	130.798	49.3555	90.6472	26.2	48.3371	132.319	50.3262	156.105	125.486	120.379	128.422	60.0264
uce-223	124.009	168.67	167.052	103.844	76.791	74.882	192.477	27.5725	157.601	169.979	68.6997	73.5628	162.851	154.692	156.819	160.734	145.85	121.907	161.653	91.4651	143.691	104.04	31.3383	38.73	182.892	115.662	85.4925	131.113	99.1096	76.1888	40.605	175.574	146.421	140.117	43.5213	56.096	143.508	170.906	156.7	75.7575	38.0476	117.902	89.4863	88.3965	160.023	121.37	91.6714	143.739	80.5112
uce-2230	9.03077	8.05981	10.9136	4.47727	6.67729	1.10989	19.7743	2.46914	7.11194	23.5607	4.99688	8.67121	47.2992	6.70391	6.9215	15.1686	16.029	5.58659	16.9327	1.83486	13.0056	9.21682	0	4.82659	15.7364	6.83884	3.6506	5.01382	4.99127	3.1811	9.09506	30.609	10.4828	10.3464	3.07347	2.02671	12.6157	8.25981	7.8972	4.77003	16.2335	47.747	4	24.0355	92.177	2	17.9667	55.3826	34.1679
uce-2231	118.135	30.3544	18.2709	11.6389	25.961	13.5672	48.7978	6.23913	17.9248	69.8163	9.58763	16.8256	110.958	10.9336	16.974	20.4508	38.1596	7.51174	17.0056	7.42394	17.9703	13.3655	0	9.62549	17.9258	9.53483	13.9848	11.8372	13.0667	12.7528	15.3173	82.7421	18.5618	11.8367	3.23297	15.6226	68.8306	14.5696	3.82393	13.757	16.8163	38.688	26.6192	39.5826	128.152	58.4307	50.2361	102.152	51.5844
uce-2233	160.145	68.8769	44.3104	40.4062	40.3109	15.749	98.9188	3.75793	46.975	121.946	28.6888	20.5271	184.083	119.306	53.5042	67.7167	120.214	41.6589	36.5321	9.03947	39.725	16.9979	6	16.8426	51.2021	47.1238	37.4281	26.5	34.0459	38.1903	9.09091	172.495	111.232	54.8875	13.2746	36.1561	162.074	51.9708	33.5375	26.9148	27.5902	165.247	107.438	35.3646	179.41	128.573	92.9868	147.357	46.2833
uce-2235	44.8672	30.4863	26.2921	21.7933	13.3747	19.7974	53.7094	3.46821	26.4639	72.4228	13.5546	23.0389	68.1934	20.4323	25.5108	39.8833	86.4369	9.93043	32.4222	7.56842	21.2849	23.0202	0	9.87671	56.105	28.8178	18.1424	15.8918	15.3208	16.0636	13.6147	97.728	33.2997	23.2977	9.16596	8.53401	54.7482	29.1167	25.8498	10.6266	20.41	57.8465	34.5431	29.4072	94.7229	18.3741	68.038	62.5152	38.2258
uce-2238	133.482	137.63	152.146	68.7118	98.6243	53.2091	182.916	29.4661	132.686	154.287	66.8096	54.0896	182.49	179.706	137.901	143.324	152.002	87.6589	148.434	65.365	117.225	50.8505	148.709	28.7469	153.259	77.8686	80.3753	95.0597	58.8701	88.25	36.6541	195.327	152.758	137.22	22.9912	67.04	177.32	155.149	80.5233	86.2772	27.5433	143.249	76.571	55.3501	126.811	64.3543	120.967	148.702	68.0227
uce-224	107.767	7.7027	7.04054	7.84444	15.9227	3.48276	19.1723	1	7.39189	21.7027	9.77027	15.2466	48.8851	0	6.15541	12.4257	25.6829	10.469	8.6723	0	7.66892	12.5676	1.5873	7.12838	3.46959	6.09312	9.16525	6.54804	7.70902	8.1399	7.23986	12.3784	15.4049	7.02703	4.78903	5.7973	25.5875	6.91216	6.39527	6.7732	31.6351	66.0055	32.5921	54.6284	135.933	61.1237	99.9832	88.192	75.0642
uce-2243	35.6967	2.41935	3.99237	4.27513	4.43204	1.88785	7.28074	1.23625	4.75743	6.24859	6.28796	8.73839	7.24571	3.34132	1	6.63942	9.32642	4.08163	2.05109	3.24432	2.44898	7.07529	0	3.29847	2.28571	6.42262	4.57325	2.0202	3.08969	3.41818	6.17633	9.62205	2.83254	4.64286	2.09259	4.72619	4.33213	2.22812	2.89381	8.57962	9.09049	28.3226	1.15833	33.2424	73.5339	30.0924	19.8987	35.7748	27.2019
uce-2245	124.438	59.8774	51.2437	53.7674	42.4988	18.0228	118.367	11.1099	63.0768	112.507	34.2129	34.7164	162.881	106.857	50.0945	67.4047	147.845	61.8312	55.1699	15.7577	58.4993	30.7105	30	14.5094	69.5968	45.3654	34.3478	28.8996	40.2987	45.1934	19.6588	137.132	134.63	54.6632	11.7132	22.7761	134.497	66.966	32.003	32.0606	20.48	122.516	61.4149	48.4476	104.693	81.3165	98.2467	109.318	65.5214
uce-2246	153.19	131.756	151.805	110.356	103.426	100.731	170.663	22.0578	142.614	159.496	100.309	76.7553	192.972	172.458	145.432	146.114	170.134	84.0665	151.719	66.0276	132.163	76.2585	93.3671	45.9786	153.867	117.88	92.204	110.201	98.5199	122.621	51.348	202.179	176.439	137.843	86.8688	83.8879	170.067	152.367	104.41	114.674	35.0819	129.01	109.752	77.0104	180.331	135.872	127.233	112.779	70.2352
uce-2247	130.618	142.991	144.684	90.2487	88.2068	66.8857	179.283	22.4244	145.979	145.744	76.1837	61.9474	203.173	170.589	145.987	139.852	173.174	141.347	142.216	52.9794	126.349	47.2468	145.42	33.7332	140.435	87.5853	71.9126	107.404	83.7374	91.5864	40.3378	146.791	175.884	137	52.162	61.4962	155.623	153.907	65.2231	69.0571	20.8497	145.638	109.526	51.008	117.385	147.098	162.929	138.687	75.2598
uce-2248	171.329	106.207	111.657	70.3816	80.995	48.864	156.697	27.9569	104.452	117.05	54.4415	45.7384	156.728	186.918	101.488	115.215	123.523	204.113	105.082	41.636	89.891	60.479	0	22.2518	130.226	66.5971	62.7358	73.567	81.8052	78.8108	30.9155	198.061	148.148	89.144	26.4862	40.686	142.861	112.243	102.627	41.8182	19.8326	173.281	134.293	41.1017	111.253	88.055	91.5451	115.881	56.8709
uce-225	128.652	82.258	52.0388	48.1709	66.491	58.2568	109.565	9.25694	44.7276	122.088	46.1289	28.9452	163.673	131.701	58.4358	89.7997	101.522	67.4847	61.9317	11.6497	67.734	27.2534	71.1438	20.552	74.9064	67.6875	21.9513	30.9399	61.5719	46.8374	25.9767	136.036	119.273	55.6223	15.563	30.3046	154.991	70.1537	28.6154	37.7402	20.3685	32.7064	52.3759	50.8583	119.169	41.7843	80.9295	85.1487	46.5498
uce-2250	115.571	50.2738	66.5492	42.9582	56.1453	38.0699	120.291	4.475	43.8331	112.735	27.1909	37.5839	157.826	55.5143	51.5073	68.6713	117.283	35.8571	58.9575	14.0056	54.8964	30.3746	0	16.3427	81.4012	46.6424	18.2799	40.8082	38.4265	40.6971	16.7843	114.841	99.1313	82.2106	13.6334	25.8467	125.768	67.8877	22.5545	24.0961	16.1594	110.896	66.5357	40.8995	156.165	124.163	101.046	85.0477	49.5857
uce-2251	21.8228	2.23881	4.98983	13.5301	11.6691	8.34234	7.76689	0	4.46377	11.9763	3.74453	10.9628	26.6949	1.79592	4.23129	5.92542	6.68493	0	2.2907	4.24028	3.104	15.0339	0	4.05763	1.92578	7.83618	11.561	1.03125	11.7458	11.8856	3.55593	32.2591	8.99654	2.62976	1.95161	4.80899	11.1213	4.42188	1.62595	5.0402	11.0169	21.6628	7.51598	18.7939	75.0254	13.9004	24.6917	50.5682	13.5304
uce-2252	144.315	118.265	150.144	114.717	92.2761	112.939	183.981	36.9011	138.966	138.608	113.631	57.7087	197.079	169.238	157.802	153.87	201.585	195.078	152.173	60.844	132.831	72.4816	106.088	41.0479	157.106	99.9933	107.325	104.935	78.2523	93.9684	64.7855	218.494	150.522	141.738	57.4258	72.415	188.031	153.646	110.445	81.0061	29.6828	130	114.832	61.8358	143.887	166.885	120.25	144.31	66.5629
uce-2253	180.321	100.173	136.939	89.7894	78.0088	96.7238	164.99	10.8906	104.955	131.604	87.8129	53.4291	158.224	174.925	121.743	129.739	126.305	158.82	120.997	32.6197	85.8753	71.6242	28.4462	31.0536	135.535	86.2794	101.003	78.4538	74.1987	81.9336	42.565	205.41	167.456	103.101	86.0737	81.1058	171.703	113.677	81.9965	107.11	29.9565	164.025	141.262	54.9768	131.407	96.6016	122.549	132.471	68.3492
uce-2255	94.5075	11.4692	22.1383	22.4718	28.2049	7.64062	41.9308	2.47934	16.7534	27.9565	36.2432	17.2401	116.996	80.2019	23.9113	25.7955	89.7213	26.6836	20.4248	6.41579	15.7023	14.4737	17.2679	12.4367	18.0806	24.2808	15.8932	10.3693	20.1759	30.516	11.538	109.032	44.168	19.2842	14.7409	20.1429	112.475	23.0301	18.5252	16.3584	17.6368	111.377	34.2063	35.5383	99.285	31.1895	90.7187	97.9317	35.7504
uce-2256	127.435	70.832	97.658	65.0421	66.2054	28.3107	144.162	11.4812	80.2264	115.637	61.8084	39.5031	184.734	104.041	79.9847	110.038	123.595	14.8533	100.765	25.2571	92.5534	54.6192	115	25.4245	122.691	66.8885	58.8605	50.4806	75.0798	59.0387	30.8259	197.646	131.625	86.7509	21.9669	43.0724	137.44	112.707	72.3053	50.8702	16.0059	106.94	109.498	43.7289	159.419	118.449	99.2577	104.582	52.5163
uce-2257	111.68	14.6595	14.7724	16.879	20.2799	10.8438	20.9123	2.43598	12.2403	22.8643	16.1667	9.65169	91.8465	20.6296	15.0097	16.2488	22.9389	0	11.1694	4.32446	14.3987	10.4556	0	6.82532	17.1051	20.9787	11.3303	5.92958	12.5656	10.7355	9.95961	44.3567	51.1621	9.86981	5.18678	9.90888	55.9457	14.7483	12.5806	15.3519	13.6341	76.5337	32.4874	22.0515	53.2708	41.1504	52.4962	65.1039	21.7385
uce-2259	98.492	74.8724	68.7151	38.8436	49.6804	17.0105	115.478	8.25503	53.27	90.865	18.296	31.1888	145.552	94.1302	51.1083	75.3012	118.697	28.9857	66.8694	18.2455	52.5202	37.4985	1	12.6719	87.4955	47.3083	24.2316	62.9125	39.4051	34.183	21.1073	153.359	125.381	70.3783	20.8843	26.3624	140.115	55.4599	52.4659	25.0992	24.1566	91.2679	75.9325	51.4837	176.523	90.7439	114.735	79.8312	62.0267
uce-2260	116.801	71.6783	81.7237	51.4242	69.2936	33.9959	146.524	8.32237	66.0804	116.485	55.2842	41.0228	143.736	109.116	64.4137	100.919	143.293	51.2976	90.8184	35.6034	75.2244	38.5636	0	20.5182	113.538	59.4985	55.0578	54.8988	52.8089	52.4635	29.6788	105.589	131.323	70.7926	13.8239	38.6396	155.056	83.2026	60.8511	40.5408	24.7422	110.356	53.2089	45.5266	111.125	117.95	73.2298	117.829	47.6095
uce-2261	127.296	42.0648	37.1347	34.7012	46.7364	13.9288	87.2958	5.82672	39.0376	87.7246	27.0536	22.2855	157.356	54.0083	35.6736	53.4626	102.917	4.13836	36.7992	6.31079	29.0653	22.8083	2	13.8804	49.1347	22.0782	14.9356	30.5816	35.4345	32.777	16.7723	122.717	85.1688	39.1764	22.1797	20.8429	127.613	49.075	30.525	17.9683	19.7768	57.1501	93.6561	42.3625	114.546	63.5972	88.2191	79.5758	45.0208
uce-2262	153.551	142.728	172.951	90.3213	98.4139	97.5353	187.113	26.1351	159.917	153.766	102.463	70.4839	183.443	168.653	164.134	157.558	163.37	177.662	159.612	87.4395	135.653	85.268	129.54	48.6113	179.35	129.281	86	139.035	83.7639	100.844	42.5206	156.251	171.198	140.649	57.9845	95.8194	166.5	171.702	129.877	109.807	33.1982	162.603	98.7078	74.7636	102.125	144.277	113.886	88.3562	66.4959
uce-2263	111.8	3.86175	5.05957	4.42857	12.9415	3.26347	6.23404	1.3121	1.54043	8.84681	2.17447	11.6894	10.8462	0	1.50588	4.26809	3.88776	0	2.16071	1	4	9.31064	0	3.65152	1.73617	12.4972	3.36364	1.54922	9.3	2.71642	4.04255	7.39785	4.13408	1.53077	5.72727	10.0976	14.1727	1.57071	5.30213	5.35602	17.3362	1.87037	22.3318	47.1574	119.541	7.46053	59.017	75.9149	32.6511
uce-2265	127.256	52.6706	65.3964	22.0664	41.274	27.0547	113.551	9.75881	45.4516	81.8763	45.1381	32.8465	153.376	117.203	41.5976	83.2191	146.399	19.5709	62.8107	21.2753	38.9711	42.4262	31.3682	15.3179	71.2519	60.1331	40.6832	39.2617	46.2308	51.6437	15.8114	143.946	113.298	50.1773	22.1194	36.4709	112.555	54.5589	71.5007	27.7669	17.9386	77.237	96.5	42.4665	160.283	142.769	123.192	140.192	44.9359
uce-2266	61.5397	37.9563	39.9205	27.4696	17.7875	23.3357	68.6507	4.62451	31	82.846	27.1477	25.0113	155.635	35.6085	35.9821	50.0598	66.0703	12.2176	34.9642	6.82272	33.8459	15.7252	0	13.6795	53.3865	34.1903	10.8442	19.7958	12.1131	19.4336	11.2986	118.593	67.0149	38.7574	5.86316	20.4699	123.79	43.2155	31.4363	20.5882	15.3574	101.242	5.52484	34.9271	128.393	56.6919	99.539	88.9716	31.7863
uce-2267	67.2695	23.9633	23.6068	15.7964	19.792	5.09353	52.4967	4.98339	19.9803	42.436	17.3456	15.6022	107.443	1	16.9086	24.9751	74.28	0	20.422	5.44017	22.7008	18.8514	0	9.16054	33.6126	21.4417	12.207	15.554	17.0505	15.5063	11.7748	58.6817	75.4969	24.9072	16.9113	16.035	119.671	26.9633	19.8199	14.0428	14.3958	15.4865	33.9771	33.7654	96.3362	53.2976	42.4437	67.0036	31.6755
uce-227	175.251	122.037	146.177	65.7305	77.3906	65.7973	169.361	50.8442	132.448	176.828	66.2457	68.5424	179.906	139.029	142.992	148.33	153.504	60.2277	138.972	66	121.678	79.3915	69.7	48.9253	157.161	74.271	54.3927	129.063	69.6923	80.3996	47.8788	138.395	162.38	151.033	38.2101	57.9806	165.64	164.754	129.026	61.7905	39.2212	149.007	100.131	96.0995	158.372	150.888	131.254	121.321	85.9425
uce-2270	105.119	96.404	103.791	89.1489	89.6169	60.695	158.299	14.9107	99.4385	133.046	84.818	42.0507	160.659	150.917	81.7823	125.143	151.882	145.696	117.787	46.3534	89.4944	63.9311	114.616	35.3794	150.292	103.161	69.3542	70.7487	90.6218	85.351	35.9019	131.384	179.329	104.641	48.032	70.8665	143.838	123.186	75.3396	54.0992	22.422	69.9251	129.251	56.5193	128.135	101.687	97.5396	94.3905	60.7668
uce-2273	145.865	102.387	129.213	106.037	106.17	77.9952	174.108	20.3275	136.111	147.571	71.045	61.7544	176.918	173.784	126.147	125.388	117.339	147.647	126.183	47.2122	108.224	48.3366	138.129	34.5689	137.302	83.2817	87.9148	88.6085	84.7744	81.6851	38.1072	170.202	170.156	121.023	48.3879	85.3638	178.959	135.952	58.6993	96.8793	16.1927	148.064	82.8	42.4642	111.85	81.5337	105.922	106.876	49.3649
uce-2274	202.083	115.19	152.3	93.6409	97.1784	54.622	189.308	14.6307	133.764	124.336	84.8431	65.7929	181.299	140.221	144.568	156.278	140.124	58.4223	165.225	47.6785	147.457	69.8616	106.464	31.5346	180.666	87.7437	54.8564	106.296	78.6894	86.494	41.1973	153.962	164.973	134.454	32.3649	44.7547	158.251	149.956	128.159	72.0027	26.248	154.601	121.818	63.7143	112.464	83.3843	99.1653	141.575	68.9941
uce-2275	136.319	82.753	86.6472	89.771	70.1407	41.8504	116.609	6.93419	66.3613	114.164	48.5381	32.2356	155.25	120.157	67.0876	94.062	164.099	35.1535	63.6967	20.4993	49.6488	42.0942	22.8103	18.1471	94.5937	56.6562	52.0684	63.7614	52.9147	80.1237	19.6307	148.488	128.848	68.4741	16.6855	43.4467	130.627	52.3723	60.5375	44.9361	26.5925	126.813	108.545	51.0538	124.202	98.8111	115.952	126.696	44.0791
uce-2276	116.212	50.3111	75.2153	34.5521	57.0845	40.9305	142.526	13.2232	74.1597	100.268	38.556	27.5036	133.088	117.03	92.3403	105.875	113.074	49.4789	84.1153	16.9543	64.3016	39.9819	1.30709	23.7749	127.647	66.5806	34.3916	59.1674	48.8992	35.4055	19.3818	147.267	86.7744	82.9583	18.9841	32.2368	133.006	97.3347	54.2722	35.8571	11.7109	122.224	62.6386	43.1745	88.8822	33.9828	71.1808	79.928	29.265
uce-2277	88.2202	121.901	136.784	58.5126	57.7082	22.5414	179.184	18.637	125.119	136.416	68.6057	55.9066	152.925	204.693	131.35	132.2	156.267	178.028	129.744	66.4569	118.291	54.3495	95.027	30.8507	155.061	66.8382	46.9389	94.417	40.8792	44.3855	39.8046	127.501	197.491	115.258	24.1791	49.7751	134.757	134.06	129.492	46.8153	26.8577	147.345	119.763	58.942	154.52	103.963	93.5282	99.3301	74.5862
uce-2278	129.744	4.32258	5.86364	7.42489	12.6383	1.7265	20.4651	1	4.78431	11.2108	12.7491	10.1551	26.6609	13.6549	7.18059	2.78451	19.2885	5.04425	3.92355	2.20783	2.50992	13.7032	0	4.3118	6.47594	9.34821	7.80936	3.28413	6	8.9916	10.1604	43.9482	5.49091	6.66577	5.3274	6.10177	17.9707	14.4492	10.9893	3.84228	10.5267	16.3784	27.3602	41.7005	116.669	34.2707	27.5331	52.1595	49.5428
uce-2279	106.744	91.4053	90.6468	37.4856	53.2128	18.3823	150.76	13.0835	75.2703	127.745	36.2306	39.1609	148.054	106.527	81.8691	116.358	153.707	60.3774	108.182	14.5906	76.9441	40.9037	0	22.0852	122.213	40.5839	28.1796	47.3393	37.9617	42.8806	25.9199	144.051	142.72	82.2826	24.6991	32.1919	112.741	98.6887	81.3015	42.0502	23.5845	197.38	18.88	43.6442	130.397	96.0034	121.881	120.253	47.0013
uce-2282	138.021	53.4638	38.97	22.1069	30.5812	24.7986	86.8844	7.87	22.5317	96.3997	32.4162	23.2009	136.773	81.4456	28.7523	42.9427	117.507	12.1468	26.0015	12.4109	31.8265	23.5053	74.5507	13.9295	38.0661	23.0701	18.7961	21.636	18.264	10.8117	18.2006	136.351	88.7128	33.7868	6.98069	17.9974	105.793	41.452	25.7385	23.9474	17.7081	132.312	28.4774	32.1366	90.5823	66.7052	70.0266	100.754	31.018
uce-2283	92.9904	90.8783	59.4129	46.1761	58.6149	31.5354	137.24	6.4958	56.7641	116.817	38.5281	28.4264	156.902	83.0469	52.7704	69.0758	95.9274	78.7409	68.5508	25.1761	67.6349	32.7714	19.0476	10.9948	97.3462	30.005	34.6859	32.9622	26.1784	26.263	20.6555	137.543	85.5178	71.2369	7.40643	22.1548	153.555	67.9498	47.2522	24.5874	22.335	96.1238	105.335	50.701	136.792	57.446	89.1281	144.482	55.0991
uce-2284	86.4691	20.7828	22.4976	30.9122	30.908	13.7538	43.0989	5.66282	20.8039	59.2755	27.0085	19.3674	130.505	63.6009	15.9935	10.3904	49.725	3.30579	24.9141	7.7907	22.5436	8.67706	30.9928	4.25572	28.1977	24.0866	20.4509	18.6906	21.6594	13.4	12.107	72.0213	76.4741	26.2429	8.56126	21.1805	102.865	20.624	4.76076	11.3034	7.96219	60.4622	18.9897	13.1831	154.084	58.5969	52.0037	93.8958	16.9483
uce-2287	149.769	120.918	127.508	93.7976	84.9963	68.6871	156.545	31.9304	129.91	134.387	98.069	46.5245	166.003	182.522	133.55	141.464	182.388	174.284	129.102	64.1518	133.059	62.7623	226.508	31.8162	135.808	76.7495	55.5177	109.859	84.8133	78.0604	39.5286	151.97	149.969	118.655	49.0541	63.0485	136.654	136.792	91.6085	86.6207	26.7555	110.443	65.1775	51.1919	90.8055	101.238	68.0162	81.391	59.4259
uce-2288	102.32	89.2	137.728	57.0185	80.1521	50.4109	179.036	18.0921	157.434	136.795	70.9474	37.1424	146.855	154.153	147.033	146.571	139.286	54.3049	125.892	50.1809	113.056	42.3522	95.0854	27.4112	139.423	87.7989	40.8952	106.85	52.8345	71.413	35.5669	177.013	141.256	131.114	33.4644	45.7679	147.486	151.199	68.5549	52.7512	23.9302	94.5951	130.314	66.224	113.938	133.314	98.4304	83.3932	75.1851
uce-2289	103.442	27.7394	29.5598	17.0337	44.6618	8.38384	59.0965	2.41206	27.1081	50.4507	29.1632	24.612	133.22	27.8969	14.9749	16.7181	99.3773	9.31148	10.3591	8.51351	10.3243	29.6969	24.1754	6.52106	28.5598	20.4587	7.80165	9.29535	20.3726	26.86	22.5405	133.504	41.2576	14.9052	11.5341	14.3578	103.028	25.861	30.1216	15.872	15.6882	41.0657	48.0124	59.973	151.815	84.5798	93.2041	112.691	71.4884
uce-2293	97.6278	80.0317	60.4855	22.5503	31.6806	19.8519	120.081	3.66755	65.6745	102.303	29.8021	42.2693	153.835	38.0437	47.64	89.4897	98.1524	0	73.189	17.205	61.7206	37.6938	0	11.117	94.5685	47.78	21.0223	36.8597	37.823	27.0815	19.7966	129.319	90.5396	56.9273	15.6328	16.8783	108.21	60.9766	52.411	16.0831	22.8958	82.8993	43.2968	39.3834	109.292	62.2394	86.3462	82.3733	36.144
uce-2294	141.759	108.814	129.271	82.2124	101.204	48.891	161.174	17.8034	110.416	123.333	84.0852	61.8377	195.501	110.122	123.117	139.946	169.338	153.395	124.29	63.2471	113.988	64.5626	117.271	38.1804	141.449	119.299	77.3697	97.5967	106.318	121.425	40.084	214.989	163.976	118.763	55.6946	76.5958	168.604	141.492	127.778	99.7303	32.1374	163.735	128.721	55.3054	144.375	122.468	113.243	121.516	59.9966
uce-2297	3.4087	27.0226	19.1157	10.0202	18.0261	11.3261	45.6884	2.38663	19.5121	51.3265	15.0315	23.7463	58.9331	4.40426	18.1138	28.486	48.367	34.4138	22.6194	2.59865	16.0149	18.595	0	6.30829	28.9776	26.5496	11.7397	9.85019	16.4046	25.5491	12.6791	73.1429	29.1297	16.4011	10.9951	7.95109	87.118	18.6422	15.4305	8.72404	11.1399	3.94872	0	26.2295	74.456	12.7476	21.3144	21.521	18.6922
uce-2298	170.222	83.0315	73.3943	44.2756	80.8557	35.7391	134.459	4.00752	51.7886	120.957	49.3277	28.9069	154.719	71.8147	56.7874	92.7516	115.655	16.8224	77.2434	13.9583	75.3428	37.6803	120.758	17.5974	94.9651	62.7549	29.1443	44.9076	59.3257	36.8014	23.5973	150.364	124.033	56.4723	21.9293	30.2397	139.987	70.0742	46.5958	24.1598	26.7929	130.692	135.619	57.9493	147.806	116.073	106.035	145.355	46.6972
uce-2299	100.486	146.379	123.002	75.4772	58.1473	23.3396	189.143	9.29667	124.081	159.841	81.1662	56.4993	197.756	143.907	124.072	138.052	140.167	176.392	138.115	37.9293	111.924	48.3311	42.1887	32.3239	142.297	81.4824	79.6422	90.7122	63.1836	74.0438	27.017	167.071	110.05	125.626	33.6634	51.9012	154.776	136.843	110.02	50.9487	25.4367	104.143	60.4681	54.3616	117.831	99.1662	85.5273	98.7451	52.8137
uce-23	64.3962	32.2873	24.6393	11.465	12.6756	4.97537	58.0879	2.46875	20.1477	36.8318	15.9436	22.8255	107.821	21.3424	17.3047	36.0112	46.5825	24.6418	31.4636	8.30597	28.7118	16.3071	0	7.57778	38.2	19.5309	15.6744	17.2163	13.2308	7.91176	12.3515	74.5726	15.2782	22.7416	3.79885	8.46945	84.65	28.9776	19.4034	8.09633	22.5822	35.7575	22.2297	37.2738	87.4718	23.41	55.3474	72.7529	54.2841
uce-230	17.7968	7.67877	11.0454	11.4146	22.2898	4.64341	24.5064	1	9.91289	15.3104	12.1858	12.7296	46.292	1.31646	14.196	20.1434	23.316	5.46448	11.7463	3.43348	12.1723	12.8151	0	6.13102	18.2632	20.0573	14.5573	3.71602	9.74295	6.935	7.27119	58.9917	26.2927	10.3824	3.88743	6.67606	50.0455	9.41198	18.4864	9.80603	6.64428	12.1081	7.26316	10.2976	41.7912	2	19.7037	37.2982	12.5336
uce-2300	131.749	95.2687	79.1933	46.04	74.4329	38.2563	137.66	2	66.0353	125.484	58.7033	29.2427	135.221	70.1852	55.4215	97.6381	115.681	14.5306	69.7478	17.4381	53.4078	35.7083	3	13.7425	104.433	75.0163	17.531	45.7317	55.8754	37.7365	24.1715	131.102	120.494	69.8194	30.5838	37.0142	132.779	87.3966	113.084	84.1013	15.6842	91.8779	98.3382	26.502	117.866	119.588	86.1547	71.3961	35.5052
uce-2302	97.4406	127.514	124.632	55.6512	86.9114	37.9511	167.274	20.2202	129.437	130.978	60.6404	48.9181	156.652	109.435	115.358	137.391	163.324	162.024	129.355	29.1909	102.712	58.5316	0	27.9392	142.012	80.8792	52.352	94.7704	72.1196	60.5072	33.4214	183.218	124.39	110.089	35	54.2863	175.481	115.459	126.255	51.6411	20.0132	110.705	93.5619	40.8911	128.244	122.335	96.8155	87.1005	53.6963
uce-2303	153.647	65.2068	72.7804	41.0452	57.7072	28.8537	118.14	14.8307	51.5233	111.41	46.475	29.5839	148.636	115.016	51.7558	94.6899	137.935	63.9879	82.407	23.0619	53.4199	41.4245	61.8433	15.6405	113.658	56.7328	34.9671	42.3559	37.4398	41.3566	18.7216	145.696	158.818	69.3633	23.9756	30.912	110.189	85.8643	93.5459	33.8161	19.0168	108.296	108.97	46.0762	134.537	77.7893	104.812	144.925	46.4031
uce-2306	163.782	145.715	153.836	118.28	116.445	86.1121	194.022	19.1669	155.178	151.555	76.985	62.477	181.105	198.015	144.431	156.655	147.938	179.59	150.168	61.4679	136.393	68.8199	234.643	35.5926	158.996	89.8463	80.9938	104.155	97.7845	103.489	48.5565	161.325	161.94	143.794	56.9385	54.4879	176.679	151.94	115.627	78.5416	26.5854	126.402	68.498	53.1453	140.675	123.298	107.818	123.8	70.5668
uce-2308	114.498	20.5749	15.7685	12.4434	29.4743	7.29492	39.9637	3.08389	14.9349	31.879	21.3923	23.1611	116.915	73.3177	16.4182	34.0877	46.8411	1.00503	21.4424	7.03412	17.8574	19.3222	0	11.8937	29.8059	32.7624	19	10.7702	18.6438	27.6556	16.1831	66.4101	33.0228	13.266	9.34328	13.664	112.421	18.3014	12.3298	15.2179	17.3931	85.7886	35.6701	38.5793	138.029	44.3014	86.5833	125.191	36.6069
uce-2309	123.4	65.7143	63.8795	27.7342	29.4805	25.658	114.469	8.67773	49.3005	91.7949	22.2044	24.3771	135.518	26.4147	48.3946	68.2253	129.875	9.55944	51.1848	19.4125	41.7454	32.1142	0	11.6619	71.2051	37.2486	26.4721	40.3057	21.0325	31.1867	20.3289	135.62	107.15	50.0261	13.8557	17.8704	128.538	70.1995	53.1475	28.9141	19.7324	109.881	29.3445	44.6217	89.6152	72.1523	67.0251	97.9316	48.9951
uce-231	133.128	55.6117	74.0991	36.5038	40.4754	14.6174	116.82	8.09626	54.1377	80.9669	25.8939	35.9229	160.177	29.9403	63.644	100.354	141.172	9.80368	70.1347	16.4624	56.0147	39.2689	0	14	78.3051	34.63	19.2197	30.7324	27.4604	31.5761	27.4133	128.107	107.284	69.0825	13.823	26.4281	174.469	75.7161	52.4036	25.7146	29.5507	95.742	31.4768	51.7027	122.964	105.837	128.637	142.446	58.4732
uce-2310	131.394	118.193	146.48	84.2011	85.0808	25.685	176.274	14.1691	133.38	136.716	75.2255	49.5953	170.755	127.522	142.572	135.448	152.185	109.729	139.039	43.2804	114.365	49.5584	0	28.3908	150.455	67.8878	46.3198	108.978	73.0799	63.9573	38.893	191.542	161.226	127.81	34.7822	53.5596	129.983	150.526	67.0097	41.8836	19.2073	158.901	47.0197	49.7797	149.64	101.553	90.3895	115.877	53.8501
uce-2312	88.788	121.982	120.45	57.3969	46.5786	12.0063	167.388	21.4903	88.9951	133.745	49.2132	44.4484	179.432	152.255	99.3894	109.834	125.445	53.4957	104.934	33.5065	97.3452	34.198	22.9589	11.9987	132.625	69.1265	32.3879	64.887	49.0456	39.3844	20.4509	104.843	151.694	108.674	23.8323	46.4663	123.043	133.447	81.0496	50.4079	15.8367	63.5418	27.9097	37.1536	106.885	85.1111	76.8072	60.9906	42.4183
uce-2313	136.887	10.1576	12.5924	34.9887	51.5267	9.54251	28.6731	5.05806	10.1623	22.5626	33.2629	18.8938	107.27	65.176	12.5984	23.3002	96.3307	0	16.2557	6.94086	13.7713	27.1472	0	7.48491	22.445	22.3088	30.8935	13.2812	25.1202	43.8016	15.0243	123.187	78.9045	17.0479	21.291	35.5964	126.621	14.5383	14.2955	39.2537	17.8382	59.2983	128.366	41.4046	169.989	108.981	92.681	71.3108	37.5122
uce-2315	131.659	18.4033	18.6184	16.6231	14.716	13.3288	36.7016	1	23.5497	55.8915	24.1144	15.5236	129.52	22.3387	14.3472	24.1121	33.3754	5.65049	16.9655	3.77885	18.2315	23.8192	9.44882	13.9663	30.3165	31.8361	12.8951	16.5329	11.8892	13.6021	11.9167	43.5224	18.4221	19.8933	9.14717	30.1364	49.6222	26.9964	15.6528	15.0733	15.5859	82.8523	36.4211	32.774	145.934	30.7203	42.3457	93.1866	34.9132
uce-2319	133.079	108.014	93.3634	49.3179	65.1307	23.1815	147.425	4.70157	70.9507	129.243	40.0871	37.7932	194.308	135.192	77.3791	122.199	137.451	60.7992	99.418	21.5496	73.8743	32.2582	0	15.5262	124.14	57.1547	24.1945	51.9495	52.7805	39.5893	19.175	150.502	160.146	91.8702	26.4469	58.2386	163.209	99.4904	88.9754	34.4841	23.6287	89.2161	51.2042	51.0861	144.404	103.762	117.192	93.4278	51.1612
uce-232	112.755	24.7308	15.8665	35.5985	44.0417	13.1794	28.6787	4.70616	14.0647	45.7647	23.0617	20.7443	116.989	84.867	15.6948	19.7081	47.8766	42.0072	18.6335	3.42054	19.7738	13.8597	0	9.48736	23.0928	25.1345	31.871	6.85747	33.2066	37.6573	13.6629	117.525	43.6547	19.6659	18.1595	20.8542	42.7676	14.7738	7.38009	19.9682	11.6674	173.044	29.9921	29.4887	85.3714	54.7838	68.1327	61.7634	31.4253
uce-2321	64.9721	88.7228	118.609	25.8558	102.166	23.9864	170.677	17.3134	95.186	104.668	52.185	45.3554	180.538	126.173	61.785	90.737	142.493	31.9565	53.706	45.473	92.3969	41.2584	2	13.4212	103.786	49.0892	37.6711	35.0975	50.0029	37.3963	24.3684	146.918	127.1	62.5861	33.6847	31.2054	134.881	121.618	104.803	22.3718	15.1704	12.8088	50.9483	61.6034	138.385	80.2675	70.2079	58.992	48.1071
uce-2325	119.381	116.083	105.804	94.125	86.7337	107.134	151.123	12.1072	80.3257	148.052	63.403	40.7187	178.213	165.58	104.239	111.638	152.618	140.09	90.2859	27.3659	86.5131	50.5519	70.1419	23.4616	126.297	81.9947	62.3341	65.4557	66.0965	73.0686	26.7017	170.975	110.512	94.2288	36.99	76.3072	161.773	110.104	60.2188	77.0224	19.3482	170.482	115.431	41.9793	141.669	130.344	94.1009	84.6043	42.348
uce-2326	109.293	64.2671	47.8632	46.5483	53.4141	15.9783	113.632	6.33987	39.1912	105.816	49.2302	27.3795	150.269	75.236	57.515	65.86	120.345	42.9934	63.3338	20.2387	48.0871	21.2616	24.0645	11.009	80.7004	55.2118	28.5402	31.8924	35.7483	35.207	17.1501	167.756	117.621	46.5926	17.1229	27.0794	124.224	41.2151	40.515	25.441	15.0631	82.2727	31.345	33.9101	106	65.7239	73.2323	88.2727	32.1724
uce-2328	101.537	114.299	113.854	107.594	91.8914	122.452	155.408	25.4401	128.808	132.353	69.9797	64.2428	177.362	116.495	124.669	120.243	131.722	0	111.772	42.5935	97.5631	46.7215	126.458	28.097	115.72	93.5251	55.1915	93.968	93.8822	101.408	31.3399	198.623	141.823	119.22	30.5493	75.358	162.448	131.126	83.1055	84.5255	21.5838	153.386	92.75	47.8268	137.405	131.805	116.879	129.997	55.9919
uce-233	135.268	136.865	150.03	83.7136	81.5441	67.2507	185.467	21.1178	139.097	145.815	79.2848	66.7807	167.22	171.99	140.184	150.885	140.72	56.9295	156.625	49.5155	119.645	65.2922	12.8148	32.8431	156.68	73.3157	68.6096	97.7649	97.2544	98.8139	37.8957	184.351	123.572	133.755	54.2917	69.5364	131.143	159.014	117.758	78.4391	22.0716	129.018	122.792	46.5509	115.735	72.342	109.199	147.194	45.2506
uce-2331	84.16	15.5439	12.2638	7.46667	20.0487	7.20982	27.9948	3.9386	8.55422	13.4168	15.1895	13.2978	38.0275	10.4476	12.0239	14.4955	49.0833	2	14.6956	7.49741	13.9612	14.0442	0	6.27189	20.2151	24.1555	11.8834	10.0281	7.98958	7.3098	8.75901	50.0428	23.0325	8.63763	4.5292	6.32595	46.9877	18.9499	6.43939	6.44681	15.55	23.7023	12.7449	30.0602	136.806	39.5	68.7311	92.1941	31.136
uce-2334	91.1712	37.5047	27.8635	29.2317	33.6031	28.0498	64.1059	6.51435	45.416	77.4075	37.1129	19.2751	141.382	31.4067	39.1379	37.7581	114.752	9.47826	25.6559	10.9525	29.4838	16.4747	0	11.0321	38.7855	43.5575	23.0606	29.5956	28.197	24.1913	12.8455	128.58	84.5039	24.3958	14.0407	32.5275	119.971	29.5944	18.0998	35.2225	16.4267	57.4817	61.6926	38.9681	118.733	25.6622	78.4349	88.662	34.1628
uce-2335	173.718	92.3563	109.419	69.0444	107.115	29.1162	163.703	18.0602	114.179	119.028	98.0112	46.2515	175.783	179.357	58.8198	86.701	135.249	142.551	80.401	38.7446	73.8579	62.7136	52.0359	9.40338	94.7615	73.2238	31.2271	43.4549	59.7214	49.0175	29.6788	169.729	146.976	68.8514	40.4874	33.832	162.343	116.04	109.894	39.3517	15.755	129.85	97.2816	51.5699	155.352	77.0959	105.323	151.125	52.7544
uce-2336	137.486	53.0815	33.1342	31.3653	51.853	42.3732	74.9163	3.44011	84.8471	136.428	42.4471	28.717	160.02	118.378	52.6883	40.9579	141.492	37.3824	28.7812	19.5545	13.9145	22.0168	43.8853	14.1332	31.1964	69.9755	37.1648	37.8428	59.2684	34.2779	15.8109	124.301	103.31	79.1867	14.0087	47.8374	168.43	58.2094	31.8531	31.9428	15.9687	87.8497	87.0268	41.0117	108.902	128.813	73.751	103.234	54.8785
uce-2338	132.652	122.398	126.746	94.1462	87.6805	47.9874	161.33	21.0891	116.708	132.725	82.9698	49.6822	189.873	149.324	110.431	125.364	144.896	19.8596	123.145	42.7448	106.297	64.6712	115.716	26.7207	149.369	115.701	65.9597	101.675	104.709	74.693	27.6713	204.654	171.465	105.585	37.3429	71.8489	133.161	121.49	106.185	71.4091	26.758	128.928	137.217	63.1572	108.691	167.583	158.427	154.858	57.6998
uce-234	85.1791	69.5484	83.8948	33.359	35.4984	35.7727	151.961	4	55.6494	99.8906	28.0149	39.2048	131.982	129.659	77.0813	113.488	90.0622	90.7395	98.2875	18.8941	68.1655	39.3871	0	17	109.797	26.6752	20.7944	55.648	29.0615	21.2632	28.3969	174.299	124.228	76.3834	21.6026	28.4034	115.465	94.2272	68.5725	33.9032	21.6928	33.0221	54	50.2735	138.579	45.3011	93.8895	119.824	48.5302
uce-2340	6.25	3.22025	10.0581	2.68468	4.9181	0	10.0459	1.0929	1.68776	5.2125	3.2234	12.9847	12.2642	0	1.07927	1.16959	9.72973	0	2.29944	4.74035	4.55013	6.30769	0	1.83386	1.95908	2.65493	0	1.81654	2.46825	3.60494	5.28788	3.59848	4.71569	3.37063	1.51984	2.08273	8.86818	2.58333	2.171	1.23529	7.38776	3.56944	1.95	10.4141	45.2171	7.86667	7.03483	15.2787	10.952
uce-2341	147.993	100.255	132.641	60.8405	69.3843	28.8886	150.544	10.7773	111.943	123.483	53.5613	38.3691	142.042	172.239	114.921	115.188	173.928	147.426	113.416	58.3014	90.8633	44.4955	123.078	29.3759	141.594	64.9893	59.9906	99.9757	74.2707	95.0526	28.5471	159.124	151.89	103.156	30.3022	58.0558	113.6	133.466	114.576	52.2321	18.6667	133.536	128.424	54.06	119.8	132.704	90.8601	91.6276	48.5731
uce-2344	149.269	111.122	149.723	85.0784	136.392	145.263	170.284	33.1283	139.449	131.59	94.0015	73.2763	190.431	166.711	137.563	144.315	161.063	102.52	136.726	82.1653	111.245	81.0471	108.962	35.9718	158.824	98.8499	113.773	116.407	99.9508	100.663	38.5854	176.74	168.994	128.842	75.4311	102.558	163.181	157.552	139.548	97.3365	24.6336	155.617	126.837	55.3109	125.546	100.018	124.24	124.053	67.0358
uce-2345	96.4104	36.5225	50.2577	36.9495	67.5242	23.7134	96.4268	4.70163	43.6393	81.0283	72.8458	28.9901	118.708	107.506	16.8958	36.2207	90.3919	21.1359	25.4704	15.8855	17.5319	38.1169	34.2384	10.4692	30.1036	45.3906	34.1095	20.0333	32.7722	43.1756	20.5215	166.874	66.832	23.0718	21.4752	33.092	116.631	50.2056	39.3188	23.9307	8.67828	157.12	86.139	48.9024	156.362	117.811	100.903	100.085	41.2761
uce-2346	115.559	100.591	104.304	51.3896	63.2964	54.8459	154.055	2.35377	95.8093	129.101	50.8619	37.0741	162.978	131.025	80.6287	102.787	129.068	135.565	108.035	32.7152	82.4923	32.7572	33.817	21.1119	119.343	78.5586	42.0168	76.5546	65.4369	79.389	22.2647	152.511	109.164	105.819	21.8042	65.795	154.501	104.912	64.724	48.403	26.6511	130.132	99.449	58.5745	144.825	131.312	118.099	103.935	57.9972
uce-2347	9.95556	5.58769	4.33846	4.98469	6.284	5.16379	7.05538	0	2.77846	7.76615	8.7459	6.48308	6.92053	1.92308	4.89231	8.51411	7.65734	1.98925	1.66667	1.63525	5.57525	15.5938	0	7.83642	3.53584	8.24476	2.37576	3.44156	5.31609	2.81343	4.16149	5.7	6.99597	3.41693	5.10728	3.63725	12.0437	2.9226	2.79077	3.34156	14.5323	1.4717	10.4397	25.64	59.9799	12.8662	16.9061	45.6522	21.5692
uce-2348	80.3413	66.2883	61.2135	14.9138	31.1787	19.5101	114.27	8.90864	67.936	123.1	15.8073	25.0876	142.492	135.858	58.8321	38.8321	126.149	21.1167	55.7245	12.7367	51.4062	24.7336	0	11.4088	63.4973	23.1732	13.9534	34.9088	21.1932	20.8368	22.7831	28.2941	98.1739	50.1442	5.97	9.65635	110.526	50.4215	22.9511	16.4625	20.9066	116.358	27.0941	49.4799	154.105	103.137	76.7184	124.729	43.4124
uce-2349	78.3951	68.9832	74.7901	39.7792	39.3686	16.6731	145.603	10.3455	57.7127	104.607	38.5594	38.3346	171.05	71.5	66.6022	91.578	130.596	1.2987	87.1214	13.9775	73.7188	27.5141	27.5278	16.0284	74.1683	53.9114	35.4963	40.6439	36.9481	26.0777	18.7391	144.506	121.538	68.4472	22.2055	31.1106	158.24	66.1923	32.9894	29.9395	19.0889	113.7	80.8966	40.387	147.586	75.7351	102.603	114.175	51.5091
uce-2350	151.039	62.7636	51.6582	45.0824	75.1454	18.368	93.8689	7.82227	49.1881	94.0565	43.3349	30.1235	147.146	80.5377	43.4509	58.3511	132.32	111.53	43.4503	15.9052	39.9735	21.0917	0	15.883	48.6278	55.2603	36.7147	29.8935	54.2606	58.8911	15.1073	169.986	130.638	43.0771	29.1538	39.5689	128.173	46.1139	23.502	36.6683	14.1618	125.385	49.6793	35.3904	112.445	105.314	101.572	107.527	29.7723
uce-2351	46.4348	2.31928	6.40407	5.0203	16.9578	1.65693	11.8634	1.10497	2.54545	5.00872	4.30932	10.3246	10.2653	0	3.375	5.50581	14.9611	0	2.93895	0	4.24128	12.6366	0	2.74444	3.96605	10.7212	1.72353	3.65854	6.13725	3.74074	5.06105	14.041	12.6178	1.47291	2.68627	5.28198	21.356	5.6465	6.02326	1.84674	10.1744	1.93636	6.32836	18.8343	85.195	0	11.1932	16.3639	24.8343
uce-2352	47.7286	16.7383	9.1954	10.2451	32.2292	14.4049	35.5271	3.01064	9.22056	25.2696	15.75	10.7692	83.4858	0	14.2194	13.6667	22.4587	19.5429	11.0387	4.21795	8.6798	8.69057	14.7407	6.57782	13.5897	14.5529	6.60519	8.45085	16.1194	17.6746	7.79751	25.8647	23.8042	15.5324	5.85795	14.7061	58.4244	7.95575	6.6551	6.60358	9.21689	26.3164	11.71	25.1117	82.4637	12.704	38.7122	41.971	32.202
uce-2353	143.974	49.3535	111.39	30.5691	70.7098	34.9716	160.568	11.301	82.5902	100.558	66.5098	30.2569	144.719	142.654	54.919	81.552	129.397	9.21429	50.4359	22.5468	25.8259	40.5034	23.0249	12.101	71.552	45.5967	33.3617	32.6028	33.8677	63.8961	21.1761	175.191	112.777	55.6586	25.6063	43.6831	126.093	114.163	98.5951	46.7335	11.4389	158.16	112.217	43.4432	145.053	92.7154	75.6778	107.097	43.657
uce-2355	122.53	104.771	103.611	28.1844	29.7845	13.6792	159.365	4.38682	74.0974	131.526	23.937	25.4171	140.138	112.526	74.9496	105.699	124.884	28.8326	101.85	22.5043	60.4512	24.2847	0	18.6385	107.761	33.8946	26.6928	40.6075	27.0403	13.3582	24.5155	141.03	96.7848	82.2371	6.62121	18.0141	109.142	78.1946	38.2632	21.1162	18.6359	200.606	33.5333	40.1191	73.1384	96.2838	89.5952	102.621	46.3881
uce-2356	90.2792	26.6385	18.2558	22.6828	12.8613	11.5472	39.7923	1.30719	15.5996	64.3044	13.7008	18.3469	104.976	37.3263	16.8885	18.4882	21.3745	0	12.9631	4.72512	9.892	16.0915	0	11.9471	21.425	29.9901	22.0087	8.02144	18.5995	14.1923	10.3096	98.6451	34.6667	24.2212	7.8731	10.7959	67.4571	13.3301	10.6806	5.81463	7.22245	9.31463	26.6442	21.1969	93.3504	16.4941	28.4444	28.7526	22.4327
uce-2357	44.0426	47.2535	34.785	29.4865	18.4075	14.2596	79.5992	9.11503	41.3852	80.5056	32.0477	17.9601	141.283	80.908	38.7907	66.896	92.5662	17.2205	43.9556	8.68473	32.5061	23.9857	8.57759	12.6328	53.5344	28.906	17.0197	25.812	15.3756	28.602	10.5997	126.768	88.5932	33.537	12.4253	34.1275	111.163	30.4716	31.6938	7.11159	4.69005	81.7306	19.8411	12.6888	24.5426	6.30038	28.5703	18.3978	9.19128
uce-2358	99.483	103.278	121.471	42.8898	64.6292	54.6537	141.632	16.7558	92.4591	122.116	70.1136	30.5944	158.705	155.586	93.6405	126.176	162.98	16.3358	119.964	30.8503	71.3647	42.5386	49.7445	28.0932	136.69	50.1137	63.7897	81.5417	64.4	46.3777	27.5342	169.778	151.755	102.664	46.7103	47.0995	117.252	126.488	111.656	61.8182	22.5964	132.306	119.294	58.3981	105.863	106.807	115.059	98.4633	64.4107
uce-2361	130.045	61.6732	148.605	34.3928	93.0203	30.0286	164.9	23.752	140.793	142.02	82.3412	60.7169	166.04	149.754	98.4203	102.359	171.924	17.2451	87.9648	52.7224	60.6998	73.7938	101.104	22.4703	124.693	74.0297	37.2276	92.8992	51.101	63.9803	31.5718	209.059	118.821	105.361	41.8005	44.6114	138.27	165.596	121.805	36.271	8.04515	86.4518	51.9482	60.544	152.542	89.2348	94.7006	96.6816	54.0982
uce-2365	27.8713	2.29073	10.5198	1.16964	9.26471	1.34307	20.7745	1.52347	8.95772	3.72234	8.08036	12.2322	24.7764	33.5197	5.17249	6.71772	15.0719	23.1353	2.12853	1	1.91081	12.2317	0	3.15358	6.06263	8.97403	2.6763	4.12979	3.61932	4.18579	9.17328	29.2678	2.83562	4.59815	6.46789	6.09726	25.3968	5.33891	4.33514	1	6.08201	14.3158	0	18.0668	46.8182	5.30622	10.2656	17.3686	20.7578
uce-2366	108.255	50.273	81.6638	65.2265	79.4798	13.7075	152.483	6.5868	66.9741	71.9655	90.825	40.0158	157.674	96.4286	70.0057	105.606	131.949	109.48	77.4856	15.4173	45.3592	39.4928	22.0329	18.2849	106.239	66.2129	59.318	37.6853	50.2911	63.5202	18.9368	170.423	132.125	70.6782	28.3347	58.3865	152.086	72.1925	54.4282	45.8822	15.2754	135.778	45.5292	34.2992	119.444	97.6634	134.02	95.4265	35.35
uce-2367	160.78	148.881	153.649	125.183	113.04	102.934	201.027	20.7941	155.183	153.248	97.2571	70.2254	174.333	139.584	157.033	150.316	173.378	121.608	153.659	52.8112	144.192	64.0171	98.9147	32.4914	173.552	115.623	85.7565	113.817	84.3391	127.074	48.1645	204.245	182.563	144.972	56.394	71.6012	174.01	161.613	129.058	76.6802	29.6974	108.723	140.648	68.83	169.883	128.219	113.157	87.9947	74.5881
uce-2369	138.374	120.34	150.527	95.4087	101.058	125.64	185.551	20.1293	145.749	151.565	99.8914	67.6347	201.937	170.388	151.76	141.691	171.668	97.7771	137.459	45.4016	122.932	61.3497	94.3174	28.038	142.955	92.0187	101.459	107.799	100.812	139.904	47.6439	153.288	171.76	129.245	96.1626	88.6473	158.674	153.609	98.3679	102.628	26.5241	135.546	91.4582	60.2898	120.004	124.664	134.239	126.357	65.5558
uce-237	135.733	2.02367	3.96296	8.95556	12.8631	8	7.60905	1	5.11111	8.53498	7.12757	11.1481	49.5021	4.32099	6.60905	4.79424	9.62176	0	5.95473	1.06145	1.11111	12.4362	1.49254	4.01382	3.44856	22.7009	9.38589	1.87773	22.4717	9.85119	6.39506	40.4938	5.70149	4.32922	7.48538	12.6091	27.9791	3.19139	2.26749	11.3392	16.3704	103.611	59.1385	50.6584	148.358	114.55	86.2593	114.724	50.5514
uce-2370	135.222	147.788	159.987	100.568	95.5301	77.84	195.17	22.5992	159.526	154.758	108.699	67.6161	191.571	170.232	160.423	149.805	147.876	20.7268	145.005	83.6877	135.184	63.1269	13.9686	37.2373	155.71	109.993	104.805	114.364	109.381	92.8087	40.2835	184.568	175.249	142.114	45.6978	107.81	162.138	160.908	110.123	80	36.493	120.92	89.1214	60.1118	154.314	135.525	118.474	92.2836	76.0282
uce-2371	75.0789	8.73784	8.25	11.3688	13.8069	11.7452	14.6694	3.97845	8.37143	12.9429	10.86	10.0719	44.0249	12	7.77944	10.2154	22.8097	11.8644	5.15766	2.41033	6.10069	7.75267	3.58491	4.61714	7.80665	16.7562	13.0158	5.7971	11.7257	16.6884	7.72082	28.9213	11.4444	8.42348	9.70076	4.39918	42.2378	10.4327	5.16736	8.80714	18.9898	125.609	32.6782	40.6857	130.491	54.9242	82.797	108.854	51.751
uce-2376	122.19	43.327	36.3896	34.3552	48.7391	24.9104	79.8511	2.84767	28.9539	77.2459	31.1757	19.0526	139.418	89.6124	34.8846	51.1414	137.718	10.5263	40.8842	13.5271	37.2802	23.6434	0	11.0813	52.794	51.7623	28.2763	19.8248	32.0575	24.6741	14.2916	119.174	102.621	46.4769	17.5341	35.6417	156.559	46.3891	35.5183	25.5718	23.2222	115.529	72.8732	50.3573	115.559	89.3594	88.5151	71.2119	45.7022
uce-2377	141.856	107.999	111.143	91.4625	78.3869	66.2382	166.409	31.6856	110.817	129.284	72.2996	50.0121	163.64	140.521	110.005	129.43	151.79	102.473	113.259	28.4031	97.1649	62.8378	134.214	31.0354	151.366	98.8489	71.2047	75.5712	90.5666	89.0679	31.8858	168.251	143.624	113.532	31.7095	70.5277	164.013	140.227	87.0871	59.1935	17.2936	166.252	96.8593	60.8861	151.735	117.381	103.013	87.8004	50.0767
uce-2378	168.673	49.1429	69.1913	26.1786	40.3624	22.4274	111.015	5.54739	55.8254	68.1816	31.639	27.4202	134.3	145.794	58.7095	76.7332	114.299	34.5803	54.4643	20.4273	47.2975	29.2975	2.92857	15.0057	91.7989	27.7765	17.9057	63.1369	24.3906	31.9329	18.5958	119.333	84.286	64.4963	10.9714	26.3597	109.922	59.7277	60.5696	24.1134	21.4346	174.845	91.491	53.0517	102.937	149.474	108	107.762	42.0126
uce-2379	105.668	7.93982	16.8486	16.3704	20.4169	10.7184	22.1156	1.7094	4.8199	18.2934	19.8083	14.1177	95.4213	52.6151	9.2862	15.0629	31.6512	0	13.7244	2.35294	7.38754	18.5221	0	6.70019	18.6804	16.1398	11.6679	7.78452	11.7757	16.5899	9.01718	54.0266	31.9562	14.3561	7.34405	15.2805	80.5382	13.3437	6.32709	9.47917	10.5034	28.3827	43.265	26.8316	113.756	24.8142	52.9797	74.5967	31.6531
uce-238	105.47	114.953	121.335	60.366	63.8063	31.608	167.324	8.66216	128.957	139.482	47.278	48.1938	141.934	157.697	112.421	121.324	145.78	31.3525	130.645	24.5816	101.472	37.4994	19.4175	18.6789	136.382	64.3183	53.8832	68.2516	37.9381	36.5319	30.6813	132.861	168.631	116.937	15.9241	32.2792	142.523	123.13	41.1132	43.5538	26.626	94.8581	78.4606	49.9567	134.887	125.152	116.136	117.361	62.3382
uce-2383	121.003	22.3383	13.547	17.9723	23.2458	3.36571	24.8609	1.71552	8.90038	39.8406	17.7704	20.9041	84.1455	14.9062	13.0717	23.9508	28.3388	1.98571	16.2673	3.51942	9.98491	15.9248	7.64957	6.53252	20.2857	19.9455	16.8006	10.9095	12.2575	17.3197	8.68998	58.0745	17.661	15.4154	5.80074	9.72266	53.4343	8.31262	10.8062	10.5699	22.5075	115.101	55.8859	64.4041	132.114	67.5316	81.663	97.5239	55.5207
uce-2384	37.3208	96.9453	99.4393	13.7417	25.2067	19.8992	155.575	9.08434	111.077	136.523	11.0274	25.3994	164.207	26.5958	75.615	90.9185	121.719	0	82.7508	24.2029	54.4984	30.3786	0	19.2416	112.567	32.1351	24.6211	55.7204	22.0709	10.2201	18.016	101.096	125.775	88.4409	7.69697	20.4304	137.96	95.3946	47.9553	14.2761	14.9217	0	10.1393	48.6182	134.47	6.17241	46.8851	61.8861	54.0049
uce-2385	176.301	148.023	159.782	90.8217	114.159	78.349	193.885	31.9434	139.161	166.251	91.8654	59.5739	171.314	136.415	155.509	160.666	163.781	94.7562	155.904	42.6377	130.978	70.4668	26.3922	33.6092	178.403	94.477	90.5757	109.377	108.085	124.944	30.8114	163.22	141.973	133.532	44.8026	74.2082	151.513	163.186	118.439	65.8296	29.4426	170.055	126.289	66.9769	112.737	134.606	146.736	115.979	77.9307
uce-2386	140.66	132.441	122.823	82.1018	82.0145	44.3215	187.613	7.94965	78.0505	146.048	76.5722	44.6533	174.898	133.8	108.924	119.125	133.329	26.622	107.311	21.1929	90.9381	45.0492	177.388	20.7705	140.116	90.586	48.7246	62.0337	85.3333	71.2818	23.7136	168.002	132.445	114.333	46.261	57.6357	151.684	129.809	57.0352	71.1575	28.7599	112.495	103.543	49.4624	130.321	75.0501	85.8794	96.2123	55.2616
uce-2387	116.701	132.549	109.281	77.9666	75.1253	34.1717	172.924	13.3376	111.866	159.447	56.4552	50.4348	186.819	139.072	116.998	145.589	136.052	64.8077	125.973	34.5217	108.091	49.609	26.5625	26.0229	151.421	78.0111	58.1888	92.6131	72.8934	83.7729	26.9199	169.761	153.918	112.475	29.4521	52.2729	165.107	126.057	104.59	51.621	23.1404	175.591	82.2139	46.3561	130.327	120.884	113.059	101.794	41.1465
uce-2388	104.026	97.7118	149.932	73.3324	108.896	35.7917	185.799	19.9093	136.876	116.032	93.4763	59.292	177.771	186.449	97.9063	130.628	166.663	91.2971	117.754	63.8144	86.4988	74.2457	48.1333	19.4871	121.118	75.5168	37.6658	53.8449	74.0701	95.6254	42.1774	207.386	149.42	94.8955	42.543	47.7894	166.058	148.075	124.97	60.9539	11.3282	114.891	80.9973	61.5255	160.301	107.828	118.27	104.34	58.85
uce-2389	127.655	97.034	119.716	68.5657	67.9592	24.1365	156.032	9.44068	97.0126	137.056	63.4428	48.9377	159.513	143.251	100.356	129.494	144.329	66.2706	117.951	23.4594	99.1034	58.242	73.3278	27.736	149.496	75.4934	53.6698	80.5347	45.9956	95.4842	29.2436	153.147	126.252	103.44	27.3838	42.1679	156.821	118.806	107.333	59.5672	20.5118	102.721	114.496	51.4899	128.408	115.823	101.835	121.054	49.8941
uce-239	110.237	60.654	40.9986	39.2438	44.664	16.0166	107.805	3.60526	43.2188	87.375	41.5593	35.25	128.112	55.1179	41.1534	67.3392	110.504	6.18605	58.392	14.1796	43.3196	33.3527	1	18.8884	63.2983	48.654	33.56	21.7412	31.3937	33.3036	18.5043	109.177	156.529	55.4744	10.6137	24.59	130.805	62.0568	44.7983	27.6189	22.7713	130.885	96.9308	56.4006	116.134	100.261	112.284	121.439	56.8778
uce-2392	76.5616	1.27322	2.02632	6.28897	8.14679	3.36522	4.68302	0	1.07282	4.66038	6.93363	7.78868	10.2178	1.93	1	2.79087	6.93642	8	3.52453	0	1.5678	7.66792	0	3.62264	1.95652	13.1098	8.37624	1.5873	5.7	9.18579	3.3	8.30841	2.15294	3.30041	6.54412	6.82927	5.32338	1.49254	1.95339	6.68966	5.29434	26.0775	27.9741	31.3774	51.0496	49.976	51.0766	74.1383	32.3472
uce-2395	0	4.125	7.65229	1.3931	6.73892	0	13.2406	5.72539	5.39459	13.3533	3.55263	3.67671	11.2797	0	5.49041	2.44128	11.2289	1.66667	5.56676	1.31579	4.25401	3.65363	0	1.72532	6.29679	7.18657	0	1	3.66864	2.89262	5.18611	1.72832	1.62602	8.2514	1.685	2.18651	6.44355	5.94118	3.56044	1.75182	10.0053	6	10.4326	25.4813	28.7143	6.81967	2.62376	6.70124	18.0053
uce-2396	154.495	119.234	124.089	91.5513	78.2353	56.6903	154.322	21.5798	93.4079	147.858	97.7653	55.8313	192.413	187.842	104.57	127.684	173.497	224.61	130.17	44.6119	100.23	59.3967	6	26.2293	136.558	63.418	89.7978	76.6818	89.0538	80.0198	38.3137	152.772	168.851	107.414	68.9721	73.0716	133.449	127.936	100.823	99.6405	33.4788	152.737	105.857	60.2806	111.33	135.935	103.683	153.981	66.4016
uce-2397	143.363	124.626	140.315	103.83	86.4257	72.9154	170.59	22.3936	121.17	130.951	67.9698	50.2196	184.216	175.951	122.893	132.958	158.833	143.175	136.493	41.0749	107.78	60.5707	186.814	26.7198	155.203	106.683	86.9424	98.4365	93.9933	115.234	41.3636	137.542	140.668	119.18	38.3244	59.7204	176.709	138.229	113.585	77.7771	36.7673	156.645	97.6712	56.3337	125.224	108.197	91.0847	146.693	59.9352
uce-24	137.121	109.448	101.547	60.6723	92.4393	29.6682	155.703	11.7828	76.2593	144.879	61.8467	65.4524	156.239	106.98	96.0501	117.287	136.604	38.959	113.88	41.122	93.1665	55.8387	25.755	25.7445	124.578	71.0203	43.7835	69.9392	69.4634	75.7187	38.8675	185.481	136.441	101.933	35.4868	58.6181	168.369	116.523	93.3159	57.2523	33.3556	109.392	81.4147	55.9309	146.615	114.689	123.341	115.77	71.2758
uce-2400	25.2489	7.21117	9.56699	4.11197	7.9112	6.11934	14.8349	1	8.23923	10.4306	11.1921	9.82297	30.0887	0	9.81579	8.77427	17.6678	3.15873	10.0215	3.01714	4.76794	7.61947	0	4.52958	8.39036	7.05051	5.5446	2.80782	11.9614	1.9717	6.57143	19.3278	17.2037	6.47414	2.12613	9.35398	18.7414	7.76077	3.73762	4.6374	15.9904	2	8.16157	32.5622	59.0039	12.3913	27.4855	20.7844	31.9282
uce-2404	125.085	88.0157	60.9208	47.6438	59.1281	41.1167	143.504	6.0423	75.9643	115.847	39.4405	26.8992	168.498	116.266	58.0698	76.937	118.318	54.687	59.3639	15.7828	53.5714	24.6399	59.4268	12.6858	80.8514	62.3619	34.7951	46.5651	56.604	34.4026	21.0632	158.701	118.085	80.0508	11.7698	31.4686	147.794	73.1469	25.583	45.9857	12.8374	70.6482	105.554	27.3509	109.043	61.3905	85.6457	77.8491	32.4273
uce-2407	160.422	132.621	169.405	104.416	96.4356	107.48	194.776	13.7399	155.153	150.152	87.505	65.4496	197.964	203.178	158.67	155.258	143.167	131.059	158.077	75.6155	139.512	76.4743	182.474	48.0977	168.167	97.5956	90.3652	125.739	95.7435	134.125	41.4609	205.529	157.143	144.854	47.418	71.4486	185.251	171.127	111.109	93.703	23.9184	138.871	118.678	68.9237	170.071	141.077	103.806	171.954	63.8284
uce-2409	133.651	100.569	65.8331	77.0618	67.3828	45.5321	139.121	10.0089	83.75	123.512	79.0982	34.2572	170.615	109.59	88.9179	111.689	141.896	77.9611	84.8075	31.5387	87.0149	32.3799	85.9784	14.646	115.226	71.4768	57.2022	51.2793	67.9158	47.7653	24.0433	147.865	165.976	90.949	40.9857	79.9151	149.54	89.7651	75.979	50.1247	20.8961	101.645	79.2118	42.5267	147.544	99.5714	104.341	112.021	47.3987
uce-241	86.2533	33.3418	76.8601	22.0041	24.3226	12.9882	148.978	9.64982	55.1309	56.1348	33.8512	36.2523	179.233	1.33766	51.4275	57.0436	111.124	30.7588	59.2734	17.8056	35.8884	32.033	0	9.84832	53.751	18.0039	13.9862	32.2942	23.653	18.3617	23.8592	150.198	153.171	38.8024	28.4455	15.3483	92.1937	87.2953	54.2435	18.0303	4.86326	48.0045	3.48077	27.8434	106.378	10.2135	16.171	38.0726	25.3845
uce-2414	76.6834	4.81662	5.59599	6.69767	7.60915	1.68333	18.6504	0	5.31805	6.71988	9.10492	8.08986	16.5015	0	4.06647	5.46418	7.44255	3.27869	6.6533	1.48765	10.3017	9.40401	0	8.12034	5.70487	6.91176	3.45299	3.99333	12.5455	7.08649	5.23782	9.37168	13.9962	2.47788	1.68159	9.50633	21.0354	8.11461	1.67757	5.2249	9.76737	17.0539	9.30263	42.6304	97.6809	13.931	34.5613	48.7089	33.0585
uce-2415	99.4651	113.172	139.789	103.543	81.3594	64.188	159.641	31.263	121.177	121.383	85.0913	44.5102	155.289	154.474	117.61	129.129	164.717	103.899	125.536	66.7782	118.778	62.4932	18.1599	32.8431	151.837	92.5996	97.6129	104.952	71.3545	76.5242	27.1792	149.895	171.396	119.041	62.1795	95.7464	166.196	145.421	132.715	81.7635	24.8737	144.975	118.849	67.5648	144.421	102.948	115.191	143.704	50.0545
uce-2416	76.7073	63.248	74.7535	16.7508	55.3722	13.7516	124.76	10.226	61.6594	93.7862	35.767	33.2274	138.419	24.0992	25.3238	62.6635	106.561	51.9695	36.386	24.3875	32.1279	40.4426	0	14.1805	58.689	29.415	11.9044	31.9434	19.6447	12.5015	23.9082	151.664	32.0348	32.5905	13.4951	18.2898	129.206	50.0529	62.2835	12.7096	13.9314	103.687	28.433	45.5754	165.832	76.5953	78.2959	78.7346	48.5814
uce-2417	116.023	95.9111	107.162	44.2725	49.5711	29.2134	149.284	28.0884	89.8505	137.504	40.9399	38.4174	171.334	84.2399	89.7407	125.717	110.573	23.7288	96.9523	27.7484	91.8911	42.6379	76.6478	20.9433	117.277	47.0587	30.1046	80.2229	48.0309	29	29.2633	169.078	162.635	101.904	21.4111	31.201	130.656	110.429	47.9159	36.9497	18.42	137.687	33.5101	41.9507	124.368	71.4747	70.5077	120.432	54.9014
uce-2418	182.093	117.389	131.01	70.1055	79.491	47.1806	162.051	18.8345	111.268	133.862	57.6391	46.2388	176.46	172.256	128.114	126.178	124.947	61.1842	124.382	27.8531	100.222	44.9371	75.4234	23.6762	134.396	82.5599	53.3262	86.0263	79.6259	101.052	33.8484	191.96	175.204	110.015	37.356	40.6944	161.248	131.852	79.765	52.7887	24.5529	104.81	120.189	51.3255	159.401	89.7367	123.417	101.141	55.416
uce-2419	152.173	122.251	145.911	113.723	102.501	91.3525	183.613	23.5304	135.739	130.903	88.5897	61.1993	168.042	145.49	148.234	145.077	136.176	225.262	146.037	41.8438	130.327	55.739	0	28.7849	159.731	73.0176	97.4685	99.4689	95.0993	111.323	35.2406	175.035	130.876	126.792	41.2372	67.3746	172.885	146.171	99.0654	98.0127	23.9671	165.454	96.199	54.0704	104.01	122.488	135.84	146.156	58.6826
uce-242	135.028	24.4887	29.4912	28.5479	42.4733	13.7977	42.6911	2.88384	22.1914	39.2158	24.3799	19.0074	102.014	92.313	17.8494	30.796	67.4108	23.3846	25.6287	6.32428	14.4189	12.1903	0	7.92319	27.9041	41.2214	14.3571	12.9611	22.9567	23.0601	8.66812	142.332	69.7601	18.9196	5.73368	21.3106	131.111	49.8745	10.7257	25.0112	14.8374	96.4983	110.544	32.9351	94.9231	82.6086	73.6835	85.207	27.0085
uce-2422	129.084	95.7682	118.174	67.8852	75.0246	53.1433	146.941	10.3363	123.809	115.947	76.5535	43.6923	167.336	157.122	107.959	108.219	136.674	76.1301	114.834	45.7047	81.2611	37	0	25.701	110.609	121.765	75.8663	94.8934	65.0765	63.6867	24.8082	186.236	154.583	94.8624	27.1714	71.8496	145.731	117.848	50.9633	70.2757	24.1481	118.331	88.2771	52.2168	131.43	98.3324	109.402	146.483	60.1527
uce-2423	6	2.08949	1.95611	2.68203	1.63934	0	8.86977	1	1.27389	4.03148	2.79012	5.42537	3.32226	3.74843	2.29358	2.22899	5.26316	0	2.8481	1.9305	1.96798	4.45116	0	1.79703	3	3.09489	1.46377	0	2.99425	1.21687	3.2814	3.71429	0	2	1.33333	2.35106	8.8125	1.81159	4.47368	2.35849	6.90698	0	8.5641	26.2854	56.1848	6.93902	8.04202	12.6148	16.4302
uce-2427	117.747	2.34375	1.83704	4.70833	10.8725	3.88462	1.64835	0	3.8301	4.13793	3.35928	9.67382	9.28638	0	1.92241	3.28755	5.56872	0	2.13305	0	1.82517	4.39056	0	7.31754	1	4.84393	1.54592	1	1.93333	6.12195	5.18884	3.8961	0	5.92237	1.72832	1.94118	9.26702	1.71341	4.79452	1.98477	23.1159	115.832	17.3462	41.0472	108.292	33.4456	26.8412	67.6545	32.8755
uce-243	88.4327	14.2414	3.34632	3.54839	16.4515	11.4902	24.2389	0	5.07168	18.7133	12.2253	10.7167	43.058	0	8.51536	8.63481	3.63985	0	7.65188	0	4.584	12.4232	0	8.28328	6.36177	8.02469	7.70722	5.73438	7.40367	7.33772	4.90102	18.3675	9.44105	2.33103	5.23048	10.363	35.0316	4.86007	5.27986	5.59307	25.6997	15.929	6.88353	37.2014	120.435	27.2785	40.6626	73.0356	52.4539
uce-2431	81.5718	97.0979	118.926	62.8053	67.2598	32.6972	171.507	5.38922	106.037	114.274	59.7543	39.7424	175.222	103.098	103.365	126.165	122.833	61.2029	106.31	36.0937	88.688	39.305	123.129	16.8637	118.788	45.7143	28.0329	66.435	40.1629	37.0082	30.287	166.532	119.635	97.1378	23.0486	57.7523	108.232	104.405	47.6604	40.84	20.7334	91.7981	66.7276	40.3846	103.582	55.2205	92.838	89.5956	35.1171
uce-2432	110.364	122.51	106.143	92.6197	71.846	49.6963	149.096	15.0794	94.1552	120.444	97.2458	47.0888	191.969	161.391	110.429	110.203	177.96	122.826	111.739	33.6263	93.2141	42.0011	9.64912	23.2229	125.6	86.1203	59.8693	65.9221	93.6729	82.5253	28.3939	161.016	149.157	110.526	42.5911	66.6958	168.371	118.873	88.8565	67.3039	26.4444	108.946	71.3595	40.222	105.137	87.7131	114.906	123.885	43.4133
uce-2433	151.864	107.041	124.688	91.407	100.908	73.7287	170.55	14.3009	110.871	120.776	107.227	51.9921	192.703	155.712	188.704	125.401	123.753	140.553	117.708	40.5395	109.425	64.3592	7.34405	28.473	144.328	103.123	70.2361	79.3237	86.199	95.9528	35.5987	140.633	175.236	108.076	68.5785	89.9273	147.346	131.133	90.1455	76.0905	22.6025	133.244	93.5377	49.7105	108.595	105.859	117.768	93.605	51.7171
uce-2435	134.591	30.0031	28.0811	28.2063	42.6529	13.5709	43.1123	7.18605	20.1123	61.6303	31.9382	19.0811	105.299	31.3839	25.6209	33.8151	65.1196	10.3846	27.6572	7.55126	24.3918	16.4368	0	7.99675	31.3105	38.2182	22.6875	13.1686	25.9974	20.3102	11.5521	101	37.5886	20.562	6.74251	19.4513	129.894	24.351	17.8112	15.8741	27.075	95.9774	83.212	53.9048	99.8783	110.248	103.586	86.8103	52.5788
uce-2437	111.634	33.1987	56.4783	48.8337	72.9525	50.0929	110.549	16.1973	70.7452	102.2	58.6328	21.5768	141.645	115.707	55.2428	92.4636	123.376	40.6016	48.3731	22.5582	34.6884	27.9438	8.25071	22.6422	119.722	80.5129	38.0711	36.2205	54.4653	67.7733	16.7315	158.419	98.8633	69.2625	38.6206	63.0489	112.496	92.608	59.4837	36.4248	11.6133	120.446	118.601	51.1009	114.798	93.1929	109.343	106.98	52.7087
uce-2439	112.935	91.4578	106.238	31.0032	77.2741	14.0232	141.759	11.7483	102.652	112.821	51.7935	32.0315	141.154	0	52.3101	89.2687	176.227	99.9407	49.8762	38.6097	68.5066	42.5482	0	12.3241	90.758	49.1451	29.9825	30.757	31.8235	18.7138	23.4649	153.397	150.031	66.2514	25.0929	18.4447	160.859	108.662	95.0325	19.5697	11.4058	101.004	26.2396	39.731	151.159	86.0739	80.436	98.7582	62.3558
uce-2441	208.012	146.375	160.397	76.6555	93.0105	32.8158	202.484	11.6679	152.047	156.571	74.7664	48.2279	183.791	140.755	153.39	158.918	169.832	77.5153	153.391	69.827	116.567	42.021	53.4167	26.5092	157.832	55.3434	40.6384	109.547	65.2263	94.8522	29.5967	167.864	137.234	141.469	23.3539	41.8223	117.132	156.945	79.2324	41.9843	25.533	119.601	128.841	44.6327	135.131	87.6321	96.5902	110.625	46.6342
uce-2442	165.373	45.4303	123.562	49.9673	82.1127	42.8078	151.368	7.69672	110.775	114.712	54.8541	35.3438	154.951	131.844	61.7732	76.1376	127.057	140.287	71.0313	34.386	49.2056	53.2975	111.486	10.1957	95.6863	44.6869	37.9826	43.768	39.9584	45.0741	22.1768	184.904	117.561	59.0594	24.9693	23.1389	129.563	120.663	79.7086	42.2294	15.7213	138.677	97.251	53.7616	86.2442	128.028	87.7002	127.714	61.2409
uce-2444	114.549	107.49	125.745	73.7807	104.312	89.0929	166.802	37.1783	117.868	135.794	69.6391	48.9294	186.89	140.657	123.032	130.05	182.101	1.40925	126.476	62.9075	113.203	57.8954	32.0639	33.3075	142.684	74.6476	81.6319	104.857	88.1866	101.565	36.1273	178.95	140.727	125.209	43.0097	75.9371	130.613	136.776	113.821	65.8091	19.7558	180.53	96.839	45.1347	132.574	142.695	103.044	142.231	48.611
uce-2446	102.528	36.7118	45.2882	24.0261	18.2056	9.39003	106.228	6.94725	45.6772	92.6732	14.2316	32.263	142.259	45.1165	43.0756	51.6252	105.009	32.7607	42.3291	11.6337	40.4564	20.3513	0	15.3447	45.1606	27.5243	13.2983	19.3874	27.5058	16.2932	18.1591	78.3925	96.4826	51.9339	8.207	16.436	105.686	51.1465	20.9153	16.9208	15.9114	78.0488	10.9625	39.3467	142.056	20.5943	46.5362	80.5051	48.5358
uce-2447	155.335	94.2406	124.436	64.3696	69.5068	90.5631	170.753	16.8896	109.325	134.294	50.3377	54.8984	167.396	201.482	120.469	116.182	134.345	102.787	120.667	27.1116	96.6757	48.261	20.0877	22.9477	137.191	75.8649	56.5854	74.4866	33.1955	41.088	39.1094	182.241	133.738	106.262	29.3822	37.031	109.197	127.971	99.7032	57.5255	24.4859	117.163	52.2787	49.7121	122.048	108.445	109.184	121.992	62.5799
uce-2448	33.0782	1.24296	1.98233	4.10692	4.58209	2.58278	2.40741	0	3.30137	2.21402	1.90496	7.17514	4.42248	1.5748	1.58635	2.04918	4.93043	0	2.72566	0	1	6.63842	4.95868	2.8652	1.76852	4.6	3.90397	1.22222	7.22414	2.97794	1.84663	6.39179	3.82166	2.39521	2	2.81731	6.87421	0	1.31278	3.11864	7.12286	13.3399	6.09645	20.8164	40.0367	11.4148	20.7917	26.5527	21.5198
uce-2450	147.844	48.8763	48.4407	29.3324	32.0242	10.2517	87.8559	4.10981	37.294	79.1678	25.5364	27.1056	138.363	67.8526	36.8523	46.6153	99.5944	1.25786	36.2949	9.52659	29.5952	23.4864	26.7131	13.6475	52.5593	33.7392	23.5097	19.7884	25.4835	31.5779	18.3136	140.966	74.9784	32.6678	15.9288	28.4063	111.55	39.6881	21.0847	26.6736	34.161	128.017	85.2865	58.6136	117.49	113.593	104.602	128.378	65
uce-2451	136.698	74.9482	88.4349	66.5	57.7398	23.9151	134.186	9.05	74.8311	106.042	81.2873	34.9474	178.158	148.874	83.075	83.6349	152.027	39.1168	75.9876	28.7711	55.0993	28	22.0783	17.2496	77.6529	53.6063	47.8485	77.0802	50.0724	46.0425	25.6128	174.471	126.403	79.146	22.3908	55.4682	142.401	96.6	53.3796	53.2754	21.2938	73.9178	64.0517	35.4429	112.093	131.475	85.2211	70.3097	42.7541
uce-2453	165.012	151.564	177.209	115.628	91.6762	100.569	194.838	46.6111	152.095	153.921	95.3453	74.066	171.553	160.139	162.044	161.956	170.528	22.6264	154.451	82.1459	126.824	91.3796	33.0587	45.7512	175.178	120.48	87.027	138.309	75.9945	77.257	41.8195	155.551	163.295	139.792	51.6282	92.8433	171.004	167.105	142.407	108.812	28.8945	143.641	115.408	63.2553	157.547	122.066	104.663	135.289	72.9808
uce-2454	107.578	18.6403	18.2104	24.2109	23.045	4.53886	36.5724	1	7.10224	36.7104	10.5432	9.78959	85.458	30.3318	18.4762	15.6516	56.205	3.29752	17.9321	7.8939	11.8356	22.5747	0	8.01814	30.3213	17.8949	11.7519	13.1361	16.8354	14.9471	11.1458	86.7508	34.8338	15.058	5.46939	17.4721	106.546	20.2692	19.3007	9.10425	15.9525	43.7136	37.8222	35.7964	113.279	94.4603	52.8492	112.677	29.0023
uce-2455	118.352	16.1537	34.6538	9.81654	14.3823	20.1277	47.1107	2.4636	32.406	55.5364	19.8497	21.7553	127.986	22.4325	28.5378	50.7596	64.446	11.0621	23.4148	9.12698	20.2443	23.1986	0	19.3129	57.2373	25.9027	13.3448	23.4482	16.4769	12.5061	10.2531	92.3464	27.1331	34.239	12.1192	12.1029	67.6488	50.3181	21.526	17.0627	17.3989	16.9519	20.2305	51.3919	158.937	99.9848	61.3431	85.305	56.891
uce-2456	129.266	111	137.666	102.198	83.7439	53.325	170.144	15.2481	113.237	133.589	65.3377	56.3755	190.545	128.546	121.719	139.169	137.364	26.5487	134.947	46.6179	104.834	69.4154	3.9798	34.6883	156.352	71.1036	59.0561	100.574	61.1364	77.2295	34.0466	167.351	135.589	117.794	31.1538	60.865	143.101	139.648	111.846	49.0462	30.8824	119.751	107.256	60.3835	148.005	131.79	116.936	108.771	67.6367
uce-2459	112.232	81.4111	66.4235	27.1623	54.6991	15.6205	147.093	15.0356	63.1654	123.035	31.9511	32.0325	150.734	56.329	63.932	94.6916	126.498	0	85.4204	22.0781	48.6847	33.1121	1	19.2378	117.278	30.6872	31.1691	41.2617	34.6237	49.5556	21.1362	126.556	78.858	67.306	8.99642	34.1468	102.831	98.2457	72.0742	16.2757	19.4328	72.9901	54.7927	41.5209	91.7728	32.1359	97.9032	123.421	33.1917
uce-246	186.629	107.256	161.901	108.498	128.405	125.321	189.67	24.2441	160.414	146.33	115.626	80.7264	199.579	161.915	159.558	164	173.405	177.544	157.018	67.06	139.308	91.649	6.64465	53.3954	172.786	116.879	121.017	124.032	117.022	109.188	63.6444	165.381	158.287	142.383	70.9875	100.597	182.285	167.573	140.747	95.1588	37.643	174.707	130.685	88.0288	157.878	172.951	145.622	148.176	90.6866
uce-2461	104.509	15.289	20.8502	11.0976	15.2869	11.6825	46.2683	2.86502	16.3143	29.6765	9.48747	13.1242	68.8646	0	14.9548	18.2333	36.7314	11.2184	15.8268	3.32668	20.1059	14.3667	0	6.00713	20.7684	18.0146	6.52011	10.5026	15.1163	7.64143	10.2527	86.4701	22.4024	13.4519	8.05098	4.20944	48.5726	24.185	12.5098	7.97183	17.9111	4	11.9226	37.4835	144.611	85.2055	83.709	70.6069	38.4181
uce-2464	58.347	3.10541	1.27706	6.96875	11.4133	5.61597	5.36416	1	2.0519	9.89744	11.5855	6.31214	12.5627	3.04569	1.24164	2.30814	2.34375	0	1.69876	0	2.20784	5.70809	0	3.72086	5.35562	12.4728	6.12903	1	5.82645	8.78261	2.40299	3.62313	6.25203	3.25475	5.64438	3.56275	11.5326	6.38728	2.38908	4.89873	11.7399	18.025	9.39185	21.0086	70.8459	15.3484	30.1465	21.6154	21.8625
uce-2465	153.35	87.2209	129.035	57.2675	44.4568	21.3127	155.61	11.7702	112.825	126.056	41.5137	42.3857	152.971	130.709	114.228	130.944	162.92	115.297	130.441	48.0476	79.2169	60.0523	0	25.583	146.801	65.2458	45.0413	85.8421	49.3929	83.9508	26.2295	147.883	121.53	114.158	33.4109	29.3647	166.699	132.327	90.1415	35.2784	9.28707	101.352	101.521	40.3108	122.783	71.4031	100.897	80.882	33.3532
uce-2466	116.693	53.9293	44.6286	34.145	40.9895	24.3831	109.122	6.7525	40.2952	95.0939	36.9027	30.9859	173.508	50.5187	43.8877	82.0027	119.088	15.1047	43.1524	11.6605	44.2726	36.757	2	14.33	54.2721	39.1913	33.7009	28.7198	43.2055	24.8359	21.0593	156.501	120.8	47.8844	16.5226	25.1288	129.354	59.3474	45.1633	31.5303	19.7994	15.5279	47.8333	36.2558	131.04	43.7762	80.9292	110.129	47.4454
uce-2468	116.699	102.691	148.938	97.4318	85.4566	27.951	180.308	14.4812	123.816	113.655	101.699	51.0495	185.254	175.586	102.605	122.349	143.486	155.133	113.988	70.6628	92.8834	59.9357	106.375	15.2637	128.549	69.4776	54.8226	66.3639	49.4478	73.893	39.7715	184.825	211.338	101.522	51.3947	59.1386	172.403	155.751	122.172	37.4906	12.2044	191.489	121.142	77.9495	146.436	157	130.119	142.689	71.4732
uce-2469	37.6981	2.33607	5.34286	19.947	27.0518	18.1531	18.0256	0	5.59569	5.43846	24.4909	11.3103	23.8886	16.882	5.79467	9.01026	6.53595	0	5.83333	2.87764	7.73077	16.1082	0	10.8062	9.98718	14.625	16.2136	9.07949	15.6104	23.9091	6.3871	17.588	14.1784	9.64359	11.707	18.7333	26.7962	5.79744	7.64615	19.4416	1	10.1484	8.45926	5.93059	24.7308	15.2842	96.5736	24.6947	4.66463
uce-2471	111.758	100.628	89.1075	88.1875	89.103	47.9927	161.814	14.5643	98.7313	121.14	54.7624	40.3546	158.893	162.606	113.664	113.883	130.404	115.246	125.611	38.7538	105.932	45.8153	74.3597	24.9279	127.773	55.3448	56.5831	72.2045	69.3995	84.9696	33.0516	176.952	164.49	88.0414	21.5139	42.7224	150.64	95.6776	83.4456	60.7339	24.6263	106.101	106.44	60.8856	108.023	106.144	105.079	94.5073	44.0852
uce-2472	62.7717	17.5714	11.3217	14.037	8.58523	5.94118	27.9426	1.65289	14.694	19.966	11.8678	14.1893	33.1996	9.45926	10.3436	10.5035	8.05707	10.8421	14.7029	4.5235	10.8678	11.216	1.56863	6.06485	12.3242	13.7669	4.8107	10.8042	9.22121	8.53595	6.70928	11.0484	14.1661	5.82172	4.14527	5.34473	25.9033	14.7541	7.09091	11.5524	12.1824	9.40606	13.9851	28.8519	113.096	40.1667	27.2943	68.825	48.209
uce-2474	119.787	57.6463	118.602	89.672	101.207	51.0433	172.89	17.6308	131.938	125.395	84.7817	56.863	160.383	120.885	134.213	121.356	121.433	0	113.535	27.6853	82.0938	51.5206	20.2774	31.0546	127.205	59.596	50.1511	96.6755	98.1711	80.3921	37.6436	192.762	97.7185	122.266	36.5403	71.8166	145.866	143.629	91.937	55.9695	16.132	84.6182	68.0428	42.9774	85.5899	115.129	88.9624	66.4938	40.7354
uce-2475	22.3083	5.10864	4.72611	2.85165	12.3333	3.04132	9.91772	1.34007	5.62069	9.88836	9.65056	9.81646	13.6506	1.34228	3.06619	4.6424	11.3051	1	1.26433	1.58252	2.41822	10.4662	0	3.47523	2.83215	7.30729	7.18894	2.7119	4	5.79188	6.33778	22.2743	7.54438	2.09346	4.83571	5.59487	9.33191	4.09534	7.98475	1.62903	8.40275	36.7591	8.70561	33.2215	80.2333	2	24.3981	69.1146	38.2574
uce-2476	115.133	102.054	111.682	47.4029	58.1231	15.3051	150.544	13.2292	78.0696	119.76	34.1129	35.6667	168.645	96.1755	98.9233	116.831	128.054	12.9226	106.696	24.4799	91.4196	37.7756	47.7683	15.4932	137.82	50.9853	25.1934	65.397	53.0107	58.3185	23.6268	183.597	141.025	97.0795	17.5628	31.2215	110.992	107.195	80.038	36.7609	23.1812	51.7088	76.5372	47.8493	101.847	49.3134	101.259	87.7056	38.8429
uce-2477	99.144	45.0255	97.4032	46.5847	53.7899	27.4238	144.695	14.1551	92.3272	81.1447	41.6963	32.9152	150.12	147.618	76.5821	106.433	107.154	1.83486	101.026	23.7009	66.2316	34.6015	0	19.3011	116.717	52.0448	26.9306	64.4216	29.5699	39.3686	25.9608	157.014	139.375	95.6363	21.4788	27.3276	139.166	104.556	58.6767	31.4739	22.8636	82.0948	36.969	43.1089	99.8177	53.0121	69.6552	92.3457	48.7417
uce-2478	117.751	44.4168	32.7215	55.3009	65.0075	37.4249	106.634	11.8696	38.443	110.129	51.1855	36.3914	165.948	97.2897	42.7103	60.1645	122.373	19.0083	43.4176	15.9878	45.0617	38.2724	26.383	18.6336	63.9664	52.1936	38.7727	28.0846	57.1661	58.2079	29.8083	157.492	90.891	42.4064	21.6189	62.5405	135.69	36.6748	33.028	56.6784	21.5308	141.44	93.4789	39.5757	144.274	100.376	114.04	111.598	53.886
uce-248	105.959	46.9879	63.3874	34.1496	32.5909	24.9148	131.499	5.08664	48.6649	81.1059	26.7489	28.9933	151.899	105.008	63.9491	84.118	87.1425	31.962	65.3566	18.7676	41.5952	29.1978	0	14.1707	81.7319	36.1107	15.3389	31.1431	28.717	24.2919	23.0824	110.464	78.5351	61.9718	15.8876	18.953	125.259	56.9826	47.5061	36.4189	24.5527	88.9164	32.0352	36.7882	120.344	59.535	84.5858	100.795	38.6622
uce-2480	62.04	21.2473	18.3872	20.374	12.2628	10.8182	27.1579	3.03158	10.5108	28.5974	9.575	12.5058	90.7594	20.7543	16.1012	23.0149	33.8498	18.8679	22.8116	4.06355	10.9406	18.2586	0	7.71839	22.1397	13.583	8.65263	11.2325	7.51724	14.1786	10.1467	41.7323	37.4192	15.7667	5.56299	7.55159	66.4532	14.0545	10.1343	16.2487	17.4784	61.7821	32.8866	32.4488	105.292	12.9579	28.5979	79.9126	33.2442
uce-2482	132.796	96.2654	101.558	79.3592	82.6524	85.6773	142.458	11.2508	79.9951	125.361	92.3257	49.8391	161.45	126.549	98.3587	104.199	165.127	60.5574	89.9005	28.3617	80.1181	53.1501	68.9513	31.8915	128.172	90.3071	60.7406	63.8095	80.6384	68.9976	30.9175	143.658	134.1	93.0726	26.6227	75.6427	149.83	105.241	92.1192	50.6361	19.4918	140.117	93.1375	48.9548	120.452	111.725	96.4528	111.72	43.1073
uce-2485	150.273	126.548	131.231	113.887	85.69	78.2235	171.613	36.5455	116.74	138.617	102.341	69.7743	171.061	171.524	128.446	136.19	133.262	134.676	131.122	61.8598	118.701	76.8218	1.27193	27.3399	149.258	96.1486	67.7003	101.992	80.6239	113.125	49.1118	164.399	190.983	112.066	48.8092	86.8	107.746	137.678	111.212	80.2034	25.6102	173.865	100.273	46.8479	148.984	148.13	97.8528	156.217	65.659
uce-2486	56.4655	6.24314	5.39227	3.28507	6.73109	8	27.47	1.22324	12.4159	13.9402	10.7724	14.4557	61.3676	0	5.57143	10.7525	25.7653	1.23457	9.0375	4.50579	5.92998	19.2783	0	6.70074	11.5375	7.26989	6.26644	3.7033	7.28223	4.79817	8.85893	43.7256	18.9971	3.81159	2.26036	4.72348	27.6447	14.189	24.5194	7.46711	4.57402	39.3643	14.9784	24.6417	118.542	9.85232	14.2081	20.5904	17.7621
uce-2487	120.415	109.938	126.306	101	89.3	51.3003	160.562	46.1768	111.964	108.115	93.9333	69.3295	170.455	159.254	123.591	130.146	176.458	179.413	124.415	77.5808	114.845	65.9617	180.842	40.7695	133.881	77.969	67.9613	102.813	59.2675	87.9391	36.4659	207.258	128.118	113.43	23.3116	46.7735	170.632	135.794	118.993	71.784	22.7879	135.553	135.362	43.6437	127.252	150.721	108.108	120.237	57.905
uce-2488	116.188	112.262	154.11	56.2621	84.165	48.201	184.987	29.1412	138.938	134.658	78.4161	64.905	148.02	147.58	148.183	152.11	140.628	147.346	139.27	56.5889	120.9	73.6358	2.37154	31.4679	162.161	58.0273	79.0382	104.513	71.785	84.9178	34.5624	177.9	171.596	143.107	28.8136	44.2554	142.326	155.714	102.388	67.6211	28.6977	95.119	152.211	60.6089	112.82	139.09	83.4601	109.854	80.1824
uce-2489	144.346	70.7224	110.79	40.2796	51.5765	41.3055	141.956	4.73934	89.8241	110.067	46.8438	32.6983	137.861	125.177	72.7689	109.191	111.224	7.72954	87.3422	53.4217	63.1374	39.4341	2	18.6467	110.434	42.0687	28.2049	96.8698	40.1503	52.9094	24.5236	161.245	103.657	82.1159	16.4823	31.092	133.477	93.0205	71.7978	38.4577	26.1765	143.656	57.9808	48.5545	129.749	125.84	91.1753	102.598	39.3112
uce-249	155.67	109.204	116.172	69.7764	68.0226	46.9449	155.864	20.3907	93.5446	148.81	107.922	49.8598	164.981	160.258	105.136	132.754	171.471	5.05069	115.397	40.9975	94.3474	59.8463	161.192	26.786	143.391	85.7792	46.8443	87.2033	64.6139	76.9653	35.2347	167.257	168.509	99.6315	36.317	74.1952	170.531	124.583	123.995	59.4802	24.1857	105.256	134.555	65.6305	175.906	136.457	133.831	102.656	54.7401
uce-2491	82.4438	60.8464	78.4097	46.9119	56.9617	122.884	147.302	4.79104	91.3379	117.687	90.4217	31.236	162.061	124.921	78.1959	77.8924	98.6627	65.1466	54.9724	17.529	40.1131	28.6276	36.3109	17.9777	77.7434	62.9255	63.9583	44.309	43.0425	99.5982	24.2648	124.627	119.829	82.7017	44.5151	76.9587	117.954	75.7293	34.7549	37.5761	14.4977	90.2171	81.5067	33.94	115.436	66.2692	74.0062	89.32	36.3428
uce-2498	129.825	30.598	23.8205	37.8269	58.65	43.7589	74.435	1	41.8978	91.9824	73.1065	23.453	149.193	102.176	34.5868	60.9562	104.851	22.5957	34.6516	12.5506	37.0537	25.8277	0	18.0856	45.228	64.0267	40.2029	27.7673	56.2526	43.3485	17.0971	103.135	108.427	46.1094	23.0352	46.2467	95.2478	46.0039	18.0175	25.4924	15.1339	129.205	107.279	47.2483	93.4196	121.218	97.2431	150.842	43.7314
uce-25	116.015	112.849	140.815	54.9344	60.5648	32.9005	193.97	18.3591	123.376	152.012	61.7213	59.4743	156.122	199.651	136.804	148.314	130.083	113.562	135.121	52.7468	118.897	54.9378	58.6293	27.2224	134.832	54.5418	38.3405	102.566	62.154	73.6971	46.1369	134.421	112.045	124.176	22.2861	52.0502	143.945	142.271	72.6252	30.3636	35.2317	107.431	133.87	66.8165	158.111	82.4918	103.457	112.963	84.381
uce-2502	96.1299	25.4759	19.7338	16.3648	21.4529	15.5708	48.9464	2.90159	23.8983	45.413	27.1823	16.1793	103.498	16.6104	19.663	26.5601	29.3315	21.9681	24.7944	6.25198	17.9628	16.695	25.9653	11.7371	29.2884	23.6844	19.8439	15.5352	14.6124	17.524	11.1614	80.2426	47.9422	24.0074	7.76368	18.8813	57.2741	20.9667	22.3476	13.8257	10.0327	55.6463	39.8379	27.8762	122.019	41.2037	47.0689	73.4116	28.6044
uce-2503	164.572	90.0063	152.137	59.4433	100.679	49.8631	188.319	38.8589	136.057	114.262	86.9454	57.9696	192.178	83.0201	131.385	107.438	190.045	196.455	106.819	39.0763	143.972	69.443	112.222	27.5321	152.752	100.925	41.103	56.5697	76.1317	48.7852	38.4317	184.921	176.425	87.9418	30.8841	49.813	175.229	156.837	108.975	55.8593	14.3449	129.658	68.8657	64.4949	164.174	148.668	112.227	130.069	62.7165
uce-2504	130.929	97.837	62.3417	30.311	39.2168	14.7083	98.9403	7.08277	43.0455	110.555	26.873	34.8868	136.677	12.908	43.1069	58.0425	76.9475	8.65306	55.9811	12.5792	35.6242	37.7987	29.7935	15.2934	82.4041	37.6625	30.6176	29.0629	25.8607	25.5548	23.3491	130.047	121.325	41.1061	11.8058	30.6337	147.821	51.4009	38.5795	27.8232	16.7367	72.8035	31.2276	46.2406	135.176	56.9205	60.4884	130.141	35.9686
uce-2505	8.50962	11.8198	3.34842	12.6872	8.78113	6.87075	11.2844	0	5.92774	10.0378	11.5463	10.1341	21.7847	0	3.69767	6.99778	1	0	7.41063	1.93464	4.875	13.9431	0	4.36049	7.50685	6.87923	3.25806	4.34222	6.43421	4.49664	10.3333	18.888	12.5261	6.2	2.84762	8.54377	19.3442	3.62406	6.87556	2.19776	9.09778	45.4201	3.19128	17.4289	44.1618	8.35862	6.37868	13.6378	20.1689
uce-2506	140.189	55.4716	52.6859	39.8886	46.4373	30.7397	128.478	13.8898	87.785	106.016	48.4286	28.4644	145.459	131.934	100.088	95.5655	120.535	9.45701	71.1907	28.0889	51.2568	24.9038	18.2044	16.4333	63.5641	49.006	28.0102	41.3041	33.8189	54.5562	25.7357	177.685	86.3935	50.9794	21.4162	45.1673	143.372	64.5064	22.4071	37.5197	14.4252	112.676	79.8571	35.3415	84.8245	90.7047	80.4626	78.6766	30.8987
uce-2507	16.1341	15.9616	13.2772	3.31126	5.2362	7.447	26.5406	1.90476	12.0311	14.9426	9.5	16.7571	50.671	7.23776	9.50916	14.5374	33.0954	0	16.764	2.58576	11.3142	13.6367	0	5.83817	15.8221	8.20789	4.35071	6.526	4.7327	3.73913	10.6462	26.991	12.5444	10.3725	2.25207	10.7008	21.7645	16.1966	16.8764	4.28852	9.25887	6.97674	2.73059	20.0918	15.3068	7.17766	13.891	17.7658	17.4251
uce-2508	135.223	136.159	127.642	92.8872	106.683	67.9603	178.734	13.9642	128.833	144.043	88.7819	69.2636	162.636	139.253	118.561	122.012	157.968	78.355	116.218	43.53	103.436	53.1207	68.2167	26.2442	134.096	114.119	88.5666	89.4102	96.1087	79.9817	39.8967	187.962	129.309	117.97	46.0172	72.5871	160.928	134.525	67.5967	68.704	22.5521	143.261	86.9246	57.8326	115.466	126.513	113.563	111.665	59.1523
uce-2509	101.294	15.0953	32.5072	19.0878	13.1805	11.4551	57.029	8.11111	28.6904	66.1907	24.5028	19.4628	138.078	56.7081	16.4044	26.5332	68.0033	14.0135	28.7869	18.6843	24.9092	25.2274	1.58871	9.69652	61.5092	32.6772	15.4515	17.5522	32.5663	25.5676	13.3881	102.761	50.3352	21.3871	5.81232	28.1773	119.205	32.2846	53.1302	15.7895	20.1306	107.993	116.76	46.9855	122.677	95.9918	94.3499	117.639	33.3814
uce-251	144.537	130.392	152.402	64.0594	94.7923	72.1333	186.493	17.5766	143.804	149.307	60.5366	56.686	185.263	142.849	147.77	141.569	168.34	169.593	135.438	42.0399	122.111	38.9461	169.212	23.7515	150.29	94.8545	72.9871	104.664	101.037	71.7306	32.6461	173.553	142.04	134.819	50.3773	69	163.938	155.524	58.3119	75.6291	31.4295	96.4959	82.395	55.1001	140.181	117.47	124.9	154.294	62.2751
uce-2510	65.5105	19.3284	36.8	26.5767	26.6968	10.1141	88.6823	2.68097	36.6194	32.7177	23.8947	24.3629	113.599	0	12.8371	30.8968	111.27	0	16.571	7.05983	17.1568	24.1758	0	8.52672	32.7217	13.0141	12.5428	10.8519	13.3621	11.0868	18.7351	46.4404	38.1273	14.1572	15.5769	5.25979	94.4481	50.7935	41.6935	7.372	10.431	19.5833	6.74706	38.5903	113.191	19.8674	35.6498	47.7156	41.4435
uce-2511	136.294	53.7156	131.821	43.907	88.0643	66.5735	156.728	10.139	115.83	92.1818	59.1745	51.4242	162.885	95.2804	92.2834	120.461	148.977	139.589	95.3881	81.9464	67.91	58.7557	68.9692	20.8189	109.218	74.2014	40.1447	91.273	47.7756	32.1194	30.8358	142.798	136.464	95.4822	39.9029	32.7255	104.726	133.898	128.23	36.1068	12.7737	73.7049	53.528	45.8246	98.7046	71.6041	68.6795	80.738	57.781
uce-2512	100.661	135.586	147.955	81.8704	101.193	66.0981	182.834	15.809	135.762	144.527	64.3889	55.6054	182.852	131.898	149.395	146.597	176.94	131.257	142.907	49.3542	133.589	62.9922	26.395	25.8064	153.857	102.874	92.0154	96.5636	80.8685	90.6713	37.6051	145.916	158.171	125.413	49.8333	81.6364	172.449	143.715	114.075	62.7333	20.9742	165.867	130.673	52.9476	135.956	101.649	97.7734	149.753	51.844
uce-2513	126.103	9.12383	11.5612	24.5915	28.1031	6.51916	20.0863	1.93548	4.48308	30.2158	17.5119	15.9742	101.068	77.9181	10.1482	15.5929	44.8928	10.5813	13.1109	6.41475	8.82176	14.4934	0	8.11828	18.8687	27.9498	17.3371	7.39089	17.3274	13.3531	6.83405	73.7332	47.3841	14.5422	6.95074	15.4379	78.5504	9.77486	9.00195	16.4962	15.7932	120.13	86.8889	37.8912	147.33	110.136	99.8384	114.56	45.8462
uce-2515	125.743	75.6123	63.1931	27.4982	36.9	13.6903	119.319	12.2942	51.8743	121.993	20.394	32.4423	159.656	65.8711	47.5778	65.2904	105.143	18	53.5614	12.782	43.0359	25.9226	1.67196	13.3249	64.4207	48.9775	21.2275	27.7512	23.9506	24.7209	20.416	152.714	81.0977	50.7754	8.70588	19.707	148.047	58.0749	21.7898	16.913	17.688	96.078	49.3072	40.5898	143.061	89.7978	66.4105	92.891	45.494
uce-2516	121.398	75.6653	54.8957	30.8527	44.048	27.976	99.9326	9.64718	50.6336	96.19	41.1132	25.2331	145.599	78.1228	57.8892	56.7003	88.6281	48.8754	52.6109	14.4951	47.5328	34.4021	25.322	15.3941	63.965	69.0211	37.0374	36.3151	38.2172	32.7791	16.2743	146.841	97.0687	43.6009	25.8571	36.4976	128.735	44.0013	56.2902	17.7867	20.6817	109.25	102.419	45.8452	153.231	93.3342	95.6653	134.891	45.779
uce-2517	100.184	118.169	78.8137	26.9817	31.7468	10.0559	126.987	12.0032	60.7622	137.508	30.7857	38.6226	156.495	67.0602	71.7732	114.174	99.5083	45.4444	82.3661	12.9985	64.097	35.7533	0	16.3201	120.06	35.206	17.035	50.3825	26.0367	24.4205	17.5758	116.273	123.005	72.4015	13.1246	19.6922	115.462	65.7188	63.3824	16.9391	20.7686	40.3724	54.5968	43.6394	131.06	29.6817	90.9316	88.0435	41.2605
uce-2518	159.184	72.5319	160.639	104.724	92.9102	104.29	177.684	25.6939	161.123	167.205	95.59	58.0433	157.227	184.436	150.398	172.279	124.245	39.1037	153.827	86.8705	114.564	77.9227	5.98182	60.3856	167.385	104.742	76.4572	150.107	81.5271	100.96	36.1025	161.455	162.181	157.085	57.9845	77.3227	157.177	167.38	170.286	62.7792	10.3224	112.905	75.9229	36.4433	77.543	88.5808	110.844	94.3007	28.0057
uce-2521	163.421	106.461	131.518	70.074	84.3366	56.1161	160.867	11.1311	94.6675	139.628	73.1616	57.1779	150.358	161.444	113.933	123.696	144.498	114.405	126.958	50.5982	103.162	58.0438	0	30.0199	143.814	69.8952	57.0729	79.6789	69.3088	83.1429	40.3529	149.667	136.207	108.116	34.5369	52.2337	119.027	134.176	66.7231	57.9253	29.6646	82.8189	70.3174	53.5842	147.399	107.027	116.341	82.3134	53.1548
uce-2525	4.82927	1.17687	1.5	3.53488	2.89423	0	5.71098	0	3.17733	2.30145	2.6386	8.4	5.45992	0	0	0	4.05479	0	1	0	1.04278	4.54046	0	1	1	3.70588	1.98571	3	1.867	0	4.41908	2	0	2.50865	1.51515	1.94097	4.90588	1.40938	2.08835	1.1	4.31792	0	2	20.4364	35.6288	6.78992	9.57966	5.71481	21.3988
uce-2526	112.961	8.11082	1.84746	5.18269	10.0231	10.2583	10.5571	0	1.99029	9.91022	7.05792	10.0548	35.4924	1.36986	3.73842	7.53659	9.35961	0	7.03364	1	5.74341	11.8942	0	2.93455	6.84524	6.14754	8.47619	1.95223	9.59606	7.25309	9.22857	18.6233	2.42907	6.69944	2.70103	7.17404	16.5299	1.87349	3.76456	3.88462	22.1214	74.6974	40.3788	55.6452	125.774	72.1935	61.1306	131.05	52.0952
uce-2527	125.634	131.692	148.305	111.934	114.421	90.7859	186.609	23.117	134.871	140.626	101.573	50.7863	188.624	161.594	137.987	148.891	140.079	93.3248	143.84	51.1062	118.776	80.8158	47.0192	33.956	164.801	83.4884	125.637	114.099	87.7339	86.2952	38.4672	167.348	170.175	139.873	88.9949	96.7825	143.723	163.432	119.279	109.302	26.8442	117.813	151.772	55.1366	121.491	110.092	109.542	146.95	73.1567
uce-2529	135.972	74.3592	58.937	37.7108	46.3369	21.6873	125.476	3.90249	62.1774	97.5689	29.1279	33.1935	152.664	79.3736	56.3548	89.9881	94.2325	0	78.9575	23.2981	59.8472	30.8842	53.5482	12.5204	68.4677	39.4803	19.6726	32.1234	23.6323	19.1374	17.7979	159.752	108.138	56.8534	21.3016	16.5293	112.699	58.5257	56.4861	28.2403	23.2222	104.353	86.0752	48.1657	113.99	85.2085	91.461	137.077	44.1349
uce-253	22.6404	8.94106	7.01186	3.61947	4.04428	5.98515	13.1081	2.72109	7.49116	20.6208	6.11413	8.16732	19.8732	0	5.25219	7.98563	16.7173	0	8.9632	3.0303	6.25109	6.4207	0	3.5	10.5802	10.392	6.50667	3.65941	5.07235	5.21605	5.01431	21.9815	11.4751	6.04752	3.65678	5.00243	25.3529	6.13821	3.38983	2.20627	13.2279	4.68103	15.1129	18.7505	51.1309	7.69231	31.4813	20.6676	19.7151
uce-2530	127.058	98.9609	89.9601	64.6637	91.2231	77.5724	141.655	6.61863	73.7013	126.06	69.4879	34.5439	172.86	145.401	73.0387	97.5526	136.037	55.3382	81.636	17.0476	81.0969	40.3881	113.792	14.2503	111.501	82.7349	58.8873	46.7605	64.0024	82.4593	23.2497	148.903	157.058	88.7453	39.1995	70.2326	166.384	70.9379	92.0133	64.5375	18.5409	133.007	62.5741	43.822	161.777	102.335	103.262	123.504	38.7159
uce-2531	161.656	6.33424	10.5931	8.80617	13.3746	3.85714	36.2046	2.04846	8.24018	7.5977	9.66791	22.8155	51.0437	16.9663	5.22047	14.1686	40.32	0	14.4795	3.12771	5.97494	14.0729	0	5.43108	10.1708	7.42321	18.9886	5.30141	10.2752	8.4913	19.3895	35.5868	10.8992	5.96322	7.2259	3.14341	44.3835	14.8989	12.4396	9.8	8.72184	87.3521	39.392	46.6196	118.121	19.3838	27.9446	96.2308	45.2815
uce-2533	163.486	21.4917	21.9637	30.1424	29.788	19.5376	49.429	3.35196	20.3784	37.2079	23.896	20.5417	134.25	49.7313	19.7624	28.2213	93.4641	8.14356	17.863	7.81957	18.0615	17.4909	3.14136	10.214	37.5396	21.6897	23.076	13.9686	19.6096	17.6836	18.0102	133.801	40.1826	20.1877	10.8457	21.2016	102.31	20.8416	14.6351	19.2609	17.4039	158.362	137.615	37.3851	127.846	113.665	120.94	122.514	43.6535
uce-2534	86.3333	39.0886	52.6728	12.1188	35.4421	11.9638	103.863	3.83881	47.192	58.4008	31.155	23.1792	121.986	12.2028	24.3154	43.7353	99.3795	3.94	32.8492	18.9547	21.7164	28.7728	6.21118	6.93659	40.9152	15.36	9.94922	16.6379	12.691	16.3498	14.6978	118.095	31.113	18.8016	19.9612	10.4793	95.2388	53.5905	43.257	9.0117	11.8038	12.9231	46.2049	40.7487	108.487	33.1357	30.7995	61.1939	40.9511
uce-2537	129.093	18.5885	20.666	23.4695	24.7961	14.9304	41.4856	2	21.5342	38.2243	16.45	20.6749	68.5794	21.2576	14.3665	19.4306	9.50299	0	20.2407	3.51502	17.8896	12.0104	0	8.38095	28.1653	19.7692	15.1433	14.3106	12.2065	20.3486	15.3271	48.2415	47.3428	22.8395	7.61022	14.8099	36.8324	24.973	14.3659	14.966	16.6564	78.4667	28.401	47.0186	106.788	32.5418	84.0892	73.2465	44.4136
uce-2538	131.141	65.5102	135.416	51.7433	80.9448	123.431	154.462	4.97893	96.502	117.766	109.792	40.4266	144.706	94.9771	107.046	141.018	116.969	37.7487	122.622	34.5257	74.1924	68.1655	64.2783	49.567	151.559	77.3855	63.3305	94.8295	57.4286	77.0072	32.618	146.002	102.069	103.471	55.9577	56.5873	156.701	135.443	128.814	55.5498	9.95114	128.975	75.4354	40.1637	130.243	70.6006	155.507	127.606	26.3474
uce-2539	109.263	96.8276	130.425	51.2835	61.1969	26.5822	167.087	10.1892	113.305	135.277	45.7516	34.0551	175.094	108.211	112.817	120.916	129.098	17.6185	115.432	51.5479	85.0868	37.7546	1.25157	17.9619	118.107	52.4886	26.974	95.6386	41.8998	46.168	29.4175	173.201	141.245	107.696	19.3609	52.6643	98.4489	127.618	87.7194	30.8662	19.9972	61.9838	34.7509	54.0754	125.57	19.2664	77.552	94.8441	41.5077
uce-254	133.44	84.7477	90.1907	52.7647	71.0576	29.1864	122.659	7.23133	60.6868	103.167	32.9442	33.2491	156.354	107.778	70.1072	90.9424	119.293	101.42	92.0169	22.4057	67.6208	30.0111	5.80153	16.5145	111.585	42.8972	54.5881	55.704	38.0828	42.8665	25.2506	133.745	150.186	81.3072	18.5158	36.523	131.912	75.4955	63.4366	31.5588	14.7709	100.922	96.9187	40.0676	124.864	113.465	98.4005	103.631	34.313
uce-2540	139.36	77.0191	84.5441	33.2	40.7681	25.3321	144.184	7.43966	106.683	133.339	53.9273	32.4017	162.672	95.5304	81.3946	105.221	123.469	5.7971	92.0521	23.398	74.3392	33.9144	26.584	15.6797	91.5575	55.5	47.1057	51.7007	41.172	38.2544	18.9852	160.048	107.554	91.4313	13.4032	24.563	138.49	91.3984	29.7707	28.043	17.0189	90.8538	96.9085	41.8098	113.769	99.9569	73.3728	103.616	56.2639
uce-2541	142.606	22.5472	49.2412	33.1395	34.6555	19.6307	69.4494	5.37654	29.0145	65.4491	27.1783	24.5273	141.941	126.399	39.5249	47.9275	112.663	25.9667	37.618	10.9331	17.748	34.3949	6	23.0832	74.8748	35.4414	27.989	34.5329	27.5012	30.9929	16.8167	137.249	67.541	43.5173	17.6187	26.6911	104.627	45.3836	46.8981	14.509	9.16226	120.355	104.502	35.2279	120.882	129.333	111.979	96.2846	26.3895
uce-2544	42.4424	6.45312	2.23457	4.54867	8.61714	4.5748	1.83262	0	1.34228	4.75983	8.19375	5.62869	12.9749	12.1625	1.26267	5.81053	19.0062	1.93103	1	1.0929	1.10303	3.13924	2.75728	4.69456	3.27615	9.30872	5.39695	1	6.49708	12.5417	3.18182	13.6364	5.46784	2.04511	1.57576	4.48523	32.4316	2.0137	1.47368	11.0265	12.7071	145.073	42.3919	19.2259	118.026	100.116	75.1961	147.786	20.7113
uce-2548	89.51	10.9246	13.2921	12.0238	5.80206	4.51866	15.7449	1	21.5931	18.6102	11.2447	9.90925	66.1063	10.8995	7.85915	11.7013	26.8625	8.93939	7.44741	3.80778	7.11795	6.68959	0	5.58511	12.9083	6.45983	5.09722	5.64657	7.27706	4.841	5.89809	46.8194	18.4126	9.4219	6.36571	5.70286	48.9926	7.69146	4.01325	7.93122	13.4027	4	21.2968	33.9452	95.9919	36.0912	34.746	41.1743	32.8138
uce-255	169.884	140.502	169.696	98.0848	119.063	99.0487	191.396	36.2943	142.714	161.591	98.1065	75.5519	177.973	193.044	159.939	156.428	158.565	36.8485	156.871	61.4952	142.405	93.4249	80.1808	49.1524	176.354	125.336	84.3398	129.876	127.016	72.6866	47.1167	194.737	179.565	140.251	53.7822	89.6571	142.178	165.675	140.167	92.513	41.8747	133.226	123.363	86.1272	188.658	127.73	129.826	149.394	87.2946
uce-2550	29.1452	6.41333	8.46789	10.992	16.5607	3.65854	12.6391	1.99351	4.99694	27.3028	17.9197	11.4709	30.6911	8.08411	1.88679	15.6239	15.8016	0	6.16254	1.12994	5.14236	4.525	0	2.07985	10.1193	16.5089	6.21053	4.38226	13.9034	15.1722	7.43731	27.7685	22.3739	6.68125	3.93564	19.1626	40.0688	5.33333	8.97834	9.06667	14.0398	1.75325	12.8839	24.0092	53.2416	2.37576	23.6316	17.7092	19.9083
uce-2551	152.14	75.4633	67.7677	33.8263	44.3453	27.2967	114.115	4.5952	46.5821	119.457	37.7964	33.0317	154.315	118.004	56.6793	94.8257	122.201	16.7832	83.1077	8.67719	67.3346	33.5986	0	15.4035	83.9634	43.1968	28.6762	40.2945	49.0326	58.5324	17.6158	148.969	151.315	60.3843	18.8548	37.8859	140.987	71.6951	76.7959	34.8632	16.1977	120.409	104.413	37.0707	115.499	106.192	109.888	131.912	30.9117
uce-2552	116.364	6.36218	4.36726	7.49558	8.5748	3.89119	8.65964	0	3.06601	8.08459	6.46945	11.244	13.0095	0	5.41265	5.35045	12.0333	7.60656	7.29518	1.70616	2.10169	8.83434	0	1.89062	8.26807	6.98606	2.10695	3.57529	3.61667	6.99492	9.20482	6.15556	5.93478	5.54603	2.96727	6.65705	12.5271	4.71687	3.40196	4.20067	25.4518	8	20.4054	37.3795	90.8591	15.0556	47.1355	70.2895	52.9548
uce-2553	99.1524	97.1836	105.601	47.3596	71.869	18.0145	160.122	17.381	96.1036	107.114	24.798	44.5237	166.111	102.211	83.34	124.495	116.998	79.1485	102.834	28.3685	91.5179	42.2554	0	22.1966	131.792	61.3667	38.1708	61.378	49.3157	47.2658	25.858	143.526	131.734	67.9266	22.7594	30.5988	151.882	104.195	77.1637	34.1959	23.4824	97.0327	96.2381	66.34	152.3	92.125	92.7416	120.116	56.0732
uce-2558	43.4686	5.13836	2.21053	2.92857	10.1884	2.67699	7.6478	0	2	7.96855	7.96429	9.37049	25.6048	6.23438	2	2	13.8481	4.6875	1.91694	0	4.44186	7.83333	0	1.32026	3.55556	3.46875	5.26506	0	2	7.02817	3.27044	13.244	2.93	1.61674	5.7931	2.93694	14.5093	4.88364	3.94702	6.49421	14.4937	24.7611	50.9946	40.6635	139.346	28.1744	28.6066	56.1342	29.9088
uce-256	176.739	129.204	155.049	66.6044	100.196	52.8231	205.432	16.6148	163.29	149.1	104.021	70.0674	181.921	175.391	151.564	143.564	148.704	64.537	146.994	52.8573	126.535	64.563	62.5984	35.6847	135.694	90.7836	62.0495	111.803	82.0637	85.3308	46.3208	153.229	170.43	143.565	40.9979	63.4512	187.431	157.811	109.075	85.6415	32.7636	125.803	139.276	69.4916	195.773	144.314	130.789	137.556	90.8681
uce-2560	146.437	114.446	175.192	77.6044	100.172	67.897	187.626	30.7215	155.06	161.865	78.9734	58.3583	173.02	157.182	157.822	163.464	164.424	25.3184	156.742	82.1881	135.99	71.4279	140.812	67.3642	177.3	84.6943	85.2532	142.957	76.5801	59.5554	35.2867	155.534	176.656	139.499	44.3796	65.1352	123.588	178.865	184.667	89.125	26.0618	137.723	127.796	74.7691	130.225	142.586	126	96.782	72.763
uce-2561	157.129	58.8256	71.452	45.703	57.3075	51.4392	113.836	13.3448	42.0363	103.962	41.6138	34.7132	133.45	113.768	46.8108	69.7347	98.4299	85.5907	48.9782	21.1981	47.0713	40.0378	16.8425	18.4791	71.0291	50.8355	48.664	39.3115	47.134	42.6187	19.8316	166.646	140.611	68.7035	32.6981	32.6106	128.798	88.8721	41.4709	43.7179	20.3914	93.718	98.1225	39.2166	132.62	117.536	112.045	89.536	39.1224
uce-2563	94.4622	78.3481	97.6745	84.7742	92.9555	74.4678	143.158	4.53346	70.6382	107.636	66.8365	38.6313	144.231	121.738	35.0039	73.0079	128.799	0	52.9472	29.4168	47.9405	41.8407	6.62983	9.02994	67.9385	79.461	38.1024	42.5804	67.2908	61.1548	24.0514	128.298	100.476	37.0817	56.4842	50.2541	111.225	95.6547	91.3995	37.5791	11.9678	134.093	28.9724	34.2061	158.922	41.2083	90.9675	88.9054	36.6512
uce-2564	121.5	105.117	94.9338	32.695	35.285	21.8235	152.223	19.1982	67.1092	128.952	51.9656	34.1442	159.091	132.939	92.0141	106.976	137.761	43.2237	99.5963	25.4089	77.8337	43.5124	0	19.1552	135.376	42.4881	35.4438	57.7095	27.5692	41.6157	24.2706	124.945	124.229	72.8513	35.4743	23.1445	118.832	96.8955	83.5031	44.3757	27.2058	129.841	47.0392	46.0568	155.95	109.775	105.219	130.038	51.0139
uce-2565	122.545	17.3828	12.3948	12.9552	32.0116	21.5848	29.1383	0	13.9699	43.3647	20.1159	11.511	89.9957	10.6219	10.3888	21.2877	27.3844	13.4609	15.8016	6.58701	10.0261	11.992	0	4.49309	22.6152	25.264	19.2607	7.71364	18.1239	20.4262	7.4498	43.7203	54.0508	19.1255	10.7352	18.7616	74.3094	17.9098	14.712	16.9106	9.55711	49.3306	32.5676	26.9198	99.2629	32.5582	50.5481	51.0455	30.4709
uce-2566	156.389	37.5317	23.2508	26.6553	30.3674	17.0084	61.5286	1.66205	28.5456	69.6213	18.4299	18.0611	130.381	105.156	20.8872	37.4821	70.4713	12.4845	26.0773	5.32988	17.4838	10.8829	5.82524	7.8283	21.7218	26.9023	16.5324	16.1905	12.8805	13.8545	11.9783	104.452	62.0596	34.8836	2.73333	19.6596	85.5052	27.0587	4.96354	17.6479	14.8995	28.369	78.4685	38.4613	102.376	77.9191	110.664	94.5348	37.0572
uce-2569	123.846	36.7257	142.055	86.924	104.928	107.076	158.199	20.5606	131.003	125.936	103.91	52.2994	143.629	144.277	105.775	148.982	110.712	3.65347	119.654	84.5164	76.6635	93.7936	1	93.06	143.832	119.701	86.7528	136.076	62.3043	118.672	28.622	157.265	148.751	137.049	37.6124	59.0483	118.935	162.862	171.699	83.3763	13.2399	145.147	82.2209	52.6575	144.481	85.1178	161.928	105.231	22.6672
uce-257	125.189	130.752	131.808	100.081	88.4974	65.6074	176.055	19.11	112.856	146.42	77.9689	51.5344	153.322	195.853	125.423	130.878	155.518	150.105	130.869	47.9175	121.016	44.4933	50.6053	27.2406	143.344	79.3111	86.4825	88.2745	95.6062	61.4569	32.5481	187.005	181.704	117.924	37.8838	57.7002	108.597	129.065	71.9291	91.5538	20.6975	147.593	104.576	50.804	113.855	86.5514	132.661	94.0697	43.2163
uce-2572	114.231	114.319	165.134	110.656	72.2582	70.1159	167.942	18.6048	139.997	147.369	89.5551	50.2217	170.157	156.587	139.841	140.165	141.062	112.076	143.893	96.7959	120.076	71.8922	0	46.4558	155.065	113.112	73.5686	136.192	81.3368	105.76	32.3532	188.328	128.641	123.46	59.4444	69.122	142.155	153.35	162.715	58.8708	25.5404	93.9303	136.86	67.7704	137.791	117.548	134.866	93.9864	67.813
uce-2574	112.116	127.157	140.761	73.042	91.2857	28.9759	187.711	22.4061	127.817	141.892	84.8086	53.3316	160.834	123.037	141.389	147.044	154.211	42.9143	146.126	55.5856	128.839	64.4906	0	24.3639	166.141	111.981	61.1855	98.5926	81.8854	65.8104	35.3338	179.289	139.282	129.149	46.809	56.7417	190.724	145.351	106.363	75.5591	29.9917	139.631	94.0304	60.0973	149.295	72.9171	134.651	154.422	63.7919
uce-2575	121.224	137.62	146.378	52.0813	77.6694	49.5556	178.989	8.17049	151.141	137.709	56.7556	34.0495	146.408	141.939	141.909	123.82	166.314	12.5	129.826	44.9981	112.242	33.5108	103.714	24.2706	129.823	64.1607	88.4938	95.9927	67.9738	42.3644	43.4554	156.604	152.849	123.527	21.8471	53.5699	168.289	125.546	51.0637	44.976	20.7557	103.596	65.3074	51.1496	109.218	80.4953	92.5603	104.02	65.7825
uce-2576	175.016	33.0545	24.8211	29.9425	40.4886	16.5791	68.0988	4.46724	26.6598	55.6041	31.6804	26.3492	122.198	57.0078	33.1823	40.5928	86.1429	18.4103	24.1993	7.77852	24.5145	28.8126	3.05344	12.9005	46.2692	33.0889	22.6396	18.7717	27.7749	24.832	13.1838	113.556	68.964	26.368	19.1593	27.8794	122.785	36.0596	21.2334	19.0784	17.8559	83.164	67.7049	47.0613	111.558	96.7951	107.92	108.433	38.414
uce-2577	157.323	108.49	125.663	64.5695	56.011	30.2636	160.905	19.1808	108.096	132.274	73.6679	60.6277	187.089	161.721	125.338	122.213	142.767	24.634	123.837	51.3348	103.476	44.2755	46.0038	26.6527	130.392	66.8138	39.221	86.14	77.2422	87.1546	33.54	156.542	119.61	112.675	25.1188	44.864	146.106	126.774	69.6427	61.7402	18.4649	101.974	94.1615	35.7739	109.288	101.766	114.205	118.541	51.3501
uce-2578	152.455	98.8722	104.678	74.5264	89.7178	71.3779	156.175	9.24551	92.5423	106.72	79.3756	32.9831	158.57	187.946	116.219	113.687	156.317	134.291	111.43	45.1388	97.1217	43.633	45.564	23.9849	121.143	69.7047	77.8735	80.7811	84.478	88.932	28.0012	166.516	136.95	95.8094	27.0752	46.2896	188.003	112.329	85.214	69.8113	19.8737	156.73	141.391	45.0407	161.768	123.229	133.351	137.551	43.1359
uce-2579	10.8696	16.1194	8.31157	3.97203	11.3042	4.25267	26.1549	1.88679	8.14398	18.6157	17.413	11.3459	51.0268	12.3871	10.7458	19.7467	31.25	0	15.525	5.55278	7.47059	13.7028	7.10429	7.40994	18.8729	16.7735	7.34667	8.12946	9.45982	12.2927	9.88382	19.6159	12.5197	12.5674	5.78723	8.74843	40.7237	12.61	14.7051	7.65532	8.99006	21.0526	1.56716	12.269	18.7088	9.90517	9.86816	16.4292	14.3358
uce-258	13.1549	23.786	29.196	26.1379	19.4793	10.2	55.035	1	24.4908	30.2211	16.2345	18.469	123.947	3.85714	12.9062	16	62.9114	33.0671	21.4083	7.99217	11.3781	12.3669	0	5.75597	17.1399	7.53913	10.6468	7.11716	15.634	10.2848	17.5046	107.781	51.4294	10.5096	6.85836	5.68611	52.6602	24.0152	15.944	9.26515	7.26812	125.522	11.4983	35.8159	96.8536	35.7039	48.4882	57.9307	35.6276
uce-2582	13.4897	4.08392	1.40845	9.30534	5.74016	0	6.47552	0	1.89474	8.98252	5.91429	8.39194	14.1678	0	2.46099	3.86713	12.1981	1.41844	8.47687	0	2.61189	5.29123	0	3.87132	2.9258	4.8125	2.52852	1.33333	2.08015	4.16292	5.45076	15.2533	8.47619	4.24476	2.30872	6.68595	7.0203	4.5641	2.82332	5	2.76224	3.97638	5.4486	15.7902	19.0916	1.59055	8.08403	6.7	7
uce-2585	108.321	50.0764	64.6101	53.6299	59.3079	34.7709	125.57	11.954	42.6942	110.901	32.8646	36.004	162.248	82.6689	53.4414	89.5272	123.902	159.448	63.0875	14.0373	50.7604	42.0363	71.3981	16.1343	104.859	40.506	34.1423	37.4902	43.3673	40.3006	19.7652	123.688	128.63	52.2045	32.0098	22.0588	110.454	54.6995	68.0329	28.6641	27.3836	105.095	107.74	58.4342	127.085	86.7136	122.945	118.656	49.9375
uce-2586	102.898	28.6561	25.0896	31.0958	16.3245	10.9833	47.1871	2.85714	23.0103	70.6958	14.4596	18.1896	124.609	1	25.9617	34.1367	62.3115	20.4651	27.6504	6.09513	25.591	16.4194	0	9.90625	28.9396	17.9019	15.5302	15.9641	19.7328	29.8287	10.5613	37.1353	64.2669	23.3799	11.68	13.6253	91.3699	26.7309	21.2938	9.10512	23.9314	146.298	57.2453	46.1184	110.914	56.796	80.6015	147.549	52.2058
uce-2587	87.3922	65.973	103.312	64.2651	72.3766	30.1008	156.34	12.0284	78.6523	103.188	35.5023	42.3769	152.603	97.7021	97.9015	119.477	109.726	31.8827	96.3636	24.8564	78.154	50.5716	25.9565	21.8499	130.279	53.776	20.3617	67.1387	47.1172	41.7345	24.7843	141.725	96.6546	80.8156	20.3122	51.0874	125.864	105.42	70.5412	44.8713	22.6128	106.014	55.5627	45.1515	121.668	113.493	77.4644	117.864	54.9323
uce-2591	119.52	119.042	124.923	43.5288	67.3825	26.0927	179.869	12.9981	122.271	142.431	50.278	45.0285	176.85	106.845	121.294	134.4	108.931	32.7448	123.137	30.3728	107.107	50.0887	0	26.5073	141.678	60.2613	43.1747	69.9721	59.3743	53.1553	26.4669	153.208	110.876	115.722	19.2936	32.1807	114.863	124.291	59.5621	35.0452	20.8438	106.981	103.77	39.1218	123.842	38.9969	61.8759	59.3865	44.1613
uce-2592	141.013	78.4711	114.113	17.8019	57.6581	8.61429	155.382	8.72165	98.729	122.731	30.87	37.2594	152.503	51.2979	69.139	81.2267	153.841	63	72.0516	28.1065	61.6547	38.0343	0	8.8956	103.65	22.8492	11.6641	52.3796	29.241	41.9883	26.6733	178.383	104.604	71.3402	20.5823	19.2466	137.053	116.254	89.983	26.6215	15.9899	9.35294	24.9593	47.6502	176.643	98.7438	43.9205	127.98	40.2954
uce-2593	135.192	21.6602	21.1342	29.7548	29.7546	35.7638	54.448	2.14286	19.9433	42.8815	23.6461	13.0665	138.651	47.5108	22.4423	25.501	68.8344	4.65116	21.6255	4.56569	21.8091	9.66405	0	9.93156	15.3554	32.6558	28.2231	8.51985	22.1859	10.5338	9.34825	100.384	51.3916	17.9168	11.7994	16.2009	91.0268	27.949	1.95122	9.93375	7.94518	62.6291	36.2102	16.3951	112.905	79.219	32.4309	45.1609	28.8475
uce-2594	151.032	140.382	166.228	115.845	92.044	145.754	192.268	25.0953	142.061	171.196	94.5685	73.0048	174.048	190.82	151.381	176.079	133.344	188.189	161.195	56.7359	123.144	85.3787	60.7665	41.155	192.601	78.3697	76.5985	127.214	79.2395	111.49	43.7916	208.773	134.695	143.58	52.7338	71.7356	158.856	169.965	152.137	66.841	34.0613	143.545	122.387	74.8567	158.818	149.446	155.965	119.277	72.1215
uce-2595	102.913	89.7073	106.975	96.646	73.335	42.5083	161.513	14.9126	109.434	134.525	54.9352	37.1553	151.698	136.132	114.804	124.069	107.419	26.4517	102.502	32.8566	80.3047	34.6005	14.9741	28.9362	101.401	71.2982	51.7978	86.2228	73.3189	75.213	29.7124	157.609	135.509	111.731	23.2614	51.6613	121.257	110.915	61.6013	66.5959	23.1241	99.0767	108.978	54.3408	97.3014	131.148	111.279	118.867	62.8871
uce-2596	178.183	46.107	85.7466	88.1066	73.9044	84.7173	150.741	6.39806	88.6783	101.443	94.8726	61.8058	155.689	101.648	47.7382	53.0811	73.869	5.73248	54.703	21.3053	58.3441	58.4664	7.75	46.1386	63.9059	110.932	77.9801	37.3111	69.2828	101.775	51.0664	147.423	101	86.4421	68.6875	98.5714	134.281	121.527	40.1419	61.9051	47.5299	149.028	131.775	75.4158	155.066	111	138.556	103.063	70.7948
uce-2598	152.313	113.146	136.843	97.2541	94.9294	63.6744	172.803	18.26	120.831	132.702	89.6519	57.8155	173.748	157.561	132.114	129.434	162.411	167.565	130.528	53.5506	114.814	54.7103	4.72441	28.6203	144.928	90.7212	57.3966	95.0783	67.1685	106.838	37.4551	188.487	140.244	123.036	44.683	55.3757	128.663	133.71	87.6263	68.6145	26.5012	127.099	77.0462	52.3797	140.554	146.549	110.188	98.3509	67.3301
uce-2599	136	14.2482	6.50465	29.9489	19.4901	15.7865	16.3856	1.02564	6.26793	22.8907	21.0278	16.7089	113.273	27.1736	7.46392	9.31013	34.2086	6.57806	14.0289	2.29008	8.50722	16.9178	4.97512	7.75258	13.8887	28.8801	15.1343	4.91413	16.5428	20.362	7.63383	44.5543	28.2587	13.2958	7.0042	13.9595	56.7245	5.90515	8.17079	12.7186	13.9835	102.503	37.105	25.4289	118.058	67.6734	90.1441	141.716	27.5753
uce-260	144.626	125.151	130.784	57.513	62.4724	43.4228	173.951	24.879	118.826	132.819	37.6848	47.3682	159.645	128.149	117.238	135.87	111.842	122.302	126.519	28.2358	116.056	54.7678	56.5172	19.8493	147.647	75.964	45.8661	90.0111	43.317	52.0827	35.484	166.835	143.819	110.373	37.1208	34	140.217	130.653	101.296	52.7123	26.8708	135.646	102.577	53.3444	140.216	78.8892	99.1531	127.997	67.5843
uce-2600	153.127	116.053	124.644	88.5995	96.77	76.1776	191.378	15.6914	129.887	135.296	64.2496	51.0016	158.551	159.669	142.659	139.531	154.143	1	128.619	27.434	112.455	47.295	4.62083	30.7269	122.665	72.4226	69.2513	88.6736	79.6747	90.4779	35.0392	178.153	151.524	134.592	49.5483	81.1807	171.788	148.923	60.5225	59.6905	18.0569	140.438	102.486	55.6917	99.1617	106.052	120.759	103.974	76.2982
uce-2605	127.262	118.852	131.336	108.139	116.696	53.3584	169.1	35.789	112.957	120.757	76.1882	55.6289	155.875	149.29	127.047	133.777	148.381	59.8971	128.55	61.0398	104.557	56.8747	60.5062	24.4777	147.282	93.9091	86.292	95.1358	92.5825	109.289	28.5816	196.176	170.146	104.531	37.4211	69.1603	132.335	137.229	122.925	93.6404	21.6021	124.586	124.673	46.586	140.442	134.623	109.533	127.545	49.7402
uce-261	184.243	153.132	154.347	97.9877	99.3084	24.3616	202.715	15.4631	134.663	163.809	77.7985	64.5468	161.699	165.293	142.971	156.797	191.059	70.4467	152.904	39.9655	131.829	89.1124	63.92	37.435	159.632	124.858	82.5618	105.354	103.583	90.0867	41.2734	172.064	121.79	135.401	28.7699	79.6813	162.06	148.024	128.45	67.3312	37.8374	123.475	100.203	90.0748	129.55	104.882	133.577	135.563	82.7094
uce-2611	125.092	129.592	135.619	103.552	113.103	52.1759	156.13	31.1492	119.146	130.667	72.371	49.8803	192.813	184.548	127.367	132.614	148.569	133.97	126.938	66.5039	98.4461	53.0908	74.1548	34.9515	135.855	66.6451	53.0686	99.7575	90.1224	124.059	36.2231	155.164	151.062	119.746	34.7317	51.6355	124.659	132.064	110.348	73.7575	29.2925	169.699	128.546	57.4929	123.205	125.726	118.02	121.347	57.614
uce-2612	73.9375	123.555	128.777	67.7425	80.3417	53.3077	171.961	14.0293	111.996	154.962	59.3151	41.9936	164.537	148.833	121.861	121.246	173.22	107.826	116.321	55.9096	96.1085	50.5103	19.6716	17.5471	135.916	84.6042	68.4675	104.261	88.3	51.0361	35.6883	168.589	133.891	118.614	30.7326	77.1208	157.609	131.034	75.6908	52.5684	20.6547	132.141	67.2853	44.9555	154.421	106.776	82.5952	129.722	50.46
uce-2613	146.755	114.388	138.929	103.327	101.429	93.341	164.134	21.1549	121.022	138.732	132.592	67.3319	186.53	133.397	136.903	129.338	162.246	164.419	131.874	51.5451	125.631	71.6101	53.9606	41.6984	140.885	82.8337	109.818	111.684	73.7156	101.731	34.3039	146.356	179.193	132.586	79.7219	103.952	184.654	138.262	122.262	95.3202	19.7085	165.538	95.2825	62.7183	147.789	113.403	112.16	143.779	67.7511
uce-2614	119.499	113.397	141.052	59.5917	51.8368	52.043	195.22	8.32903	131.847	146.53	38.4109	39.657	182.586	152.836	135.189	137.233	151.661	2.86331	137.503	35.2193	100.629	42.3747	0	18.917	135.53	58.6029	53.83	60.9904	47.4902	51.5923	25.4883	144.419	142.629	130.562	28.1286	48.0214	130.348	155.736	74.0826	39.3808	24.9889	94.9194	47.2037	54.8485	97.5349	61.823	84.2071	101.917	55.5482
uce-2616	100.395	69.2048	102.238	71.8478	72.9943	62.0138	150.556	12.922	130.421	116.483	68.8631	36.6285	165.616	165.452	122.106	120.438	142.423	128.512	122.548	54.5487	85.2075	39.4685	87.2662	27.1395	105.594	102.058	60.0891	99.7494	94.7346	66.3431	26.8104	188.567	138.748	112.029	62.0545	64.6453	151.364	123.853	63.4509	87.7096	22.7321	131.397	113.368	48.3565	100.972	126.442	109.466	114.584	65.6943
uce-2618	132.672	125.237	106.11	50.1407	71.5523	36.949	153.398	24.5924	104.722	145.423	30.7732	39.8711	139.041	122.281	101.829	111.694	129.677	19.0185	98.808	32.3886	90.4771	40.9121	46.5674	27.2991	122.361	65.7526	43.4132	55.3948	60.0683	57.2672	26.6662	130.209	120.044	89.9333	26.7057	35.8391	137.167	89.2236	53.5626	27.5623	16.6359	134.259	25.8454	44.4389	143.639	39.1902	77.1365	88.5599	39.5373
uce-2619	121.304	124.337	92.0976	83.4021	65.0434	59.2776	157.649	5.70825	95.8892	127.835	63.8429	36.6145	170.507	125.971	79.9147	108.238	130.165	27.5902	85.1266	30.0811	74.1366	36.5192	4.37445	15.3111	105.139	71.8413	36.6677	51.2077	52.7399	56.0814	22.7553	123.78	148.303	80.7443	27.9474	41.8548	135.453	100.908	48.5206	51.1256	20.8372	64.8264	52.2809	39.6999	140.207	86.3712	107.142	86.9955	43.7822
uce-2620	196.054	130.143	156.555	120.877	88.6105	76.7605	169.529	27.2278	143.651	126.148	105.319	67.1432	196.677	172.26	150.541	143.424	138.114	99.9173	140.706	59.8869	129.618	83.4021	1	37.7107	159.436	115.026	89.7712	122.648	66.0315	115.313	43.6365	167.335	169.557	139.481	58.8085	75.874	153.572	152.485	133.287	96.5686	31.7427	159.535	134.62	69.2622	165.225	146.424	143.065	164.949	57.047
uce-2623	116.386	126.682	135.621	82.2678	89.972	69.6614	172.575	29.5875	134.563	139.37	77.6035	64.7977	173.67	165.973	144.578	134.696	151.565	140.4	140.068	71.2067	113.265	75.1345	120.315	34.9178	140.603	111.548	81.0602	95.7765	74.3876	92.8158	37.2656	184.505	167.378	124.287	52.4576	76.0918	156.222	151.073	127.116	91.026	34.3436	166.285	131.33	68.1273	138.882	98.9461	106.667	87.4448	69.054
uce-2625	11.494	6.73407	8.43107	4.05941	6.49371	10.8922	15.1444	1	7.44201	18.3851	7.56358	14.0503	48.4767	9.13706	5.67431	7.67834	9.26331	0	5.88621	2.17135	10.0635	13	6.85714	4.76586	10.0349	10.2472	2.75073	6.74595	4.42442	7.03419	6.80543	26.1687	20.2691	6.58057	4.16788	3.96287	26.7068	8.17287	7.91041	4.67241	10.3786	29.039	27.1224	17.7396	46.6612	14.0374	13.7104	27.8471	19.5646
uce-2628	95.7209	7.33993	7.67403	8.67773	13.949	6.1018	18.8536	3	7.17452	10.9641	17.7004	12.6464	81.2983	3.97531	6.40055	6.14088	35.1541	13.4321	8.14365	4.79021	7.56803	10.2459	1	6.57735	11.7514	13.8659	8.01423	5.81443	6.34708	9.55603	8.21547	45.6747	17.3274	4.53039	3.2783	11.6038	35.965	4.74586	5.71823	8.19466	15.7072	35.2394	54.9583	39.6768	137.377	45.3849	66.2682	81.4674	37.5387
uce-263	52.4111	21.4225	18.3926	12.9419	17.1437	10.4661	41.7746	2.17694	12.9033	25.103	9.45484	13.0246	97.9303	18.966	17.2799	28.7341	52.5389	7.40678	21.8094	6.82472	22.878	12.5943	0	5.53908	19.6514	15.3631	12.1265	6.79492	14.9544	10.4444	11.7059	62.6113	25.1918	14.8618	9.42105	15.1232	61.6382	22.812	6.17077	7.36014	11.3081	82.487	22.475	26.7342	78.4944	16.9842	46.1207	68.3226	24.5863
uce-2637	73.3231	48.8714	56.434	14.4598	41.4217	16.9474	126.807	7.72123	52.8811	54.0222	32.6935	34.7088	126.336	8.35135	29.8063	36.77	136.033	8.69048	29.732	13.2121	41.0691	30.4531	0	10.8651	37.1116	26.8172	15.9058	18.1834	24.4395	35.1061	18.9072	163.774	114.555	30.6904	12.1271	10.3497	143.477	60.8478	62.228	14.9284	11.0578	45.7853	31.3769	31.7395	99.3873	38.5486	38.0617	81.1092	33.1319
uce-2638	68.5524	34.4874	37.807	48.9705	80.2902	49.5815	147.273	17.8752	35.7535	120.469	68.0522	80.6302	160.777	141.878	156.272	134.407	146.819	139.585	127.787	99.7771	139.847	129.856	76.1183	103.031	156.946	51.3138	95.7687	108.495	70.8236	55.3161	119.711	160.988	154.359	45.3534	11.1004	40.3135	128.783	137.35	15.6119	42.6704	45.6509	64.372	82.3338	101.2	63.1586	66.2446	82.3923	75.3579	30.4989
uce-2639	145.796	147.258	139.423	79.8293	76.9381	82.6735	175.415	40.5849	119.476	147.068	85.8698	56.2895	176.089	164.654	139.25	145.204	163.302	156.79	137.553	43.1972	118.49	75.548	169.083	30.4361	165.848	96.5925	73.2294	96.2151	81.036	97.3234	46.4144	174.457	167.646	121.546	61.8081	70.4394	163.678	149.877	131.088	80.6699	20.6509	107.837	92.5874	49.8768	141.644	126.1	107.421	122.259	60.8403
uce-264	100.584	20.1937	15.0023	24.8926	29.8262	81.0541	20.4257	1	16.5306	34.8205	37.4104	17.5293	112.903	31.4276	13.205	19.4595	35.8229	11.4752	16.7523	2.7814	9.36878	21.9505	0	9.95045	24.1599	28.1964	14.4965	7.99267	33.8037	14.8348	14.9369	77.2663	38.4351	25.7613	21.1667	40.9053	56.3109	22.9347	5.57798	21.2763	15.1847	53	26.3206	35.2455	128.712	62.9578	96.3551	41.1228	27.3514
uce-2642	163.881	121.937	144.041	127.42	89.8223	61.3079	171.422	31.1807	131.442	138.319	120.195	71.9839	187.746	181.86	132.017	136.557	181.118	160.452	138.936	57.5332	123.766	71.8734	73.537	34.394	146.18	90.6289	86.7564	110.014	93.7752	123.349	64.1276	158.713	149.524	138.491	47.8703	90.2464	177.126	140.14	108.081	113.294	34.6831	157.367	148.727	60.3521	135.6	144.862	134.389	142.052	64.7333
uce-2645	130.804	91.302	93.0273	42.0241	82.3341	43.8595	166.364	12.7634	107.55	144.879	50.2556	34.566	157.882	90.5197	90.1244	106.642	156.052	86.6899	77.0182	33.4381	67.3171	37.1381	7.68489	26.2657	127.07	84.6282	65.6347	92.1168	60.7587	35.0201	20.6783	173.188	157.666	101.693	25.9255	42.6599	134.856	119.238	72.1973	50.4269	11.1332	58.4197	104.023	41.5068	101.739	64.4486	107.205	85.4714	44.8437
uce-2646	86.235	31.9591	34.6376	17.4739	20.1	11.5255	78.6895	7.19948	25.0432	55.5531	13.2651	14.5174	116.992	32.2923	32.6991	43.0189	32.1031	29.4144	36.1162	8.17284	25.9096	15.422	5.91176	9.63931	48.7624	25.8328	17.8418	16.2705	17.0597	14.1016	14.2154	90.2464	64.6617	36.2513	10.9414	24.4097	54.3214	48.2291	20.2479	17.3467	12.8532	59.1632	36.2576	35.7983	99.6848	37.3394	67.553	102.489	40.6719
uce-2647	102.41	126.198	139.736	105.839	93.6802	102.778	168.848	21.1989	129.936	133.032	101.556	50.7351	201.388	138.051	139.914	137.986	160.297	92.3993	133.83	53.2483	117.828	63.1295	0	33.4191	145.421	92.5633	95.9399	98.6476	111.647	120.68	31.5582	204.763	155.423	121.446	35.8308	97.1209	155.698	134.594	122.487	97.8046	27.4243	143.839	107.289	50.2178	151.72	124.783	94.1031	143.843	55.8231
uce-2648	123.593	87.1182	108.289	47.4286	53.2653	33.5255	166.046	7.83026	90.9823	129.691	48.7751	31.8641	157.94	131.043	107.935	126.682	152.036	51.5913	112.911	22.7821	58.0735	32.5848	0	18.321	131.287	88.7179	34.7734	62.9243	47.194	43.309	27.651	160.806	125.553	96.3144	16.8992	58.1619	161.442	113.259	81.5699	34.9503	13.026	79.9821	49.6923	35.069	108.249	80.6167	88.2096	73.9778	37.7339
uce-2651	135.95	34.9612	48.4316	42.1299	37.6779	18.1433	108.956	5.94841	56.727	106.997	40.3894	21.4797	176.136	71.9512	41.2577	76.9415	115.281	22.5	44.9356	20.147	49.616	27.9233	11.614	12.9356	76.1779	60.633	18.3714	26.0584	43.4629	53.1512	10.6365	130.168	81.3496	55.7899	20.1742	27.5248	147.303	51.9693	28.5561	40.5515	14.8516	73.3551	36.7947	32.7991	88.877	84.8099	95.1121	96.0371	41.3413
uce-2655	53.9562	61.489	111.494	30.1835	81.042	26.0179	151.581	15.7716	99.1117	111.496	57.4251	29.6512	167.134	56.0134	37.4508	63.8614	132.136	41.0952	50.7513	27.8818	29.2957	39.9429	0	8.99117	80.6801	33.8456	22.9119	46.3986	32.384	29.8278	22.1594	169.794	117.004	48.429	27.3571	29.6497	121.969	91.004	69.8618	28.0163	6.08046	56.7994	27.6685	35.5338	121.412	36.9593	64.9288	77.5859	43.2376
uce-2656	69.9774	20.3797	8.37342	10.589	22.9209	11.995	34.346	4.08582	14.0443	32.9536	13.3401	22.2616	93.7067	4.52874	15.4198	20.4283	35.1855	0	19.3418	5.30769	15.2384	17.9684	0	10.0381	17.4388	22.5707	4.96324	4.5966	15.6654	16.4866	8.90717	37.9241	28.3966	16.7173	3.94485	8.98254	65.9355	11.5717	13.8901	14.795	17.038	40.9496	7.71467	25.9262	88.8451	17.2455	43.1779	44.2738	23.6224
uce-2657	121.457	43.215	45.3366	64.837	49.1116	33.9624	89.8458	9.34579	36.7383	59.9505	82.3454	31.8681	161.567	86.024	34.4484	57.1726	112.149	7.57724	48.1457	13.0658	31.2857	27.5988	10.856	16.3105	42.0325	48.9545	52.6054	37.0717	35.3062	51.5938	19.4074	159.997	109.394	54.0511	32.8604	64.8318	114.462	53.4653	26.103	41.4045	17.365	106.382	102.754	33.8246	136.02	73.0038	145.593	90.1775	36.2786
uce-266	112.076	102.896	100.455	85.6686	74.6857	84.0377	153.284	18.1756	91.5728	128.422	53.7042	42.0225	171.032	121.229	117.605	109.038	135.841	15.2672	107.898	30.505	102.248	42.4155	1.04712	29.9172	117.938	95.651	36.1978	62.1707	80.6328	82.3811	31.1609	152.087	160.599	97.2437	26.0578	63.5588	136.827	100.623	60.7915	59.8913	18.8875	167.144	88.2296	39.9926	120.51	136.508	127.74	100.752	48.2167
uce-2662	142.454	79.9217	92.2857	40.2535	68.7896	30.0348	156.872	30.3884	71.2215	134.197	53.3704	33.2564	155.902	79.9155	76.7087	100.852	128.092	113.573	82.2957	17.6951	63.2208	28.0549	13.7759	15.9776	88.2376	71.5395	37.5839	59.6071	50.2322	74.821	21.3951	149.209	116.896	92.2885	27.8877	45.7	152.262	85.2074	48.5669	34.5231	22.965	109.897	90.7178	55.7655	128.357	123.058	106.192	93.4952	53.6319
uce-2665	34.9779	29.2059	11.7382	22.1418	21.3097	18.2846	37.6359	2.97484	18.4529	54.3514	9.55591	15.1105	126.036	44.2574	20.8623	25.1479	49.0846	34.9828	27.5199	7.82599	13.0653	12.7073	0	10.2925	27.7192	25.2197	16.3773	10.3769	13.8976	17.8516	11.1232	77.5337	33.0633	14.1616	10.1705	19.3098	76.3984	15.9964	6.70652	13.7132	5.3049	26.1875	18.563	9.97222	56.3577	11.299	23.1145	20.8581	8.04197
uce-2666	132.736	15.7765	26.3611	28.3926	36.1488	41.2512	44.8483	4.98198	12.7863	49.0278	37.3652	16.4915	129.097	55.5993	27.0256	34	134.746	23.8653	17.9487	5.20245	28.8547	19.5406	6.90583	10.6537	28.8329	55.1154	22.7937	23.5365	26.2199	42.1544	16.7927	140.284	81.3646	16.8654	14.826	22.6259	119.312	36.3769	8.52727	21.0986	6.53509	115.539	28.3208	26.7011	134.993	70.4688	101.292	83.2126	37.1859
uce-2667	45.0855	3.36226	2.39032	9.0037	17.4677	4.96186	9.13584	0	3.87048	13.3705	10.1033	9.13782	31.8742	1.72973	2.44262	2.85312	5.28634	0	3.98769	0	5.12428	9.0209	0	3.60943	5.9472	7.99359	7.27004	2.60699	9.32659	6.015	6.90671	18	1.11111	1.89968	8.17992	10.8882	20.6203	3.21239	3.1831	9.249	15.2688	21.1947	34.0048	29.0405	101.972	33.7679	52.3526	75.8038	19.6763
uce-2668	134.689	92.2172	123.982	53.5061	69.4433	39.967	147.051	10.3962	137.689	124.31	57.1953	53.1881	177.08	108.761	100.125	115.525	164.025	3.7037	115.76	50.7104	90.9815	48.2861	27.3678	21.4738	131.367	82.0921	50.4632	85.5425	50.3419	55.7692	29.5232	151.55	150.157	134.953	26.4931	49.2796	145.841	122.387	54.8714	50.3199	20.5866	116.819	79.335	53.7034	135.643	86.6277	87.5957	87.5513	56.1516
uce-2670	135.974	133.092	117.768	38.6844	39.2795	29.5571	176.048	15.9251	92.7802	163.649	26.5967	41.9033	171.092	59.4951	106.694	129.314	115.556	27.5087	123.225	28.0034	74.5772	40.1762	4.81026	15.4043	139.805	47.5816	33.9126	67.2028	30.7038	28.096	24.1232	137.449	153.778	104.641	17.2874	35.1701	137.34	118.549	95.6599	20.5125	21.092	121.233	39.6159	37.6333	114.551	28.8937	56.8148	59.4665	39.4275
uce-2671	138.146	131.414	140.359	112.359	83.527	96.8421	180.92	19.4308	143.649	144.871	96.2908	67.1861	188.926	167.542	145.967	140.55	109.633	96.6353	136.832	46.7888	111.327	54.2	8.71533	33.7092	144.86	86.1845	67.4617	103.87	87.5077	74.7299	25.0717	175.697	170.534	131.541	35.6517	70.1871	156.436	152.368	86.3236	91.2874	25.0564	94.7006	78.1203	55.389	119.355	105.573	152.735	143.006	56.3876
uce-2676	134.538	143.332	161.794	61.2793	59.3143	51.4	221.996	12.1311	155.553	204.772	54.0315	64.0168	184.34	115.185	161.412	171.028	135.238	119.777	157.573	47.0519	147.033	60.5706	0	35.1169	162.985	83.4085	51.4083	79.2299	60.8564	55.7834	45.9536	171.812	131.251	156.061	32.0186	36.2687	128.324	173.032	59.9228	41.1693	30.0996	180.27	70.2008	68.9852	153.231	92.9576	98.6785	106.142	64.603
uce-2677	44.4729	2.825	9.48476	2.29545	6.32704	1.48168	14.7147	2.20652	6.68698	10.1586	9.74286	13.4404	6.87226	5.775	3.13296	6.75	6.90873	0	2.45492	1	1.20482	8.46518	1.22699	1.97977	5.08033	7.99517	2.04615	1.69578	1.78761	5.08397	7.28657	13.9749	3.24862	5.69252	3.58442	3.65	33.4657	6.71468	6.47091	2.83333	8.10249	0	8.12355	38.5097	62.4258	12.3502	25.4807	28.7164	29.1828
uce-2678	24.3333	6.5	9.47464	4.40625	4.51807	10.0373	6.61957	0	6.09137	12.9529	7.47345	3.625	26.7355	2.47701	6.25	3.88043	3.43478	3.36134	3.45652	1	3.99537	5.81522	0	5.5625	4.94928	6.2428	2.69333	2.36458	8.81818	2.97196	5.16667	12.0582	10.0271	8.47464	3.42405	3.39674	14.0751	5.87319	3.732	3.51402	15.3007	46.5962	10.6886	44.1268	84.6495	17.114	41.4865	76.7565	40.8478
uce-268	63.3382	84.4351	87.8437	39.3844	40.8899	22.9883	137.242	4.4791	86.0956	100.807	35.7736	33.7759	140.115	92.0932	59.5664	89.3342	113.089	43.951	83.9274	40.007	78.0636	40.9486	64.6866	21.7685	123.471	35.3049	35.0745	78.1142	21.5057	30.355	20.1336	165.059	107.365	90.7915	13.6803	23.5423	121.356	93.2796	78.949	28.4459	11.2533	113.318	42.5057	43.3647	86.5086	70.1396	76.5029	89.1432	45.1099
uce-2680	127.173	90.4994	102.602	26.7132	47.5371	8.55745	153.496	14.8342	82.7699	106.713	48.755	35.5554	170.949	166.705	96.4166	116.311	152.044	63.9632	111.549	40.8944	89.3995	38.0858	0	21.1799	123.314	36.9899	36.9503	68.2503	35.5845	43.429	29.489	194.126	159.399	115.039	25.8545	45.8293	137.752	133.319	83.1907	35.5523	24.9446	59.6171	31.429	35.891	89.618	45.2083	82.7407	82.4249	44.9164
uce-2681	101.617	4.98144	3.11329	8.71552	16.5113	4.14815	12.2804	1.62842	4.12641	14.3684	5.82258	10.4989	28.2718	0	8.06087	9.45098	3.81098	1	8.57859	1.14286	9.79054	12.1978	7.04225	5.12065	9.98478	7.92937	6.49765	4.38037	6.96327	8.7644	3.62381	12.7321	14.6693	5.02513	4.41333	9.13086	26.7976	5.06588	3.66114	4.02415	21.0697	53.5487	11.0619	42.0826	116.051	44.5863	44.0882	67.4679	40.0065
uce-2682	132.073	122.162	119.98	43.9459	33.2424	16.5615	158.768	25.1688	110.513	131.288	48.437	42.8055	166.011	105.658	112.202	115.188	120.394	60.8679	118.303	32.9601	105.939	30.4879	0	15.9566	141.232	62.8954	40.75	78.0716	61.1765	38.0035	23.5252	147.363	113.329	102.134	29.7672	54.8861	119.774	114.788	52.2421	41.8279	18.6999	54.4755	20.0765	48.0241	117.027	10.0231	81.7252	126.123	55.4896
uce-2688	124.567	22.8836	35.6781	26.6241	22.5649	23.892	51.8784	3.09972	25.6055	59.1541	22.1704	29.1654	146.74	50.4917	28.0342	46.0372	82.1567	0	41.9247	8.4493	29.2038	29.1678	7.54717	13.2308	42.5702	43.2313	30.9443	16.3534	24.4932	35.5048	16.0529	119.528	99.017	31.3596	10.5127	16.024	129.674	33.3031	16.0205	24.2406	18.2123	103.185	73.169	44.3596	112.233	115.845	80.2665	134.552	44.9418
uce-2689	104.696	127.798	134.473	104.653	101.74	63.6341	167.954	15.9175	122.594	133.247	82.84	51.3794	186.777	148.597	122.303	129.386	114.009	141.095	120.844	53.2407	107.656	46.0218	104.107	27.6279	147.082	95.0821	60.5261	73.4122	95.0735	110.913	36.7126	167.545	180.655	123.358	32.5386	91.7009	141.162	141.275	53.1756	87.043	23.1005	97.3085	100.629	42.9923	152.05	106.042	78.2738	143.332	59.8294
uce-2690	100.955	22.681	21.2156	26.6419	26.9349	22.6025	36.4744	1	11.4907	26.2719	21.3024	18.8051	96.7658	58.3869	20.2626	28.7504	56.5679	9.51235	20.4491	7.38568	19.0901	13.3812	0	9.65643	12.3846	28.6454	16.6103	12.2054	16.9343	22.5171	12.0926	117.852	31.7768	21.8598	10.6744	19.196	137.323	21.8438	15.3776	21.0959	14.5055	36.8568	48.089	36.6479	100.611	66.3628	64.394	70.5143	29.0119
uce-2692	145.836	6.16798	2.19325	6.46237	6.29894	4.36818	6.76765	0	4.47792	12.2913	8.06094	7.55309	64.2972	6.34921	3.7506	5.57674	9.94902	0	3.67254	0	2.31014	7.80841	2.9913	7.99213	8.01951	5.92027	5.54	7.11911	10.3688	9.99115	6.17084	36.2857	22.6875	5.92483	1.92203	8.93593	15.9299	6.75626	3.10078	9.39732	14.0979	37.4797	41.0091	32.6287	84.9429	57.7865	78.9718	60.6819	42.221
uce-2693	13.7572	6.67062	4.81232	5.19291	8.17308	4.12245	11.6745	0	4.09384	19.7214	3.92605	11.7331	28.1111	5.96053	5.36657	2.75073	19.1957	1.86916	5.25952	3.125	3.79921	9.35484	0	4.56176	6.07375	10.2991	3.91085	2.3027	7.85714	14.1451	5.79586	10.0274	8.84058	6.17889	1.92268	11.3471	31.0246	5.26316	1.18672	7.49223	5.1735	7.44167	3.51639	14.7038	27.9175	11.5823	9.33624	16.7766	8.73021
uce-2694	35.0381	47.2938	32.0113	18.7722	13.9118	11.7012	54.8472	5.93947	25.7544	79.9189	13.4175	23.7075	110.746	25.3347	23.817	45.2113	19.2216	3.8835	29.2094	11.6698	23.8019	18.9528	0	9.94094	44.8038	17.0372	9.97338	16.1742	12.0323	4.10734	9.54649	36.9286	37.2437	31.366	6.02913	14.2689	93.8622	27.5075	26.9094	8.6195	17.6226	15.3643	27.5815	33.9491	61.226	11.4959	24.8766	24.6941	44.8642
uce-2697	97.8164	44.4849	46.9649	14.5526	18.4596	17.6705	86.3968	6.58475	33.6105	101.086	13.9268	27.1307	120.243	19.6581	41.4978	50.5081	118.715	0	50.3771	15.7138	35.593	26.9692	4.89706	14.3348	65.0644	29.1784	10.6154	19.2709	15.0148	31.7782	17.7141	107.931	81.3081	48.6984	6.05607	13.3846	105.005	44.0102	32.4246	13.3855	15.7803	31.7285	24.0054	31.858	88.3887	36.0289	67.3549	89.1038	33.494
uce-2698	139.641	99.2295	136.223	60.6613	67.4101	120.485	162.683	24.2517	119.567	123.73	91.9013	60.2708	202.184	188.619	129.716	140.629	192.978	73.9535	133.24	76.5495	116.139	66.2059	67.0246	34.7283	144.774	88.5517	100.144	102.988	69.1214	119.838	35.2953	180.727	186.299	119.303	61.3414	111.498	145.322	137.957	117.726	69.6578	28.0784	181.265	96.4136	58.2779	187.545	89.1734	125.064	117.18	62.1685
uce-27	119.515	135.406	142.993	42.5122	49.2356	26.7883	173.38	24.3437	123.421	136.986	48.1915	45.3241	200.322	112.149	134.893	133.844	144.454	34.8528	138.3	51.9015	110.342	39.7616	135.213	20.4657	138.886	41.2285	32.4523	85.7419	56.3521	49.8205	33.6222	163.463	116.42	125.445	21.1263	32.7197	171.832	138.924	65.1389	25.581	31.0085	187.173	71.103	55.984	126.455	105.637	136.929	89.9611	60.0396
uce-2700	51.2145	133.488	135.173	48.3959	47.5246	29.2804	164.149	19.8482	115.817	142.138	38.2826	63.4842	145.113	163.8	113.398	132.876	137.884	129.477	123.322	49.9591	108.34	58.5572	111.249	31.5151	147.776	71.3739	40.7278	95.8484	44.3714	39.7812	29.2679	165.023	175.781	107.695	24.0917	38.3737	136.602	129.025	133.623	38	24.1711	110.41	60.5822	53.6501	148.388	89.8279	80.2278	72.2584	54.7472
uce-2701	139.957	133.894	155.851	98.1851	103.12	78.8994	176.776	12.0828	146.568	152.155	73.6746	56.3199	151.924	156.256	150.741	149.032	150.108	118.593	143.631	75.6733	123.8	92.5237	24.4226	46.5609	164.22	100.406	82.0265	128.775	76.9162	91.8436	34.6983	192.643	168.422	135.402	48.8019	75.1651	159.28	170.363	127.935	80.6956	23.8919	110.603	82.1954	62.4952	124.041	152.59	123.048	114.951	59.0196
uce-2703	161.395	102.264	137.445	53.8352	80.7339	41.4518	175.707	35.2617	127.551	137.127	57.6425	46.6139	172.206	83.4847	132.235	121.554	166.161	0	127.823	45.3047	95.5571	45.4742	0	30.8376	129.031	88.7571	54.3121	102.114	62.131	74.8807	35.6028	197.577	147.543	137.78	35.3778	58.6267	140.762	151.422	92.9802	38.4664	17.7372	105.706	55.0877	47.4207	146.623	109.055	90.7155	53.8714	42.4249
uce-2704	118.071	79.8247	86.0381	73.2578	77.4643	49.5204	146.781	6.59308	85.498	106.867	51.5304	26.8742	169.734	156.287	83.418	106.081	112.467	61.7928	93.443	16.3427	60.9732	30.0154	2	14.7448	111.801	47.5012	33.8442	42.4885	34.0536	40.3634	19.5281	150.443	116.197	77.7408	23.8385	41.8869	110.94	105.005	63.6782	29.4646	23.1111	138.052	126.234	41.0584	111.021	149.233	107.421	87.6973	46.5928
uce-2705	144.042	88.6455	114.914	71.7903	67.7299	40.921	157.211	11.9681	81.1644	115.903	60.4459	24.9389	146.015	186.619	96.66	100.664	153.69	14.1993	100.645	24.6871	88.9502	32.4491	105.128	13.1009	104.909	110.71	54.376	61.477	78.7634	85.1066	19.6316	136.873	141.434	91.0256	44.1524	55.7877	147.799	107.969	30.9776	49.6	16.6758	132.751	78.6395	25.4919	108.514	83.7695	84.9614	92.1486	30.5143
uce-2708	103.413	112.032	100.649	36.0356	35.035	13.6255	156.568	11.5501	73.514	134.891	37.0682	41.3995	161.413	158.374	65.0177	113.265	117.678	131.54	112.375	22.5418	93.0025	39.9706	2	23.5054	129.02	52.4177	32.3363	51.348	25.6837	56.1528	24.9658	109.221	138.662	86.4139	15.7135	34.9498	120.404	103.705	67.9628	23.1206	17.4933	112.917	29.6307	31.9288	108.876	84.6345	67.1176	95.7213	36.3581
uce-2710	166.262	105.265	109.492	66.6193	123.452	69.4984	158.624	22.273	92.1336	122.946	71.4005	34.7987	180.268	142.802	92.5486	116.637	102.678	34.9224	106.333	32.6005	88.2612	42.9739	19.2016	15.8036	130.532	68.8937	31.6632	71.652	81.0055	82.5402	30.2385	141.178	126.415	104.096	48.6273	79.5943	164.794	117.702	97.5209	58.8294	19.8276	147.992	83.9917	36.5006	148.202	84.8914	111.562	79.733	35.1554
uce-2713	140.252	76.7617	87.6787	72.0846	89.5171	18.6133	160.355	13.9717	65.5154	113.908	65.6413	38.2993	146.775	166.932	80.5596	117.158	125.944	48.097	100.369	21.492	86.3034	45.6872	62.8462	16.8696	91.2436	54.7053	50.8962	63.6282	63.1564	75.65	22.1691	173.202	131.734	95.882	23.3368	55.9474	110.066	107.44	51.6602	58.4963	19.6733	95.6211	100.079	45.8461	141.736	100.168	115.279	121.188	44.2231
uce-2714	182.966	140.65	146.499	90.1235	123.028	41.3728	198.461	31.8999	135.534	152.353	80.3069	56.958	147.703	150.706	145.202	154.925	177.685	109.084	147.436	45.7562	119.76	54.8306	160.08	27.7752	167.099	108.7	71.092	92.9215	101.541	106.168	38.5129	166.714	157.077	131.077	50.3564	90.3214	147.652	154.9	134.459	84.6715	30.3446	176.097	107.159	58.5176	142.331	146.679	114.415	104.46	70.8986
uce-2715	0	5.16761	3.63713	1.41259	3.06272	3.7235	6.78977	0	3.45739	6.29139	1.69898	5.22443	4.67953	0	3.81529	10.8011	8.69565	1.48148	8.80814	2.01176	2	5.55271	0	5.00852	3.77124	1.65766	0	3.90962	4.77119	1.57812	2.4564	0	2.13245	2.31481	0	3.57071	11.396	2.23795	6.67045	2.3125	13.0483	0	1.69748	21.4432	23.3885	3.78824	10.4286	17.1203	25.6761
uce-2719	101.014	16.3356	12.0065	19.5268	17.516	7.03716	23.0781	1	10.9262	22.7935	9.509	13.1106	91.2609	11.0965	11.7223	13.7965	25.9134	12.6761	15.2798	4.16667	11.1931	10.7137	1.92308	6.99246	19.2239	14.5812	17.8013	7.11321	11.0054	16.9565	8.79348	51.0408	34.4441	10.0456	10.8071	15.6259	79.8309	13.6768	8.21564	11.2135	11.5662	108.695	26.5685	35.0672	125.745	27.9426	62.9934	74.7101	43.6941
uce-2728	180.824	71.93	127.627	97.5534	113.424	123.714	104.376	33.4881	127.519	121.316	131.238	69.7822	167.55	172.141	67.9204	115.154	177.825	45.5279	58.5247	103.745	41.422	73.1992	9.21459	60.1846	124.546	103.322	122.484	150.795	103.081	122.897	29.696	154.615	149.889	119.089	66.7794	121.718	163.455	129.168	138.367	114.471	27.3878	129.568	95.8734	74.7095	154.258	138.225	125.862	126.848	49.1203
uce-2729	147.531	145.248	144.181	114.73	83.8562	121.784	173.356	12.6527	121.245	145.145	109.923	53.3725	189.875	118.097	142.788	135.481	172.067	100.765	131.134	57.9249	110.785	63.4567	135.126	31.4418	149.747	79.7207	105.912	95.6663	81.6304	89.7435	51.7115	185.488	188.884	120.425	90.2282	83.7191	165.826	142.887	95.3774	82.2561	31.7566	122.09	90.1833	55.9943	155.927	131.303	95.5124	103.395	73.1647
uce-273	102.262	95.5487	111.042	42.0295	85.0467	22.8414	153.356	5.66972	109.308	125.74	55.7728	43.871	142.758	161.062	56.1855	79.9327	118.663	152.475	61.0046	32.0381	42.5495	39.4742	142.984	9.11111	88.3641	57.1623	43.4078	44.7131	62.5455	50.2565	28.1064	144.354	140.08	68.5175	37.4048	34.4259	176.529	116.5	96.4653	30.046	10.353	165.665	39.2179	42.3088	156.916	129.49	90.3804	103.705	50.9461
uce-2731	15.7778	6.96305	8.85307	9.15417	18.1053	6.57647	19.761	1	12.989	12.1689	13.246	19.121	22.5619	9.35577	7.16228	7.74123	13.6085	3.66972	7.80921	1	9.63801	13.5	0	5.373	10.5	18.1785	7.91667	3.4188	9.16138	9.67532	7.73465	38.9779	13.237	5.74766	3.62909	11.1404	41.6503	8.29386	4.37671	4.1358	6.95694	11.8651	4.52857	17.5263	69.44	10.5667	15.9062	25.3822	15.0951
uce-2732	159.922	105.761	114.781	99.5214	106.637	45.7668	164.932	13.1119	149.139	187.558	85.4064	39.0877	203.481	162.632	113.786	133.663	140.754	114.89	105.251	40.4458	95.3952	37.6175	53.2188	23.6718	138.802	66.5267	46.5732	95.1961	100.554	70.4478	25.7765	193.036	177.797	120.714	50.727	92.9037	144.681	122.097	97.7317	79.7667	23.5852	106.011	103.328	38.7937	127.357	84.6723	120.51	120.769	56.6562
uce-2733	163.565	92.7397	112.08	81.7123	88.7925	100.104	151.619	17.4026	89.8671	129.671	69.2518	36.735	164.983	145.608	95.7578	115.964	129.18	50.3244	106.781	53.7712	90.9836	43.8074	161.876	24.5425	143.275	90.9155	62.6918	68.4698	87.1784	64.0916	25.4895	160.794	150.154	109.907	19.0692	54.4767	144.647	106.928	85.0576	49.9686	20.4836	170.54	101.803	42.9431	151.791	135.868	129.638	147.741	50.3958
uce-2734	126.894	79.151	109.457	65.3344	65.3357	38.2619	152.801	19.9143	99.0011	104.989	55.0596	36.875	170.004	181.62	114.114	121.967	132.621	0	112.445	31.7497	102.819	36.6076	158.167	20.6221	121.559	34.3007	39.4513	77.7943	46.936	39.9702	25.5507	181.46	162.512	105.937	18.3579	60.9522	139.245	119.686	92.6446	35.9035	19.9638	172.065	49.8165	46.3333	98.8844	54.0215	117.647	86.8089	48.7298
uce-2735	15.6716	5.70944	7.40305	2.32335	6.38235	1.12222	8.67611	2	5.65073	5.57143	5.36585	7.25591	5.40331	0	2.91304	3.07336	8.18836	1.82569	1.86755	0	1.44118	6.71921	0	2.61889	4.33083	10.7725	2.94241	2.5974	4.71429	4.15232	7.80924	16.2776	0	1.8617	2.91304	2.46684	19.6571	6.46356	3.29757	4.21429	4.19198	6.17045	11.4011	18.5872	69.3257	6.2766	20.8462	27.5361	21.8455
uce-2736	34.2366	16.5049	42.5756	16.1544	27.9663	7.78453	77.5858	5.94595	24.0182	36.8171	24.3119	25.2091	107.331	1.65	16.8386	24.126	86.634	5	22.0871	5.22125	22.0975	33.681	0	10.1336	24.4831	26.0275	16.6392	9.69106	15.6452	18.1124	20.2799	115.644	78.7631	20.2056	9.02216	10.0312	121.868	37.6366	38.2575	15.6165	9.28571	0	12.613	33.8942	104.13	26.9036	32.8789	68.0037	34.7049
uce-2737	16.4	11.1373	29.4139	16.0206	32.5016	6.42259	79.9652	5.85111	32.8324	18.7524	21.5013	32.8878	75.351	16.9648	13.1702	24.8859	94.8682	28.6391	18.6548	11.0348	14.6414	20.6925	0	5.72275	23.058	12.0879	10.3575	6.80897	19.9119	8.76316	16.5532	81.3545	26.4337	16.1064	8.50323	8.05376	59.1135	42.5493	33.5261	5.39181	15.795	19.3099	43.6183	63.4023	138.352	46.4741	47.5919	62.5675	65.7118
[truncated: 3,242 more rows]
[truncated: 122 more columns]
